# Supplementary material for: Resistance evolution under potentiated sulphonamide pressure in Escherichia coli
Source: Front Vet Sci. 2025 Nov 26;12:1697872. doi: 10.3389/fvets.2025.1697872 (PMC12690934; doi:10.3389/fvets.2025.1697872)
Supplement: Supplementary file 1 [file Table_1.xlsx]

## Sheet: ARGs
Sample	SEQUENCE	START	END	STRAND	GENE	COVERAGE	COVERAGE_MAP	GAPS	%COVERAGE	%IDENTITY	DATABASE	ACCESSION	PRODUCT	RESISTANCE
0x	PairedContig_0	88213	91362	-	acrB	1-3150/3150	===============	0/0	100.00	98.64	card	U00096.3:484403-481253	Protein subunit of AcrA-AcrB-TolC multidrug efflux complex. AcrB functions as a herterotrimer which forms the inner membrane component and is primarily responsible for substrate recognition and energy transduction by acting as a drug/proton antiporter.	cephalosporin;fluoroquinolone;glycylcycline;penam;phenicol;rifamycin;tetracycline;triclosan
0x	PairedContig_3	127202	130315	-	acrD	1-3114/3114	===============	0/0	100.00	98.4	card	AP009048.1:2586250-2589364	AcrD is an aminoglycoside efflux pump expressed in E. coli. Its expression can be induced by indole and is regulated by baeRS and cpxAR.	aminoglycoside
0x	PairedContig_2	339081	340238	+	acrE	1-1158/1158	===============	0/0	100.00	98.79	card	U00096:3413863-3415021	AcrE is a membrane fusion protein similar to AcrA.	cephalosporin;cephamycin;fluoroquinolone;penam
0x	PairedContig_2	340250	343354	+	acrF	1-3105/3105	===============	0/0	100.00	96.49	card	U00096:3415032-3418137	AcrF is a inner membrane transporter similar to AcrB.	cephalosporin;cephamycin;fluoroquinolone;penam
0x	PairedContig_2	338020	338682	-	acrS	1-663/663	===============	0/0	100.00	98.34	card	U00096:3413465-3412802	AcrS is a repressor of the AcrAB efflux complex and is associated with the expression of AcrEF. AcrS is believed to regulate a switch between AcrAB and AcrEF efflux.	cephalosporin;cephamycin;fluoroquinolone;glycylcycline;penam;phenicol;rifamycin;tetracycline;triclosan
0x	PairedContig_2	137358	138177	-	bacA	1-820/822	===============	0/0	99.76	98.17	card	U00096.3:3204131-3203309	The bacA gene product (BacA) recycles undecaprenyl pyrophosphate during cell wall biosynthesis which confers resistance to bacitracin.	peptide
0x	PairedContig_3	547149	547870	-	baeR	1-722/723	===============	0/0	99.86	96.81	card	AP009048.1:2166412-2167135	BaeR is a response regulator that promotes the expression of MdtABC and AcrD efflux complexes.	aminocoumarin;aminoglycoside
0x	PairedContig_3	547867	549270	-	baeS	1-1404/1404	===============	0/0	100.00	90.53	card	AP009048:2165012-2166416	BaeS is a sensor kinase in the BaeSR regulatory system. While it phosphorylates BaeR to increase its activity BaeS is not necessary for overexpressed BaeR to confer resistance.	aminocoumarin;aminoglycoside
0x	PairedContig_73	74079	75452	+	cpxA	1-1374/1374	===============	0/0	100.00	98.47	card	BA000007.3:4905062-4903688	CpxA is a membrane-localized sensor kinase that is activated by envelope stress. It starts a kinase cascade that activates CpxR which promotes efflux complex expression.	aminocoumarin;aminoglycoside
0x	PairedContig_17	186780	187412	-	CRP	1-633/633	===============	0/0	100.00	99.21	card	AP009048.1:4154296-4153663	CRP is a global regulator that represses MdtEF multidrug efflux pump expression.	fluoroquinolone;macrolide;penam
0x	PairedContig_53	49402	50574	+	emrA	1-1173/1173	===============	0/0	100.00	98.21	card	AP009048:2810082-2811255	EmrA is a membrane fusion protein providing an efflux pathway with EmrB and TolC between the inner and outer membranes of E. coli a Gram-negative bacterium.	fluoroquinolone
0x	PairedContig_53	50591	52129	+	emrB	1-1539/1539	===============	0/0	100.00	96.95	card	U00096:2812615-2814154	emrB is a translocase in the emrB -TolC efflux protein in E. coli. It recognizes substrates including carbonyl cyanide m-chlorophenylhydrazone (CCCP) nalidixic acid and thioloactomycin.	fluoroquinolone
0x	PairedContig_3	223056	224111	+	emrK	1-1056/1056	===============	0/0	100.00	97.73	card	D78168:536-1592	emrK is a membrane fusion protein that is a homolog of EmrA. Together with the inner membrane transporter EmrY and the outer membrane channel TolC it mediates multidrug efflux.	tetracycline
0x	PairedContig_53	48745	49275	+	emrR	1-531/531	===============	0/0	100.00	98.68	card	U00096.3:2810769-2811300	EmrR is a negative regulator for the EmrAB-TolC multidrug efflux pump in E. coli. Mutations lead to EmrAB-TolC overexpression.	fluoroquinolone
0x	PairedContig_3	224111	225649	+	emrY	1-1539/1539	===============	0/0	100.00	97.73	card	D78168:1591-3130	emrY is a multidrug transport that moves substrates across the inner membrane of the Gram-negative E. coli. It is a homolog of emrB.	tetracycline
0x	PairedContig_5	175157	176800	+	eptA	1-1644/1644	===============	0/0	100.00	91.85	card	AP009048:4340268-4338624	PmrC mediates the modification of Lipid A by the addition of 4-amino-4-deoxy-L-arabinose (L-Ara4N) and phosphoethanolamine resulting in a less negative cell membrane and decreased binding of polymyxin B.	peptide
0x	PairedContig_0	91385	92578	-	Escherichia_coli_acrA	1-1194/1194	===============	0/0	100.00	99.16	card	U00096.3:485619-484425	AcrA is a subunit of the AcrAB-TolC multidrug efflux system that in E. coli.	cephalosporin;fluoroquinolone;glycylcycline;penam;phenicol;rifamycin;tetracycline;triclosan
0x	PairedContig_5	133753	134886	+	Escherichia_coli_ampC	1-1134/1134	===============	0/0	100.00	98.15	card	U00096.3:4378944-4377810	A class C ampC beta-lactamase (cephalosporinase) enzyme described in Escherichia coli shown clinically to confer resistance to penicillin-like and cephalosporin-class antibiotics.	cephalosporin;penam
0x	PairedContig_0	2195	3352	-	Escherichia_coli_ampH	1-1158/1158	===============	0/0	100.00	97.50	card	AP012030.1:396711-395553	AmpH is a class C ampC-like beta-lactamase and penicillin-binding protein identified in Escherichia coli.	cephalosporin;penam
0x	PairedContig_92	184787	185119	+	Escherichia_coli_emrE	1-333/333	===============	0/0	100.00	92.19	card	Z11877.1:485-818	Member of the small MDR (multidrug resistance) family of transporters; in Escherichia coli this protein provides resistance against a number of positively charged compounds including ethidium bromide and erythromycin; proton-dependent secondary transporter which exchanges protons for compound translocation	macrolide
0x	PairedContig_0	436033	437265	+	Escherichia_coli_mdfA	1-1233/1233	===============	0/0	100.00	96.59	card	JQ394987:0-1233	Multidrug efflux pump in E. coli. This multidrug efflux system was originally identified as the Cmr/CmlA chloramphenicol exporter.	benzalkonium_chloride;rhodamine;tetracycline
0x	PairedContig_3	221918	222532	-	evgA	1-615/615	===============	0/0	100.00	99.2	card	BA000007.3:3212025-3212640	EvgA when phosphorylated is a positive regulator for efflux protein complexes emrKY and mdtEF. While usually phosphorylated in a EvgS dependent manner it can be phosphorylated in the absence of EvgS when overexpressed.	fluoroquinolone;macrolide;penam;tetracycline
0x	PairedContig_3	218320	221913	-	evgS	1-3594/3594	===============	0/0	100.00	96.19	card	U00096:2484373-2487967	EvgS is a sensor protein that phosphorylates the regulatory protein EvgA. evgS corresponds to 1 locus in Pseudomonas aeruginosa PAO1 and 1 locus in Pseudomonas aeruginosa LESB58.	fluoroquinolone;macrolide;penam;tetracycline
0x	PairedContig_17	1557	2285	+	gadW	1-729/729	===============	0/0	100.00	99.86	card	CP015085.1:2552440-2551711	GadW is an AraC-family regulator that promotes mdtEF expression to confer multidrug resistance. GadW inhibits GadX-dependent activation. GadW clearly represses gadX and in situations where GadX is missing activates gadA and gadBC.	fluoroquinolone;macrolide;penam
0x	PairedContig_17	364	1188	+	gadX	1-825/825	===============	0/0	100.00	93.82	card	AP009048.1:3974604-3975429	GadX is an AraC-family regulator that promotes mdtEF expression to confer multidrug resistance.	fluoroquinolone;macrolide;penam
0x	PairedContig_100	4926	5339	-	H-NS	1-414/414	===============	0/0	100.00	99.28	card	BA000007.3:1738104-1737690	H-NS is a histone-like protein involved in global gene regulation in Gram-negative bacteria. It is a repressor of the membrane fusion protein genes acrE mdtE and emrK as well as nearby genes of many RND-type multidrug exporters.	cephalosporin;cephamycin;fluoroquinolone;macrolide;penam;tetracycline
0x	PairedContig_0	293453	294125	-	kdpE	1-673/678	===============	0/0	99.26	95.84	card	U00096.3:721733-721055	kdpE is a transcriptional activator that is part of the two-component system KdpD/KdpE that is studied for its regulatory role in potassium transport and has been identified as an adaptive regulator involved in the virulence and intracellular survival of pathogenic bacteria. kdpE regulates a range of virulence loci through direct promoter binding.	aminoglycoside
0x	PairedContig_6	22873	23256	-	marA	1-384/384	===============	0/0	100.00	98.70	card	AP009048.1:1621287-1621671	In the presence of antibiotic stress E. coli overexpresses the global activator protein MarA which besides inducing MDR efflux pump AcrAB also down- regulates synthesis of the porin OmpF.	carbapenem;cephalosporin;cephamycin;fluoroquinolone;glycylcycline;monobactam;penam;penem;phenicol;rifamycin;tetracycline;triclosan
0x	PairedContig_3	556883	558130	-	mdtA	1-1248/1248	===============	0/0	100.00	95.11	card	U00096:2154015-2155263	MdtA is the membrane fusion protein of the multidrug efflux complex mdtABC.	aminocoumarin
0x	PairedContig_3	553761	556883	-	mdtB	1-3123/3123	===============	0/0	100.00	96.29	card	U00096:2155262-2158385	MdtB is a transporter that forms a heteromultimer complex with MdtC to form a multidrug transporter. MdtBC is part of the MdtABC-TolC efflux complex.	aminocoumarin
0x	PairedContig_3	550683	553760	-	mdtC	1-3078/3078	===============	0/0	100.00	94.15	card	U00096:2158385-2161463	MdtC is a transporter that forms a heteromultimer complex with MdtB to form a multidrug transporter. MdtBC is part of the MdtABC-TolC efflux complex. In the absence of MdtB MdtC can form a homomultimer complex that results in a functioning efflux complex with a narrower drug specificity. mdtC corresponds to 3 loci in Pseudomonas aeruginosa PAO1 (gene name: muxC/muxB) and 3 loci in Pseudomonas aer…	aminocoumarin
0x	PairedContig_17	5786	6943	-	mdtE	1-1158/1158	===============	0/0	100.00	98.62	card	AP009048.1:3981183-3980025	MdtE is the membrane fusion protein of the MdtEF multidrug efflux complex. It shares 70% sequence similarity with AcrA.	fluoroquinolone;macrolide;penam
0x	PairedContig_17	2648	5761	-	mdtF	1-3114/3114	===============	0/0	100.00	97.33	card	U00096:3660413-3663527	MdtF is the multidrug inner membrane transporter for the MdtEF-TolC efflux complex.	fluoroquinolone;macrolide;penam
0x	PairedContig_78	18176	19402	-	mdtG	1-1227/1227	===============	0/0	100.00	98.21	card	CP000800.1:1192954-1191727	The MdtG protein also named YceE appears to be a member of the major facilitator superfamily of transporters and it has been reported when overexpressed to increase fosfomycin and deoxycholate resistances. mdtG is a member of the marA-soxS-rob regulon.	fosfomycin
0x	PairedContig_78	28032	29240	-	mdtH	1-1209/1209	===============	0/0	100.00	98.26	card	U00096:1125326-1124117	Multidrug resistance protein MdtH	fluoroquinolone
0x	PairedContig_31	30507	31739	+	mdtM	1-1233/1233	===============	0/0	100.00	95.5	card	U00096.3:4568519-4567286	Multidrug resistance protein MdtM	acridine_dye;fluoroquinolone;lincosamide;nucleoside;phenicol
0x	PairedContig_5	206015	207046	+	mdtN	1-1032/1032	===============	0/0	100.00	95.64	card	AP009048.1:4307588-4306556	Multidrug resistance efflux pump. Could be involved in resistance to puromycin acriflavine and tetraphenylarsonium chloride.	acridine_dye;nucleoside
0x	PairedContig_5	207046	209097	+	mdtO	1-2052/2052	===============	0/0	100.00	97.8	card	AP009048.1:4306557-4304505	Multidrug resistance efflux pump. Could be involved in resistance to puromycin acriflavine and tetraphenylarsonium chloride	acridine_dye;nucleoside
0x	PairedContig_5	209094	210560	+	mdtP	1-1467/1467	===============	0/0	100.00	97.61	card	AP009048.1:4304509-4303042	Multidrug resistance efflux pump. Could be involved in resistance to puromycin acriflavine and tetraphenylarsonium chloride	acridine_dye;nucleoside
0x	PairedContig_79	142775	144523	-	msbA	1-1749/1749	===============	0/0	100.00	98.6	card	U00096.3:966620-968369	MsbA is a multidrug resistance transporter homolog from E. coli and belongs to a superfamily of transporters that contain an adenosine triphosphate (ATP) binding cassette (ABC) which is also called a nucleotide-binding domain (NBD). MsbA is a member of the MDR-ABC transporter group by sequence homology. MsbA transports lipid A a major component of the bacterial outer cell membrane and is the only…	nitroimidazole
0x	PairedContig_3	334249	335217	-	pmrF	1-969/969	===============	0/0	100.00	97.63	card	U00096:2367070-2368039	PmrF is required for the synthesis and transfer of 4-amino-4-deoxy-L-arabinose (Ara4N) to Lipid A which allows gram-negative bacteria to resist the antimicrobial activity of cationic antimicrobial peptides and antibiotics such as polymyxin. pmrF corresponds to 1 locus in Pseudomonas aeruginosa PAO1 and 1 locus in Pseudomonas aeruginosa LESB58.	peptide
0x	PairedContig_2	108353	109840	+	tolC	1-1488/1488	===============	0/0	100.00	97.98	card	FJ768952:0-1488	TolC is a protein subunit of many multidrug efflux complexes in Gram negative bacteria. It is an outer membrane efflux protein and is constitutively open. Regulation of efflux activity is often at its periplasmic entrance by other components of the efflux complex.	aminocoumarin;aminoglycoside;carbapenem;cephalosporin;cephamycin;fluoroquinolone;glycylcycline;macrolide;penam;penem;peptide;phenicol;rifamycin;tetracycline;triclosan
0x	PairedContig_3	610981	612147	+	ugd	1-1167/1167	===============	0/0	100.00	96.92	card	U00096:2099613-2098446	PmrE is required for the synthesis and transfer of 4-amino-4-deoxy-L-arabinose (Ara4N) to Lipid A which allows gram-negative bacteria to resist the antimicrobial activity of cationic antimicrobial peptides and antibiotics such as polymyxin	peptide
0x	PairedContig_3	393113	394756	+	yojI	1-1644/1644	===============	0/0	100.00	98.5	card	U00096.3:2308615-2306971	YojI mediates resistance to the peptide antibiotic microcin J25 when it is expressed from a multicopy vector. YojI is capable of pumping out microcin molecules. The outer membrane protein TolC in addition to YojI is required for export of microcin J25 out of the cell. Microcin J25 is thus the first known substrate for YojI.	peptide
1x	PairedContig_0	126560	126973	+	H-NS	1-414/414	===============	0/0	100.00	99.28	card	BA000007.3:1738104-1737690	H-NS is a histone-like protein involved in global gene regulation in Gram-negative bacteria. It is a repressor of the membrane fusion protein genes acrE mdtE and emrK as well as nearby genes of many RND-type multidrug exporters.	cephalosporin;cephamycin;fluoroquinolone;macrolide;penam;tetracycline
1x	PairedContig_101	84281	85489	+	mdtH	1-1209/1209	===============	0/0	100.00	98.26	card	U00096:1125326-1124117	Multidrug resistance protein MdtH	fluoroquinolone
1x	PairedContig_101	94119	95345	+	mdtG	1-1227/1227	===============	0/0	100.00	98.21	card	CP000800.1:1192954-1191727	The MdtG protein also named YceE appears to be a member of the major facilitator superfamily of transporters and it has been reported when overexpressed to increase fosfomycin and deoxycholate resistances. mdtG is a member of the marA-soxS-rob regulon.	fosfomycin
1x	PairedContig_104	17996	19162	+	ugd	1-1167/1167	===============	0/0	100.00	96.92	card	U00096:2099613-2098446	PmrE is required for the synthesis and transfer of 4-amino-4-deoxy-L-arabinose (Ara4N) to Lipid A which allows gram-negative bacteria to resist the antimicrobial activity of cationic antimicrobial peptides and antibiotics such as polymyxin	peptide
1x	PairedContig_2	5358	8462	-	acrF	1-3105/3105	===============	0/0	100.00	96.49	card	U00096:3415032-3418137	AcrF is a inner membrane transporter similar to AcrB.	cephalosporin;cephamycin;fluoroquinolone;penam
1x	PairedContig_2	8474	9631	-	acrE	1-1158/1158	===============	0/0	100.00	98.79	card	U00096:3413863-3415021	AcrE is a membrane fusion protein similar to AcrA.	cephalosporin;cephamycin;fluoroquinolone;penam
1x	PairedContig_2	10030	10692	+	acrS	1-663/663	===============	0/0	100.00	98.34	card	U00096:3413465-3412802	AcrS is a repressor of the AcrAB efflux complex and is associated with the expression of AcrEF. AcrS is believed to regulate a switch between AcrAB and AcrEF efflux.	cephalosporin;cephamycin;fluoroquinolone;glycylcycline;penam;phenicol;rifamycin;tetracycline;triclosan
1x	PairedContig_2	210535	211354	+	bacA	1-820/822	===============	0/0	99.76	98.17	card	U00096.3:3204131-3203309	The bacA gene product (BacA) recycles undecaprenyl pyrophosphate during cell wall biosynthesis which confers resistance to bacitracin.	peptide
1x	PairedContig_2	238872	240359	-	tolC	1-1488/1488	===============	0/0	100.00	97.98	card	FJ768952:0-1488	TolC is a protein subunit of many multidrug efflux complexes in Gram negative bacteria. It is an outer membrane efflux protein and is constitutively open. Regulation of efflux activity is often at its periplasmic entrance by other components of the efflux complex.	aminocoumarin;aminoglycoside;carbapenem;cephalosporin;cephamycin;fluoroquinolone;glycylcycline;macrolide;penam;penem;peptide;phenicol;rifamycin;tetracycline;triclosan
1x	PairedContig_20	26019	27251	-	mdtM	1-1233/1233	===============	0/0	100.00	95.5	card	U00096.3:4568519-4567286	Multidrug resistance protein MdtM	acridine_dye;fluoroquinolone;lincosamide;nucleoside;phenicol
1x	PairedContig_29	364	1188	+	gadX	1-825/825	===============	0/0	100.00	93.82	card	AP009048.1:3974604-3975429	GadX is an AraC-family regulator that promotes mdtEF expression to confer multidrug resistance.	fluoroquinolone;macrolide;penam
1x	PairedContig_29	1557	2285	+	gadW	1-729/729	===============	0/0	100.00	99.86	card	CP015085.1:2552440-2551711	GadW is an AraC-family regulator that promotes mdtEF expression to confer multidrug resistance. GadW inhibits GadX-dependent activation. GadW clearly represses gadX and in situations where GadX is missing activates gadA and gadBC.	fluoroquinolone;macrolide;penam
1x	PairedContig_29	2648	5761	-	mdtF	1-3114/3114	===============	0/0	100.00	97.33	card	U00096:3660413-3663527	MdtF is the multidrug inner membrane transporter for the MdtEF-TolC efflux complex.	fluoroquinolone;macrolide;penam
1x	PairedContig_29	5786	6943	-	mdtE	1-1158/1158	===============	0/0	100.00	98.62	card	AP009048.1:3981183-3980025	MdtE is the membrane fusion protein of the MdtEF multidrug efflux complex. It shares 70% sequence similarity with AcrA.	fluoroquinolone;macrolide;penam
1x	PairedContig_29	186780	187412	-	CRP	1-633/633	===============	0/0	100.00	99.21	card	AP009048.1:4154296-4153663	CRP is a global regulator that represses MdtEF multidrug efflux pump expression.	fluoroquinolone;macrolide;penam
1x	PairedContig_4	29978	31210	-	Escherichia_coli_mdfA	1-1233/1233	===============	0/0	100.00	96.59	card	JQ394987:0-1233	Multidrug efflux pump in E. coli. This multidrug efflux system was originally identified as the Cmr/CmlA chloramphenicol exporter.	benzalkonium_chloride;rhodamine;tetracycline
1x	PairedContig_4	173213	173885	+	kdpE	1-673/678	===============	0/0	99.26	95.84	card	U00096.3:721733-721055	kdpE is a transcriptional activator that is part of the two-component system KdpD/KdpE that is studied for its regulatory role in potassium transport and has been identified as an adaptive regulator involved in the virulence and intracellular survival of pathogenic bacteria. kdpE regulates a range of virulence loci through direct promoter binding.	aminoglycoside
1x	PairedContig_5	134008	135141	+	Escherichia_coli_ampC	1-1134/1134	===============	0/0	100.00	98.15	card	U00096.3:4378944-4377810	A class C ampC beta-lactamase (cephalosporinase) enzyme described in Escherichia coli shown clinically to confer resistance to penicillin-like and cephalosporin-class antibiotics.	cephalosporin;penam
1x	PairedContig_5	175412	177055	+	eptA	1-1644/1644	===============	0/0	100.00	91.85	card	AP009048:4340268-4338624	PmrC mediates the modification of Lipid A by the addition of 4-amino-4-deoxy-L-arabinose (L-Ara4N) and phosphoethanolamine resulting in a less negative cell membrane and decreased binding of polymyxin B.	peptide
1x	PairedContig_5	206270	207301	+	mdtN	1-1032/1032	===============	0/0	100.00	95.64	card	AP009048.1:4307588-4306556	Multidrug resistance efflux pump. Could be involved in resistance to puromycin acriflavine and tetraphenylarsonium chloride.	acridine_dye;nucleoside
1x	PairedContig_5	207301	209352	+	mdtO	1-2052/2052	===============	0/0	100.00	97.8	card	AP009048.1:4306557-4304505	Multidrug resistance efflux pump. Could be involved in resistance to puromycin acriflavine and tetraphenylarsonium chloride	acridine_dye;nucleoside
1x	PairedContig_5	209349	210815	+	mdtP	1-1467/1467	===============	0/0	100.00	97.61	card	AP009048.1:4304509-4303042	Multidrug resistance efflux pump. Could be involved in resistance to puromycin acriflavine and tetraphenylarsonium chloride	acridine_dye;nucleoside
1x	PairedContig_68	2195	3352	-	Escherichia_coli_ampH	1-1158/1158	===============	0/0	100.00	97.50	card	AP012030.1:396711-395553	AmpH is a class C ampC-like beta-lactamase and penicillin-binding protein identified in Escherichia coli.	cephalosporin;penam
1x	PairedContig_68	88213	91362	-	acrB	1-3150/3150	===============	0/0	100.00	98.64	card	U00096.3:484403-481253	Protein subunit of AcrA-AcrB-TolC multidrug efflux complex. AcrB functions as a herterotrimer which forms the inner membrane component and is primarily responsible for substrate recognition and energy transduction by acting as a drug/proton antiporter.	cephalosporin;fluoroquinolone;glycylcycline;penam;phenicol;rifamycin;tetracycline;triclosan
1x	PairedContig_68	91385	92578	-	Escherichia_coli_acrA	1-1194/1194	===============	0/0	100.00	99.16	card	U00096.3:485619-484425	AcrA is a subunit of the AcrAB-TolC multidrug efflux system that in E. coli.	cephalosporin;fluoroquinolone;glycylcycline;penam;phenicol;rifamycin;tetracycline;triclosan
1x	PairedContig_69	38052	38435	+	marA	1-384/384	===============	0/0	100.00	98.70	card	AP009048.1:1621287-1621671	In the presence of antibiotic stress E. coli overexpresses the global activator protein MarA which besides inducing MDR efflux pump AcrAB also down- regulates synthesis of the porin OmpF.	carbapenem;cephalosporin;cephamycin;fluoroquinolone;glycylcycline;monobactam;penam;penem;phenicol;rifamycin;tetracycline;triclosan
1x	PairedContig_80	74079	75452	+	cpxA	1-1374/1374	===============	0/0	100.00	98.47	card	BA000007.3:4905062-4903688	CpxA is a membrane-localized sensor kinase that is activated by envelope stress. It starts a kinase cascade that activates CpxR which promotes efflux complex expression.	aminocoumarin;aminoglycoside
1x	PairedContig_93	48234	49982	+	msbA	1-1749/1749	===============	0/0	100.00	98.6	card	U00096.3:966620-968369	MsbA is a multidrug resistance transporter homolog from E. coli and belongs to a superfamily of transporters that contain an adenosine triphosphate (ATP) binding cassette (ABC) which is also called a nucleotide-binding domain (NBD). MsbA is a member of the MDR-ABC transporter group by sequence homology. MsbA transports lipid A a major component of the bacterial outer cell membrane and is the only…	nitroimidazole
1x	PairedContig_96	5763	7301	-	emrB	1-1539/1539	===============	0/0	100.00	96.95	card	U00096:2812615-2814154	emrB is a translocase in the emrB -TolC efflux protein in E. coli. It recognizes substrates including carbonyl cyanide m-chlorophenylhydrazone (CCCP) nalidixic acid and thioloactomycin.	fluoroquinolone
1x	PairedContig_96	7318	8490	-	emrA	1-1173/1173	===============	0/0	100.00	98.21	card	AP009048:2810082-2811255	EmrA is a membrane fusion protein providing an efflux pathway with EmrB and TolC between the inner and outer membranes of E. coli a Gram-negative bacterium.	fluoroquinolone
1x	PairedContig_96	8617	9147	-	emrR	1-531/531	===============	0/0	100.00	98.68	card	U00096.3:2810769-2811300	EmrR is a negative regulator for the EmrAB-TolC multidrug efflux pump in E. coli. Mutations lead to EmrAB-TolC overexpression.	fluoroquinolone
1x	PairedContig_98	127202	130315	-	acrD	1-3114/3114	===============	0/0	100.00	98.4	card	AP009048.1:2586250-2589364	AcrD is an aminoglycoside efflux pump expressed in E. coli. Its expression can be induced by indole and is regulated by baeRS and cpxAR.	aminoglycoside
1x	PairedContig_98	218320	221913	-	evgS	1-3594/3594	===============	0/0	100.00	96.19	card	U00096:2484373-2487967	EvgS is a sensor protein that phosphorylates the regulatory protein EvgA. evgS corresponds to 1 locus in Pseudomonas aeruginosa PAO1 and 1 locus in Pseudomonas aeruginosa LESB58.	fluoroquinolone;macrolide;penam;tetracycline
1x	PairedContig_98	221918	222532	-	evgA	1-615/615	===============	0/0	100.00	99.2	card	BA000007.3:3212025-3212640	EvgA when phosphorylated is a positive regulator for efflux protein complexes emrKY and mdtEF. While usually phosphorylated in a EvgS dependent manner it can be phosphorylated in the absence of EvgS when overexpressed.	fluoroquinolone;macrolide;penam;tetracycline
1x	PairedContig_98	223056	224111	+	emrK	1-1056/1056	===============	0/0	100.00	97.73	card	D78168:536-1592	emrK is a membrane fusion protein that is a homolog of EmrA. Together with the inner membrane transporter EmrY and the outer membrane channel TolC it mediates multidrug efflux.	tetracycline
1x	PairedContig_98	224111	225649	+	emrY	1-1539/1539	===============	0/0	100.00	97.73	card	D78168:1591-3130	emrY is a multidrug transport that moves substrates across the inner membrane of the Gram-negative E. coli. It is a homolog of emrB.	tetracycline
1x	PairedContig_98	334249	335217	-	pmrF	1-969/969	===============	0/0	100.00	97.63	card	U00096:2367070-2368039	PmrF is required for the synthesis and transfer of 4-amino-4-deoxy-L-arabinose (Ara4N) to Lipid A which allows gram-negative bacteria to resist the antimicrobial activity of cationic antimicrobial peptides and antibiotics such as polymyxin. pmrF corresponds to 1 locus in Pseudomonas aeruginosa PAO1 and 1 locus in Pseudomonas aeruginosa LESB58.	peptide
1x	PairedContig_98	393113	394756	+	yojI	1-1644/1644	===============	0/0	100.00	98.5	card	U00096.3:2308615-2306971	YojI mediates resistance to the peptide antibiotic microcin J25 when it is expressed from a multicopy vector. YojI is capable of pumping out microcin molecules. The outer membrane protein TolC in addition to YojI is required for export of microcin J25 out of the cell. Microcin J25 is thus the first known substrate for YojI.	peptide
1x	PairedContig_98	547149	547870	-	baeR	1-722/723	===============	0/0	99.86	96.81	card	AP009048.1:2166412-2167135	BaeR is a response regulator that promotes the expression of MdtABC and AcrD efflux complexes.	aminocoumarin;aminoglycoside
1x	PairedContig_98	547867	549270	-	baeS	1-1404/1404	===============	0/0	100.00	90.53	card	AP009048:2165012-2166416	BaeS is a sensor kinase in the BaeSR regulatory system. While it phosphorylates BaeR to increase its activity BaeS is not necessary for overexpressed BaeR to confer resistance.	aminocoumarin;aminoglycoside
1x	PairedContig_98	550683	553760	-	mdtC	1-3078/3078	===============	0/0	100.00	94.15	card	U00096:2158385-2161463	MdtC is a transporter that forms a heteromultimer complex with MdtB to form a multidrug transporter. MdtBC is part of the MdtABC-TolC efflux complex. In the absence of MdtB MdtC can form a homomultimer complex that results in a functioning efflux complex with a narrower drug specificity. mdtC corresponds to 3 loci in Pseudomonas aeruginosa PAO1 (gene name: muxC/muxB) and 3 loci in Pseudomonas aer…	aminocoumarin
1x	PairedContig_98	553761	556883	-	mdtB	1-3123/3123	===============	0/0	100.00	96.29	card	U00096:2155262-2158385	MdtB is a transporter that forms a heteromultimer complex with MdtC to form a multidrug transporter. MdtBC is part of the MdtABC-TolC efflux complex.	aminocoumarin
1x	PairedContig_98	556883	558130	-	mdtA	1-1248/1248	===============	0/0	100.00	95.11	card	U00096:2154015-2155263	MdtA is the membrane fusion protein of the multidrug efflux complex mdtABC.	aminocoumarin
1x	PairedContig_99	361156	361488	-	Escherichia_coli_emrE	1-333/333	===============	0/0	100.00	92.19	card	Z11877.1:485-818	Member of the small MDR (multidrug resistance) family of transporters; in Escherichia coli this protein provides resistance against a number of positively charged compounds including ethidium bromide and erythromycin; proton-dependent secondary transporter which exchanges protons for compound translocation	macrolide
10x	PairedContig_11	133642	134775	+	Escherichia_coli_ampC	1-1134/1134	===============	0/0	100.00	98.15	card	U00096.3:4378944-4377810	A class C ampC beta-lactamase (cephalosporinase) enzyme described in Escherichia coli shown clinically to confer resistance to penicillin-like and cephalosporin-class antibiotics.	cephalosporin;penam
10x	PairedContig_11	175046	176689	+	eptA	1-1644/1644	===============	0/0	100.00	91.85	card	AP009048:4340268-4338624	PmrC mediates the modification of Lipid A by the addition of 4-amino-4-deoxy-L-arabinose (L-Ara4N) and phosphoethanolamine resulting in a less negative cell membrane and decreased binding of polymyxin B.	peptide
10x	PairedContig_11	205904	206935	+	mdtN	1-1032/1032	===============	0/0	100.00	95.64	card	AP009048.1:4307588-4306556	Multidrug resistance efflux pump. Could be involved in resistance to puromycin acriflavine and tetraphenylarsonium chloride.	acridine_dye;nucleoside
10x	PairedContig_11	206935	208986	+	mdtO	1-2052/2052	===============	0/0	100.00	97.8	card	AP009048.1:4306557-4304505	Multidrug resistance efflux pump. Could be involved in resistance to puromycin acriflavine and tetraphenylarsonium chloride	acridine_dye;nucleoside
10x	PairedContig_11	208983	210449	+	mdtP	1-1467/1467	===============	0/0	100.00	97.61	card	AP009048.1:4304509-4303042	Multidrug resistance efflux pump. Could be involved in resistance to puromycin acriflavine and tetraphenylarsonium chloride	acridine_dye;nucleoside
10x	PairedContig_116	34634	35881	+	mdtA	1-1248/1248	===============	0/0	100.00	95.11	card	U00096:2154015-2155263	MdtA is the membrane fusion protein of the multidrug efflux complex mdtABC.	aminocoumarin
10x	PairedContig_116	35881	39003	+	mdtB	1-3123/3123	===============	0/0	100.00	96.29	card	U00096:2155262-2158385	MdtB is a transporter that forms a heteromultimer complex with MdtC to form a multidrug transporter. MdtBC is part of the MdtABC-TolC efflux complex.	aminocoumarin
10x	PairedContig_116	39004	42081	+	mdtC	1-3078/3078	===============	0/0	100.00	94.15	card	U00096:2158385-2161463	MdtC is a transporter that forms a heteromultimer complex with MdtB to form a multidrug transporter. MdtBC is part of the MdtABC-TolC efflux complex. In the absence of MdtB MdtC can form a homomultimer complex that results in a functioning efflux complex with a narrower drug specificity. mdtC corresponds to 3 loci in Pseudomonas aeruginosa PAO1 (gene name: muxC/muxB) and 3 loci in Pseudomonas aer…	aminocoumarin
10x	PairedContig_116	43494	44897	+	baeS	1-1404/1404	===============	0/0	100.00	90.53	card	AP009048:2165012-2166416	BaeS is a sensor kinase in the BaeSR regulatory system. While it phosphorylates BaeR to increase its activity BaeS is not necessary for overexpressed BaeR to confer resistance.	aminocoumarin;aminoglycoside
10x	PairedContig_116	44894	45615	+	baeR	1-722/723	===============	0/0	99.86	96.81	card	AP009048.1:2166412-2167135	BaeR is a response regulator that promotes the expression of MdtABC and AcrD efflux complexes.	aminocoumarin;aminoglycoside
10x	PairedContig_116	198009	199652	-	yojI	1-1644/1644	===============	0/0	100.00	98.5	card	U00096.3:2308615-2306971	YojI mediates resistance to the peptide antibiotic microcin J25 when it is expressed from a multicopy vector. YojI is capable of pumping out microcin molecules. The outer membrane protein TolC in addition to YojI is required for export of microcin J25 out of the cell. Microcin J25 is thus the first known substrate for YojI.	peptide
10x	PairedContig_116	257548	258516	+	pmrF	1-969/969	===============	0/0	100.00	97.63	card	U00096:2367070-2368039	PmrF is required for the synthesis and transfer of 4-amino-4-deoxy-L-arabinose (Ara4N) to Lipid A which allows gram-negative bacteria to resist the antimicrobial activity of cationic antimicrobial peptides and antibiotics such as polymyxin. pmrF corresponds to 1 locus in Pseudomonas aeruginosa PAO1 and 1 locus in Pseudomonas aeruginosa LESB58.	peptide
10x	PairedContig_116	367130	368668	-	emrY	1-1539/1539	===============	0/0	100.00	97.73	card	D78168:1591-3130	emrY is a multidrug transport that moves substrates across the inner membrane of the Gram-negative E. coli. It is a homolog of emrB.	tetracycline
10x	PairedContig_116	368668	369723	-	emrK	1-1056/1056	===============	0/0	100.00	97.73	card	D78168:536-1592	emrK is a membrane fusion protein that is a homolog of EmrA. Together with the inner membrane transporter EmrY and the outer membrane channel TolC it mediates multidrug efflux.	tetracycline
10x	PairedContig_116	370247	370861	+	evgA	1-615/615	===============	0/0	100.00	99.2	card	BA000007.3:3212025-3212640	EvgA when phosphorylated is a positive regulator for efflux protein complexes emrKY and mdtEF. While usually phosphorylated in a EvgS dependent manner it can be phosphorylated in the absence of EvgS when overexpressed.	fluoroquinolone;macrolide;penam;tetracycline
10x	PairedContig_116	370866	374459	+	evgS	1-3594/3594	===============	0/0	100.00	96.19	card	U00096:2484373-2487967	EvgS is a sensor protein that phosphorylates the regulatory protein EvgA. evgS corresponds to 1 locus in Pseudomonas aeruginosa PAO1 and 1 locus in Pseudomonas aeruginosa LESB58.	fluoroquinolone;macrolide;penam;tetracycline
10x	PairedContig_116	462464	465577	+	acrD	1-3114/3114	===============	0/0	100.00	98.4	card	AP009048.1:2586250-2589364	AcrD is an aminoglycoside efflux pump expressed in E. coli. Its expression can be induced by indole and is regulated by baeRS and cpxAR.	aminoglycoside
10x	PairedContig_119	15802	16968	-	ugd	1-1167/1167	===============	0/0	100.00	96.92	card	U00096:2099613-2098446	PmrE is required for the synthesis and transfer of 4-amino-4-deoxy-L-arabinose (Ara4N) to Lipid A which allows gram-negative bacteria to resist the antimicrobial activity of cationic antimicrobial peptides and antibiotics such as polymyxin	peptide
10x	PairedContig_13	22410	22793	-	marA	1-384/384	===============	0/0	100.00	98.70	card	AP009048.1:1621287-1621671	In the presence of antibiotic stress E. coli overexpresses the global activator protein MarA which besides inducing MDR efflux pump AcrAB also down- regulates synthesis of the porin OmpF.	carbapenem;cephalosporin;cephamycin;fluoroquinolone;glycylcycline;monobactam;penam;penem;phenicol;rifamycin;tetracycline;triclosan
10x	PairedContig_2	22303	22975	+	kdpE	1-673/678	===============	0/0	99.26	95.84	card	U00096.3:721733-721055	kdpE is a transcriptional activator that is part of the two-component system KdpD/KdpE that is studied for its regulatory role in potassium transport and has been identified as an adaptive regulator involved in the virulence and intracellular survival of pathogenic bacteria. kdpE regulates a range of virulence loci through direct promoter binding.	aminoglycoside
10x	PairedContig_26	15025	15657	+	CRP	1-633/633	===============	0/0	100.00	99.21	card	AP009048.1:4154296-4153663	CRP is a global regulator that represses MdtEF multidrug efflux pump expression.	fluoroquinolone;macrolide;penam
10x	PairedContig_26	195494	196651	+	mdtE	1-1158/1158	===============	0/0	100.00	98.62	card	AP009048.1:3981183-3980025	MdtE is the membrane fusion protein of the MdtEF multidrug efflux complex. It shares 70% sequence similarity with AcrA.	fluoroquinolone;macrolide;penam
10x	PairedContig_26	196676	199789	+	mdtF	1-3114/3114	===============	0/0	100.00	97.33	card	U00096:3660413-3663527	MdtF is the multidrug inner membrane transporter for the MdtEF-TolC efflux complex.	fluoroquinolone;macrolide;penam
10x	PairedContig_26	200152	200880	-	gadW	1-729/729	===============	0/0	100.00	99.86	card	CP015085.1:2552440-2551711	GadW is an AraC-family regulator that promotes mdtEF expression to confer multidrug resistance. GadW inhibits GadX-dependent activation. GadW clearly represses gadX and in situations where GadX is missing activates gadA and gadBC.	fluoroquinolone;macrolide;penam
10x	PairedContig_26	201249	202073	-	gadX	1-825/825	===============	0/0	100.00	93.82	card	AP009048.1:3974604-3975429	GadX is an AraC-family regulator that promotes mdtEF expression to confer multidrug resistance.	fluoroquinolone;macrolide;penam
10x	PairedContig_3	30004	31236	-	Escherichia_coli_mdfA	1-1233/1233	===============	0/0	100.00	96.59	card	JQ394987:0-1233	Multidrug efflux pump in E. coli. This multidrug efflux system was originally identified as the Cmr/CmlA chloramphenicol exporter.	benzalkonium_chloride;rhodamine;tetracycline
10x	PairedContig_36	26019	27251	-	mdtM	1-1233/1233	===============	0/0	100.00	95.5	card	U00096.3:4568519-4567286	Multidrug resistance protein MdtM	acridine_dye;fluoroquinolone;lincosamide;nucleoside;phenicol
10x	PairedContig_4	104870	105283	-	H-NS	1-414/414	===============	0/0	100.00	99.28	card	BA000007.3:1738104-1737690	H-NS is a histone-like protein involved in global gene regulation in Gram-negative bacteria. It is a repressor of the membrane fusion protein genes acrE mdtE and emrK as well as nearby genes of many RND-type multidrug exporters.	cephalosporin;cephamycin;fluoroquinolone;macrolide;penam;tetracycline
10x	PairedContig_40	142775	144523	-	msbA	1-1749/1749	===============	0/0	100.00	98.6	card	U00096.3:966620-968369	MsbA is a multidrug resistance transporter homolog from E. coli and belongs to a superfamily of transporters that contain an adenosine triphosphate (ATP) binding cassette (ABC) which is also called a nucleotide-binding domain (NBD). MsbA is a member of the MDR-ABC transporter group by sequence homology. MsbA transports lipid A a major component of the bacterial outer cell membrane and is the only…	nitroimidazole
10x	PairedContig_67	56884	58257	-	cpxA	1-1374/1374	===============	0/0	100.00	98.47	card	BA000007.3:4905062-4903688	CpxA is a membrane-localized sensor kinase that is activated by envelope stress. It starts a kinase cascade that activates CpxR which promotes efflux complex expression.	aminocoumarin;aminoglycoside
10x	PairedContig_7	1930	2262	+	Escherichia_coli_emrE	1-333/333	===============	0/0	100.00	92.19	card	Z11877.1:485-818	Member of the small MDR (multidrug resistance) family of transporters; in Escherichia coli this protein provides resistance against a number of positively charged compounds including ethidium bromide and erythromycin; proton-dependent secondary transporter which exchanges protons for compound translocation	macrolide
10x	PairedContig_85	142805	144343	-	emrB	1-1539/1539	===============	0/0	100.00	96.95	card	U00096:2812615-2814154	emrB is a translocase in the emrB -TolC efflux protein in E. coli. It recognizes substrates including carbonyl cyanide m-chlorophenylhydrazone (CCCP) nalidixic acid and thioloactomycin.	fluoroquinolone
10x	PairedContig_85	144360	145532	-	emrA	1-1173/1173	===============	0/0	100.00	98.21	card	AP009048:2810082-2811255	EmrA is a membrane fusion protein providing an efflux pathway with EmrB and TolC between the inner and outer membranes of E. coli a Gram-negative bacterium.	fluoroquinolone
10x	PairedContig_85	145659	146189	-	emrR	1-531/531	===============	0/0	100.00	98.68	card	U00096.3:2810769-2811300	EmrR is a negative regulator for the EmrAB-TolC multidrug efflux pump in E. coli. Mutations lead to EmrAB-TolC overexpression.	fluoroquinolone
10x	PairedContig_86	59893	61101	+	mdtH	1-1209/1209	===============	0/0	100.00	98.26	card	U00096:1125326-1124117	Multidrug resistance protein MdtH	fluoroquinolone
10x	PairedContig_86	69731	70957	+	mdtG	1-1227/1227	===============	0/0	100.00	98.21	card	CP000800.1:1192954-1191727	The MdtG protein also named YceE appears to be a member of the major facilitator superfamily of transporters and it has been reported when overexpressed to increase fosfomycin and deoxycholate resistances. mdtG is a member of the marA-soxS-rob regulon.	fosfomycin
10x	PairedContig_9	5358	8462	-	acrF	1-3105/3105	===============	0/0	100.00	96.49	card	U00096:3415032-3418137	AcrF is a inner membrane transporter similar to AcrB.	cephalosporin;cephamycin;fluoroquinolone;penam
10x	PairedContig_9	8474	9631	-	acrE	1-1158/1158	===============	0/0	100.00	98.79	card	U00096:3413863-3415021	AcrE is a membrane fusion protein similar to AcrA.	cephalosporin;cephamycin;fluoroquinolone;penam
10x	PairedContig_9	10030	10692	+	acrS	1-663/663	===============	0/0	100.00	98.34	card	U00096:3413465-3412802	AcrS is a repressor of the AcrAB efflux complex and is associated with the expression of AcrEF. AcrS is believed to regulate a switch between AcrAB and AcrEF efflux.	cephalosporin;cephamycin;fluoroquinolone;glycylcycline;penam;phenicol;rifamycin;tetracycline;triclosan
10x	PairedContig_9	210535	211354	+	bacA	1-820/822	===============	0/0	99.76	98.17	card	U00096.3:3204131-3203309	The bacA gene product (BacA) recycles undecaprenyl pyrophosphate during cell wall biosynthesis which confers resistance to bacitracin.	peptide
10x	PairedContig_9	238872	240359	-	tolC	1-1488/1488	===============	0/0	100.00	97.92	card	FJ768952:0-1488	TolC is a protein subunit of many multidrug efflux complexes in Gram negative bacteria. It is an outer membrane efflux protein and is constitutively open. Regulation of efflux activity is often at its periplasmic entrance by other components of the efflux complex.	aminocoumarin;aminoglycoside;carbapenem;cephalosporin;cephamycin;fluoroquinolone;glycylcycline;macrolide;penam;penem;peptide;phenicol;rifamycin;tetracycline;triclosan
10x	PairedContig_98	67970	69163	+	Escherichia_coli_acrA	1-1194/1194	===============	0/0	100.00	99.16	card	U00096.3:485619-484425	AcrA is a subunit of the AcrAB-TolC multidrug efflux system that in E. coli.	cephalosporin;fluoroquinolone;glycylcycline;penam;phenicol;rifamycin;tetracycline;triclosan
10x	PairedContig_98	69186	72335	+	acrB	1-3150/3150	===============	0/0	100.00	98.60	card	U00096.3:484403-481253	Protein subunit of AcrA-AcrB-TolC multidrug efflux complex. AcrB functions as a herterotrimer which forms the inner membrane component and is primarily responsible for substrate recognition and energy transduction by acting as a drug/proton antiporter.	cephalosporin;fluoroquinolone;glycylcycline;penam;phenicol;rifamycin;tetracycline;triclosan
10x	PairedContig_98	157196	158353	+	Escherichia_coli_ampH	1-1158/1158	===============	0/0	100.00	97.50	card	AP012030.1:396711-395553	AmpH is a class C ampC-like beta-lactamase and penicillin-binding protein identified in Escherichia coli.	cephalosporin;penam
100x	PairedContig_0	129847	130260	-	H-NS	1-414/414	===============	0/0	100.00	99.28	card	BA000007.3:1738104-1737690	H-NS is a histone-like protein involved in global gene regulation in Gram-negative bacteria. It is a repressor of the membrane fusion protein genes acrE mdtE and emrK as well as nearby genes of many RND-type multidrug exporters.	cephalosporin;cephamycin;fluoroquinolone;macrolide;penam;tetracycline
100x	PairedContig_1	132290	132962	-	kdpE	1-673/678	===============	0/0	99.26	95.84	card	U00096.3:721733-721055	kdpE is a transcriptional activator that is part of the two-component system KdpD/KdpE that is studied for its regulatory role in potassium transport and has been identified as an adaptive regulator involved in the virulence and intracellular survival of pathogenic bacteria. kdpE regulates a range of virulence loci through direct promoter binding.	aminoglycoside
100x	PairedContig_1	274965	276197	+	Escherichia_coli_mdfA	1-1233/1233	===============	0/0	100.00	96.59	card	JQ394987:0-1233	Multidrug efflux pump in E. coli. This multidrug efflux system was originally identified as the Cmr/CmlA chloramphenicol exporter.	benzalkonium_chloride;rhodamine;tetracycline
100x	PairedContig_1	354495	356243	+	msbA	1-1749/1749	===============	0/0	100.00	98.6	card	U00096.3:966620-968369	MsbA is a multidrug resistance transporter homolog from E. coli and belongs to a superfamily of transporters that contain an adenosine triphosphate (ATP) binding cassette (ABC) which is also called a nucleotide-binding domain (NBD). MsbA is a member of the MDR-ABC transporter group by sequence homology. MsbA transports lipid A a major component of the bacterial outer cell membrane and is the only…	nitroimidazole
100x	PairedContig_100	56885	58258	-	cpxA	1-1374/1374	===============	0/0	100.00	98.47	card	BA000007.3:4905062-4903688	CpxA is a membrane-localized sensor kinase that is activated by envelope stress. It starts a kinase cascade that activates CpxR which promotes efflux complex expression.	aminocoumarin;aminoglycoside
100x	PairedContig_122	29620	29952	-	Escherichia_coli_emrE	1-333/333	===============	0/0	100.00	92.19	card	Z11877.1:485-818	Member of the small MDR (multidrug resistance) family of transporters; in Escherichia coli this protein provides resistance against a number of positively charged compounds including ethidium bromide and erythromycin; proton-dependent secondary transporter which exchanges protons for compound translocation	macrolide
100x	PairedContig_123	11461	12429	+	pmrF	1-969/969	===============	0/0	100.00	97.63	card	U00096:2367070-2368039	PmrF is required for the synthesis and transfer of 4-amino-4-deoxy-L-arabinose (Ara4N) to Lipid A which allows gram-negative bacteria to resist the antimicrobial activity of cationic antimicrobial peptides and antibiotics such as polymyxin. pmrF corresponds to 1 locus in Pseudomonas aeruginosa PAO1 and 1 locus in Pseudomonas aeruginosa LESB58.	peptide
100x	PairedContig_123	121043	122581	-	emrY	1-1539/1539	===============	0/0	100.00	97.73	card	D78168:1591-3130	emrY is a multidrug transport that moves substrates across the inner membrane of the Gram-negative E. coli. It is a homolog of emrB.	tetracycline
100x	PairedContig_123	122581	123636	-	emrK	1-1056/1056	===============	0/0	100.00	97.73	card	D78168:536-1592	emrK is a membrane fusion protein that is a homolog of EmrA. Together with the inner membrane transporter EmrY and the outer membrane channel TolC it mediates multidrug efflux.	tetracycline
100x	PairedContig_123	124160	124774	+	evgA	1-615/615	===============	0/0	100.00	99.2	card	BA000007.3:3212025-3212640	EvgA when phosphorylated is a positive regulator for efflux protein complexes emrKY and mdtEF. While usually phosphorylated in a EvgS dependent manner it can be phosphorylated in the absence of EvgS when overexpressed.	fluoroquinolone;macrolide;penam;tetracycline
100x	PairedContig_123	124779	128372	+	evgS	1-3594/3594	===============	0/0	100.00	96.19	card	U00096:2484373-2487967	EvgS is a sensor protein that phosphorylates the regulatory protein EvgA. evgS corresponds to 1 locus in Pseudomonas aeruginosa PAO1 and 1 locus in Pseudomonas aeruginosa LESB58.	fluoroquinolone;macrolide;penam;tetracycline
100x	PairedContig_124	34634	35881	+	mdtA	1-1248/1248	===============	0/0	100.00	95.11	card	U00096:2154015-2155263	MdtA is the membrane fusion protein of the multidrug efflux complex mdtABC.	aminocoumarin
100x	PairedContig_124	35881	39003	+	mdtB	1-3123/3123	===============	0/0	100.00	96.25	card	U00096:2155262-2158385	MdtB is a transporter that forms a heteromultimer complex with MdtC to form a multidrug transporter. MdtBC is part of the MdtABC-TolC efflux complex.	aminocoumarin
100x	PairedContig_124	39004	42081	+	mdtC	1-3078/3078	===============	0/0	100.00	94.19	card	U00096:2158385-2161463	MdtC is a transporter that forms a heteromultimer complex with MdtB to form a multidrug transporter. MdtBC is part of the MdtABC-TolC efflux complex. In the absence of MdtB MdtC can form a homomultimer complex that results in a functioning efflux complex with a narrower drug specificity. mdtC corresponds to 3 loci in Pseudomonas aeruginosa PAO1 (gene name: muxC/muxB) and 3 loci in Pseudomonas aer…	aminocoumarin
100x	PairedContig_124	43494	44897	+	baeS	1-1404/1404	===============	0/0	100.00	90.53	card	AP009048:2165012-2166416	BaeS is a sensor kinase in the BaeSR regulatory system. While it phosphorylates BaeR to increase its activity BaeS is not necessary for overexpressed BaeR to confer resistance.	aminocoumarin;aminoglycoside
100x	PairedContig_124	44894	45615	+	baeR	1-722/723	===============	0/0	99.86	96.81	card	AP009048.1:2166412-2167135	BaeR is a response regulator that promotes the expression of MdtABC and AcrD efflux complexes.	aminocoumarin;aminoglycoside
100x	PairedContig_126	72062	75175	-	acrD	1-3114/3114	===============	0/0	100.00	98.4	card	AP009048.1:2586250-2589364	AcrD is an aminoglycoside efflux pump expressed in E. coli. Its expression can be induced by indole and is regulated by baeRS and cpxAR.	aminoglycoside
100x	PairedContig_128	8760	10226	-	mdtP	1-1467/1467	===============	0/0	100.00	97.61	card	AP009048.1:4304509-4303042	Multidrug resistance efflux pump. Could be involved in resistance to puromycin acriflavine and tetraphenylarsonium chloride	acridine_dye;nucleoside
100x	PairedContig_128	10223	12274	-	mdtO	1-2052/2052	===============	0/0	100.00	97.8	card	AP009048.1:4306557-4304505	Multidrug resistance efflux pump. Could be involved in resistance to puromycin acriflavine and tetraphenylarsonium chloride	acridine_dye;nucleoside
100x	PairedContig_128	12274	13305	-	mdtN	1-1032/1032	===============	0/0	100.00	95.64	card	AP009048.1:4307588-4306556	Multidrug resistance efflux pump. Could be involved in resistance to puromycin acriflavine and tetraphenylarsonium chloride.	acridine_dye;nucleoside
100x	PairedContig_128	42520	44163	-	eptA	1-1644/1644	===============	0/0	100.00	91.85	card	AP009048:4340268-4338624	PmrC mediates the modification of Lipid A by the addition of 4-amino-4-deoxy-L-arabinose (L-Ara4N) and phosphoethanolamine resulting in a less negative cell membrane and decreased binding of polymyxin B.	peptide
100x	PairedContig_130	46435	48078	+	yojI	1-1644/1644	===============	0/0	100.00	98.5	card	U00096.3:2308615-2306971	YojI mediates resistance to the peptide antibiotic microcin J25 when it is expressed from a multicopy vector. YojI is capable of pumping out microcin molecules. The outer membrane protein TolC in addition to YojI is required for export of microcin J25 out of the cell. Microcin J25 is thus the first known substrate for YojI.	peptide
100x	PairedContig_133	15802	16968	-	ugd	1-1167/1167	===============	0/0	100.00	96.92	card	U00096:2099613-2098446	PmrE is required for the synthesis and transfer of 4-amino-4-deoxy-L-arabinose (Ara4N) to Lipid A which allows gram-negative bacteria to resist the antimicrobial activity of cationic antimicrobial peptides and antibiotics such as polymyxin	peptide
100x	PairedContig_21	71672	72491	+	bacA	1-820/822	===============	0/0	99.76	98.17	card	U00096.3:3204131-3203309	The bacA gene product (BacA) recycles undecaprenyl pyrophosphate during cell wall biosynthesis which confers resistance to bacitracin.	peptide
100x	PairedContig_21	100009	101496	-	tolC	1-1488/1488	===============	0/0	100.00	97.98	card	FJ768952:0-1488	TolC is a protein subunit of many multidrug efflux complexes in Gram negative bacteria. It is an outer membrane efflux protein and is constitutively open. Regulation of efflux activity is often at its periplasmic entrance by other components of the efflux complex.	aminocoumarin;aminoglycoside;carbapenem;cephalosporin;cephamycin;fluoroquinolone;glycylcycline;macrolide;penam;penem;peptide;phenicol;rifamycin;tetracycline;triclosan
100x	PairedContig_3	15025	15657	+	CRP	1-633/633	===============	0/0	100.00	99.21	card	AP009048.1:4154296-4153663	CRP is a global regulator that represses MdtEF multidrug efflux pump expression.	fluoroquinolone;macrolide;penam
100x	PairedContig_3	195495	196652	+	mdtE	1-1158/1158	===============	0/0	100.00	98.62	card	AP009048.1:3981183-3980025	MdtE is the membrane fusion protein of the MdtEF multidrug efflux complex. It shares 70% sequence similarity with AcrA.	fluoroquinolone;macrolide;penam
100x	PairedContig_3	196677	199791	+	mdtF	1-3114/3114	========/======	2023-01-01	100.00	97.30	card	U00096:3660413-3663527	MdtF is the multidrug inner membrane transporter for the MdtEF-TolC efflux complex.	fluoroquinolone;macrolide;penam
100x	PairedContig_3	200154	200882	-	gadW	1-729/729	===============	0/0	100.00	99.86	card	CP015085.1:2552440-2551711	GadW is an AraC-family regulator that promotes mdtEF expression to confer multidrug resistance. GadW inhibits GadX-dependent activation. GadW clearly represses gadX and in situations where GadX is missing activates gadA and gadBC.	fluoroquinolone;macrolide;penam
100x	PairedContig_3	201251	202075	-	gadX	1-825/825	===============	0/0	100.00	93.82	card	AP009048.1:3974604-3975429	GadX is an AraC-family regulator that promotes mdtEF expression to confer multidrug resistance.	fluoroquinolone;macrolide;penam
100x	PairedContig_57	5123	8227	-	acrF	1-3105/3105	===============	0/0	100.00	96.49	card	U00096:3415032-3418137	AcrF is a inner membrane transporter similar to AcrB.	cephalosporin;cephamycin;fluoroquinolone;penam
100x	PairedContig_57	8239	9396	-	acrE	1-1158/1158	===============	0/0	100.00	98.79	card	U00096:3413863-3415021	AcrE is a membrane fusion protein similar to AcrA.	cephalosporin;cephamycin;fluoroquinolone;penam
100x	PairedContig_57	9795	10457	+	acrS	1-663/663	===============	0/0	100.00	98.34	card	U00096:3413465-3412802	AcrS is a repressor of the AcrAB efflux complex and is associated with the expression of AcrEF. AcrS is believed to regulate a switch between AcrAB and AcrEF efflux.	cephalosporin;cephamycin;fluoroquinolone;glycylcycline;penam;phenicol;rifamycin;tetracycline;triclosan
100x	PairedContig_70	59893	61101	+	mdtH	1-1209/1209	===============	0/0	100.00	98.26	card	U00096:1125326-1124117	Multidrug resistance protein MdtH	fluoroquinolone
100x	PairedContig_70	69731	70957	+	mdtG	1-1227/1227	===============	0/0	100.00	98.21	card	CP000800.1:1192954-1191727	The MdtG protein also named YceE appears to be a member of the major facilitator superfamily of transporters and it has been reported when overexpressed to increase fosfomycin and deoxycholate resistances. mdtG is a member of the marA-soxS-rob regulon.	fosfomycin
100x	PairedContig_86	48744	49274	+	emrR	1-531/531	===============	0/0	100.00	98.68	card	U00096.3:2810769-2811300	EmrR is a negative regulator for the EmrAB-TolC multidrug efflux pump in E. coli. Mutations lead to EmrAB-TolC overexpression.	fluoroquinolone
100x	PairedContig_86	49401	50573	+	emrA	1-1173/1173	===============	0/0	100.00	98.21	card	AP009048:2810082-2811255	EmrA is a membrane fusion protein providing an efflux pathway with EmrB and TolC between the inner and outer membranes of E. coli a Gram-negative bacterium.	fluoroquinolone
100x	PairedContig_86	50590	52128	+	emrB	1-1539/1539	===============	0/0	100.00	96.95	card	U00096:2812615-2814154	emrB is a translocase in the emrB -TolC efflux protein in E. coli. It recognizes substrates including carbonyl cyanide m-chlorophenylhydrazone (CCCP) nalidixic acid and thioloactomycin.	fluoroquinolone
100x	PairedContig_89	67970	69163	+	Escherichia_coli_acrA	1-1194/1194	===============	0/0	100.00	99.16	card	U00096.3:485619-484425	AcrA is a subunit of the AcrAB-TolC multidrug efflux system that in E. coli.	cephalosporin;fluoroquinolone;glycylcycline;penam;phenicol;rifamycin;tetracycline;triclosan
100x	PairedContig_89	69186	72335	+	acrB	1-3150/3150	===============	0/0	100.00	98.57	card	U00096.3:484403-481253	Protein subunit of AcrA-AcrB-TolC multidrug efflux complex. AcrB functions as a herterotrimer which forms the inner membrane component and is primarily responsible for substrate recognition and energy transduction by acting as a drug/proton antiporter.	cephalosporin;fluoroquinolone;glycylcycline;penam;phenicol;rifamycin;tetracycline;triclosan
100x	PairedContig_89	157196	158353	+	Escherichia_coli_ampH	1-1158/1158	===============	0/0	100.00	97.50	card	AP012030.1:396711-395553	AmpH is a class C ampC-like beta-lactamase and penicillin-binding protein identified in Escherichia coli.	cephalosporin;penam
100x	PairedContig_91	26020	27252	-	mdtM	1-1233/1233	===============	0/0	100.00	95.5	card	U00096.3:4568519-4567286	Multidrug resistance protein MdtM	acridine_dye;fluoroquinolone;lincosamide;nucleoside;phenicol
100x	PairedContig_92	25777	26160	-	marA	1-384/384	===============	0/0	100.00	98.70	card	AP009048.1:1621287-1621671	In the presence of antibiotic stress E. coli overexpresses the global activator protein MarA which besides inducing MDR efflux pump AcrAB also down- regulates synthesis of the porin OmpF.	carbapenem;cephalosporin;cephamycin;fluoroquinolone;glycylcycline;monobactam;penam;penem;phenicol;rifamycin;tetracycline;triclosan
100x	PairedContig_93	12945	14078	+	Escherichia_coli_ampC	1-1134/1134	===============	0/0	100.00	98.15	card	U00096.3:4378944-4377810	A class C ampC beta-lactamase (cephalosporinase) enzyme described in Escherichia coli shown clinically to confer resistance to penicillin-like and cephalosporin-class antibiotics.	cephalosporin;penam
1000x	PairedContig_1	360971	361303	-	Escherichia_coli_emrE	1-333/333	===============	0/0	100.00	92.19	card	Z11877.1:485-818	Member of the small MDR (multidrug resistance) family of transporters; in Escherichia coli this protein provides resistance against a number of positively charged compounds including ethidium bromide and erythromycin; proton-dependent secondary transporter which exchanges protons for compound translocation	macrolide
1000x	PairedContig_100	142806	144344	-	emrB	1-1539/1539	===============	0/0	100.00	96.95	card	U00096:2812615-2814154	emrB is a translocase in the emrB -TolC efflux protein in E. coli. It recognizes substrates including carbonyl cyanide m-chlorophenylhydrazone (CCCP) nalidixic acid and thioloactomycin.	fluoroquinolone
1000x	PairedContig_100	144361	145533	-	emrA	1-1173/1173	===============	0/0	100.00	98.21	card	AP009048:2810082-2811255	EmrA is a membrane fusion protein providing an efflux pathway with EmrB and TolC between the inner and outer membranes of E. coli a Gram-negative bacterium.	fluoroquinolone
1000x	PairedContig_100	145660	146189	-	emrR	1-531/531	========/======	2023-01-01	99.81	98.49	card	U00096.3:2810769-2811300	EmrR is a negative regulator for the EmrAB-TolC multidrug efflux pump in E. coli. Mutations lead to EmrAB-TolC overexpression.	fluoroquinolone
1000x	PairedContig_102	15802	16968	-	ugd	1-1167/1167	===============	0/0	100.00	96.92	card	U00096:2099613-2098446	PmrE is required for the synthesis and transfer of 4-amino-4-deoxy-L-arabinose (Ara4N) to Lipid A which allows gram-negative bacteria to resist the antimicrobial activity of cationic antimicrobial peptides and antibiotics such as polymyxin	peptide
1000x	PairedContig_18	48245	49993	+	msbA	1-1749/1749	===============	0/0	100.00	98.6	card	U00096.3:966620-968369	MsbA is a multidrug resistance transporter homolog from E. coli and belongs to a superfamily of transporters that contain an adenosine triphosphate (ATP) binding cassette (ABC) which is also called a nucleotide-binding domain (NBD). MsbA is a member of the MDR-ABC transporter group by sequence homology. MsbA transports lipid A a major component of the bacterial outer cell membrane and is the only…	nitroimidazole
1000x	PairedContig_19	22303	22975	+	kdpE	1-673/678	===============	0/0	99.26	95.84	card	U00096.3:721733-721055	kdpE is a transcriptional activator that is part of the two-component system KdpD/KdpE that is studied for its regulatory role in potassium transport and has been identified as an adaptive regulator involved in the virulence and intracellular survival of pathogenic bacteria. kdpE regulates a range of virulence loci through direct promoter binding.	aminoglycoside
1000x	PairedContig_2	15025	15657	+	CRP	1-633/633	===============	0/0	100.00	99.21	card	AP009048.1:4154296-4153663	CRP is a global regulator that represses MdtEF multidrug efflux pump expression.	fluoroquinolone;macrolide;penam
1000x	PairedContig_2	195495	196652	+	mdtE	1-1158/1158	===============	0/0	100.00	98.62	card	AP009048.1:3981183-3980025	MdtE is the membrane fusion protein of the MdtEF multidrug efflux complex. It shares 70% sequence similarity with AcrA.	fluoroquinolone;macrolide;penam
1000x	PairedContig_2	196677	199790	+	mdtF	1-3114/3114	===============	0/0	100.00	97.30	card	U00096:3660413-3663527	MdtF is the multidrug inner membrane transporter for the MdtEF-TolC efflux complex.	fluoroquinolone;macrolide;penam
1000x	PairedContig_2	200153	200881	-	gadW	1-729/729	===============	0/0	100.00	99.86	card	CP015085.1:2552440-2551711	GadW is an AraC-family regulator that promotes mdtEF expression to confer multidrug resistance. GadW inhibits GadX-dependent activation. GadW clearly represses gadX and in situations where GadX is missing activates gadA and gadBC.	fluoroquinolone;macrolide;penam
1000x	PairedContig_2	201250	202074	-	gadX	1-825/825	===============	0/0	100.00	93.82	card	AP009048.1:3974604-3975429	GadX is an AraC-family regulator that promotes mdtEF expression to confer multidrug resistance.	fluoroquinolone;macrolide;penam
1000x	PairedContig_20	17620	18852	-	Escherichia_coli_mdfA	1-1233/1233	===============	0/0	100.00	96.59	card	JQ394987:0-1233	Multidrug efflux pump in E. coli. This multidrug efflux system was originally identified as the Cmr/CmlA chloramphenicol exporter.	benzalkonium_chloride;rhodamine;tetracycline
1000x	PairedContig_23	25426	25809	-	marA	1-384/384	===============	0/0	100.00	98.70	card	AP009048.1:1621287-1621671	In the presence of antibiotic stress E. coli overexpresses the global activator protein MarA which besides inducing MDR efflux pump AcrAB also down- regulates synthesis of the porin OmpF.	carbapenem;cephalosporin;cephamycin;fluoroquinolone;glycylcycline;monobactam;penam;penem;phenicol;rifamycin;tetracycline;triclosan
1000x	PairedContig_24	106372	107859	+	tolC	1-1488/1488	===============	0/0	100.00	97.98	card	FJ768952:0-1488	TolC is a protein subunit of many multidrug efflux complexes in Gram negative bacteria. It is an outer membrane efflux protein and is constitutively open. Regulation of efflux activity is often at its periplasmic entrance by other components of the efflux complex.	aminocoumarin;aminoglycoside;carbapenem;cephalosporin;cephamycin;fluoroquinolone;glycylcycline;macrolide;penam;penem;peptide;phenicol;rifamycin;tetracycline;triclosan
1000x	PairedContig_24	135377	136196	-	bacA	1-820/822	===============	0/0	99.76	98.17	card	U00096.3:3204131-3203309	The bacA gene product (BacA) recycles undecaprenyl pyrophosphate during cell wall biosynthesis which confers resistance to bacitracin.	peptide
1000x	PairedContig_39	177783	179014	+	mdtM	1-1233/1233	========/======	2023-01-01	99.92	94.97	card	U00096.3:4568519-4567286	Multidrug resistance protein MdtM	acridine_dye;fluoroquinolone;lincosamide;nucleoside;phenicol
1000x	PairedContig_53	30593	31840	+	mdtA	1-1248/1248	===============	0/0	100.00	95.11	card	U00096:2154015-2155263	MdtA is the membrane fusion protein of the multidrug efflux complex mdtABC.	aminocoumarin
1000x	PairedContig_53	31840	34962	+	mdtB	1-3123/3123	===============	0/0	100.00	96.29	card	U00096:2155262-2158385	MdtB is a transporter that forms a heteromultimer complex with MdtC to form a multidrug transporter. MdtBC is part of the MdtABC-TolC efflux complex.	aminocoumarin
1000x	PairedContig_53	34963	38040	+	mdtC	1-3078/3078	===============	0/0	100.00	94.12	card	U00096:2158385-2161463	MdtC is a transporter that forms a heteromultimer complex with MdtB to form a multidrug transporter. MdtBC is part of the MdtABC-TolC efflux complex. In the absence of MdtB MdtC can form a homomultimer complex that results in a functioning efflux complex with a narrower drug specificity. mdtC corresponds to 3 loci in Pseudomonas aeruginosa PAO1 (gene name: muxC/muxB) and 3 loci in Pseudomonas aer…	aminocoumarin
1000x	PairedContig_53	39453	40856	+	baeS	1-1404/1404	===============	0/0	100.00	90.53	card	AP009048:2165012-2166416	BaeS is a sensor kinase in the BaeSR regulatory system. While it phosphorylates BaeR to increase its activity BaeS is not necessary for overexpressed BaeR to confer resistance.	aminocoumarin;aminoglycoside
1000x	PairedContig_53	40853	41574	+	baeR	1-722/723	===============	0/0	99.86	96.81	card	AP009048.1:2166412-2167135	BaeR is a response regulator that promotes the expression of MdtABC and AcrD efflux complexes.	aminocoumarin;aminoglycoside
1000x	PairedContig_53	193969	195612	-	yojI	1-1644/1644	===============	0/0	100.00	98.5	card	U00096.3:2308615-2306971	YojI mediates resistance to the peptide antibiotic microcin J25 when it is expressed from a multicopy vector. YojI is capable of pumping out microcin molecules. The outer membrane protein TolC in addition to YojI is required for export of microcin J25 out of the cell. Microcin J25 is thus the first known substrate for YojI.	peptide
1000x	PairedContig_53	253508	254476	+	pmrF	1-969/969	===============	0/0	100.00	97.63	card	U00096:2367070-2368039	PmrF is required for the synthesis and transfer of 4-amino-4-deoxy-L-arabinose (Ara4N) to Lipid A which allows gram-negative bacteria to resist the antimicrobial activity of cationic antimicrobial peptides and antibiotics such as polymyxin. pmrF corresponds to 1 locus in Pseudomonas aeruginosa PAO1 and 1 locus in Pseudomonas aeruginosa LESB58.	peptide
1000x	PairedContig_53	363079	364617	-	emrY	1-1539/1539	===============	0/0	100.00	97.73	card	D78168:1591-3130	emrY is a multidrug transport that moves substrates across the inner membrane of the Gram-negative E. coli. It is a homolog of emrB.	tetracycline
1000x	PairedContig_53	364617	365672	-	emrK	1-1056/1056	===============	0/0	100.00	97.73	card	D78168:536-1592	emrK is a membrane fusion protein that is a homolog of EmrA. Together with the inner membrane transporter EmrY and the outer membrane channel TolC it mediates multidrug efflux.	tetracycline
1000x	PairedContig_53	366196	366810	+	evgA	1-615/615	===============	0/0	100.00	99.2	card	BA000007.3:3212025-3212640	EvgA when phosphorylated is a positive regulator for efflux protein complexes emrKY and mdtEF. While usually phosphorylated in a EvgS dependent manner it can be phosphorylated in the absence of EvgS when overexpressed.	fluoroquinolone;macrolide;penam;tetracycline
1000x	PairedContig_53	366815	370408	+	evgS	1-3594/3594	===============	0/0	100.00	96.19	card	U00096:2484373-2487967	EvgS is a sensor protein that phosphorylates the regulatory protein EvgA. evgS corresponds to 1 locus in Pseudomonas aeruginosa PAO1 and 1 locus in Pseudomonas aeruginosa LESB58.	fluoroquinolone;macrolide;penam;tetracycline
1000x	PairedContig_53	458411	461524	+	acrD	1-3114/3114	===============	0/0	100.00	98.4	card	AP009048.1:2586250-2589364	AcrD is an aminoglycoside efflux pump expressed in E. coli. Its expression can be induced by indole and is regulated by baeRS and cpxAR.	aminoglycoside
1000x	PairedContig_55	59893	61101	+	mdtH	1-1209/1209	===============	0/0	100.00	98.26	card	U00096:1125326-1124117	Multidrug resistance protein MdtH	fluoroquinolone
1000x	PairedContig_55	69731	70957	+	mdtG	1-1227/1227	===============	0/0	100.00	98.21	card	CP000800.1:1192954-1191727	The MdtG protein also named YceE appears to be a member of the major facilitator superfamily of transporters and it has been reported when overexpressed to increase fosfomycin and deoxycholate resistances. mdtG is a member of the marA-soxS-rob regulon.	fosfomycin
1000x	PairedContig_68	2195	3352	-	Escherichia_coli_ampH	1-1158/1158	===============	0/0	100.00	97.50	card	AP012030.1:396711-395553	AmpH is a class C ampC-like beta-lactamase and penicillin-binding protein identified in Escherichia coli.	cephalosporin;penam
1000x	PairedContig_68	88213	91362	-	acrB	1-3150/3150	===============	0/0	100.00	98.60	card	U00096.3:484403-481253	Protein subunit of AcrA-AcrB-TolC multidrug efflux complex. AcrB functions as a herterotrimer which forms the inner membrane component and is primarily responsible for substrate recognition and energy transduction by acting as a drug/proton antiporter.	cephalosporin;fluoroquinolone;glycylcycline;penam;phenicol;rifamycin;tetracycline;triclosan
1000x	PairedContig_68	91385	92578	-	Escherichia_coli_acrA	1-1194/1194	===============	0/0	100.00	99.16	card	U00096.3:485619-484425	AcrA is a subunit of the AcrAB-TolC multidrug efflux system that in E. coli.	cephalosporin;fluoroquinolone;glycylcycline;penam;phenicol;rifamycin;tetracycline;triclosan
1000x	PairedContig_83	128172	128834	-	acrS	1-663/663	===============	0/0	100.00	98.34	card	U00096:3413465-3412802	AcrS is a repressor of the AcrAB efflux complex and is associated with the expression of AcrEF. AcrS is believed to regulate a switch between AcrAB and AcrEF efflux.	cephalosporin;cephamycin;fluoroquinolone;glycylcycline;penam;phenicol;rifamycin;tetracycline;triclosan
1000x	PairedContig_83	129233	130390	+	acrE	1-1158/1158	===============	0/0	100.00	98.79	card	U00096:3413863-3415021	AcrE is a membrane fusion protein similar to AcrA.	cephalosporin;cephamycin;fluoroquinolone;penam
1000x	PairedContig_83	130402	133507	+	acrF	1-3105/3105	========/======	2023-01-01	100.00	96.46	card	U00096:3415032-3418137	AcrF is a inner membrane transporter similar to AcrB.	cephalosporin;cephamycin;fluoroquinolone;penam
1000x	PairedContig_85	56885	58258	-	cpxA	1-1374/1374	===============	0/0	100.00	98.47	card	BA000007.3:4905062-4903688	CpxA is a membrane-localized sensor kinase that is activated by envelope stress. It starts a kinase cascade that activates CpxR which promotes efflux complex expression.	aminocoumarin;aminoglycoside
1000x	PairedContig_98	12945	14078	+	Escherichia_coli_ampC	1-1134/1134	===============	0/0	100.00	98.15	card	U00096.3:4378944-4377810	A class C ampC beta-lactamase (cephalosporinase) enzyme described in Escherichia coli shown clinically to confer resistance to penicillin-like and cephalosporin-class antibiotics.	cephalosporin;penam
1000x	PairedContig_98	54348	55991	+	eptA	1-1644/1644	===============	0/0	100.00	91.85	card	AP009048:4340268-4338624	PmrC mediates the modification of Lipid A by the addition of 4-amino-4-deoxy-L-arabinose (L-Ara4N) and phosphoethanolamine resulting in a less negative cell membrane and decreased binding of polymyxin B.	peptide
1000x	PairedContig_98	85206	86237	+	mdtN	1-1032/1032	===============	0/0	100.00	95.64	card	AP009048.1:4307588-4306556	Multidrug resistance efflux pump. Could be involved in resistance to puromycin acriflavine and tetraphenylarsonium chloride.	acridine_dye;nucleoside
1000x	PairedContig_98	86237	88288	+	mdtO	1-2052/2052	===============	0/0	100.00	97.8	card	AP009048.1:4306557-4304505	Multidrug resistance efflux pump. Could be involved in resistance to puromycin acriflavine and tetraphenylarsonium chloride	acridine_dye;nucleoside
1000x	PairedContig_98	88285	89751	+	mdtP	1-1467/1467	===============	0/0	100.00	97.61	card	AP009048.1:4304509-4303042	Multidrug resistance efflux pump. Could be involved in resistance to puromycin acriflavine and tetraphenylarsonium chloride	acridine_dye;nucleoside

## Sheet: Serotyping
Sample	antigen	bitscore	desc	gene	genome_name	length	name	pident	qcovhsp	qlen	qseqid	score	send	sframe	sharedallele	sseq	sseqid	sstart	type
0x	O6	2316.0	from_ESC_IA2235AA_AS	wzx	MEGA11_S64_merged.gam	1257	O6-10-wzx	99.92	100.0	1257	O6-10-wzx	0.9992	599661	1	False	ATGAATAGGATACAACGTGTGCACAATTATTTAAGGCTTAAAGATAAAATAAAAAACGTATTTTTAGGGTTGTATATATTGCAGTTATTTAATTATATCGCGCCATTGGTAATTATCCCTATCCTGATAAAATATATTGGGTTGGGGGAATATGGGGAATTGGTCTATATTACATCTATTTATCAAATAGTGGCTTTGATTATTGATTTTGGCTTTACTTACACAGGACCTGTGGTTGCTGCGAGACATAGATGTGAGACCCAAAATTTACAGCGCTATTACTCAATAGTTGTTCTTTTAAAATCATTGCTTTTTATAATTGCATTAACATGTGTATTTTTATTGTGCAGATTAAATATAGTCCACTTGTCATTTTTTGGGTTTTTGTCAATTTTTCTA…	lcl|MEGA11_S64_merged.gam|PairedContig_3	598405	O
0x	O6	2311.0	from_ESC_GA9104AA_AS	wzx	MEGA11_S64_merged.gam	1257	O6-12-wzx	99.841	100.0	1257	O6-12-wzx	0.9984099999999999	599661	1	False	ATGAATAGGATACAACGTGTGCACAATTATTTAAGGCTTAAAGATAAAATAAAAAACGTATTTTTAGGGTTGTATATATTGCAGTTATTTAATTATATCGCGCCATTGGTAATTATCCCTATCCTGATAAAATATATTGGGTTGGGGGAATATGGGGAATTGGTCTATATTACATCTATTTATCAAATAGTGGCTTTGATTATTGATTTTGGCTTTACTTACACAGGACCTGTGGTTGCTGCGAGACATAGATGTGAGACCCAAAATTTACAGCGCTATTACTCAATAGTTGTTCTTTTAAAATCATTGCTTTTTATAATTGCATTAACATGTGTATTTTTATTGTGCAGATTAAATATAGTCCACTTGTCATTTTTTGGGTTTTTGTCAATTTTTCTA…	lcl|MEGA11_S64_merged.gam|PairedContig_3	598405	O
0x	O6	2278.0	from_ESC_GA9104AA_AS	wzx	MEGA11_S64_merged.gam	1239	O6-23-wzx	99.839	100.0	1239	O6-23-wzx	0.99839	599661	1	False	GTGCACAATTATTTAAGGCTTAAAGATAAAATAAAAAACGTATTTTTAGGGTTGTATATATTGCAGTTATTTAATTATATCGCGCCATTGGTAATTATCCCTATCCTGATAAAATATATTGGGTTGGGGGAATATGGGGAATTGGTCTATATTACATCTATTTATCAAATAGTGGCTTTGATTATTGATTTTGGCTTTACTTACACAGGACCTGTGGTTGCTGCGAGACATAGATGTGAGACCCAAAATTTACAGCGCTATTACTCAATAGTTGTTCTTTTAAAATCATTGCTTTTTATAATTGCATTAACATGTGTATTTTTATTGTGCAGATTAAATATAGTCCACTTGTCATTTTTTGGGTTTTTGTCAATTTTTCTATGCACTATTGGTAATATA…	lcl|MEGA11_S64_merged.gam|PairedContig_3	598423	O
0x	O6	2189.0	from_ESC_HA8385AA_AS	wzx	MEGA11_S64_merged.gam	1257	O6-13-wzx	98.091	100.0	1257	O6-13-wzx	0.9809099999999998	599661	1	False	ATGAATAGGATACAACGTGTGCACAATTATTTAAGGCTTAAAGATAAAATAAAAAACGTATTTTTAGGGTTGTATATATTGCAGTTATTTAATTATATCGCGCCATTGGTAATTATCCCTATCCTGATAAAATATATTGGGTTGGGGGAATATGGGGAATTGGTCTATATTACATCTATTTATCAAATAGTGGCTTTGATTATTGATTTTGGCTTTACTTACACAGGACCTGTGGTTGCTGCGAGACATAGATGTGAGACCCAAAATTTACAGCGCTATTACTCAATAGTTGTTCTTTTAAAATCATTGCTTTTTATAATTGCATTAACATGTGTATTTTTATTGTGCAGATTAAATATAGTCCACTTGTCATTTTTTGGGTTTTTGTCAATTTTTCTA…	lcl|MEGA11_S64_merged.gam|PairedContig_3	598405	O
0x	O6	2183.0	from_ESC_IA0140AA_AS	wzx	MEGA11_S64_merged.gam	1257	O6-15-wzx	98.011	100.0	1257	O6-15-wzx	0.98011	599661	1	False	ATGAATAGGATACAACGTGTGCACAATTATTTAAGGCTTAAAGATAAAATAAAAAACGTATTTTTAGGGTTGTATATATTGCAGTTATTTAATTATATCGCGCCATTGGTAATTATCCCTATCCTGATAAAATATATTGGGTTGGGGGAATATGGGGAATTGGTCTATATTACATCTATTTATCAAATAGTGGCTTTGATTATTGATTTTGGCTTTACTTACACAGGACCTGTGGTTGCTGCGAGACATAGATGTGAGACCCAAAATTTACAGCGCTATTACTCAATAGTTGTTCTTTTAAAATCATTGCTTTTTATAATTGCATTAACATGTGTATTTTTATTGTGCAGATTAAATATAGTCCACTTGTCATTTTTTGGGTTTTTGTCAATTTTTCTA…	lcl|MEGA11_S64_merged.gam|PairedContig_3	598405	O
0x	O6	2316.0	from_ESC_HA8490AA_AS	wzx	MEGA11_S64_merged.gam	1257	O6-9-wzx	99.92	100.0	1257	O6-9-wzx	0.9992	599661	1	False	ATGAATAGGATACAACGTGTGCACAATTATTTAAGGCTTAAAGATAAAATAAAAAACGTATTTTTAGGGTTGTATATATTGCAGTTATTTAATTATATCGCGCCATTGGTAATTATCCCTATCCTGATAAAATATATTGGGTTGGGGGAATATGGGGAATTGGTCTATATTACATCTATTTATCAAATAGTGGCTTTGATTATTGATTTTGGCTTTACTTACACAGGACCTGTGGTTGCTGCGAGACATAGATGTGAGACCCAAAATTTACAGCGCTATTACTCAATAGTTGTTCTTTTAAAATCATTGCTTTTTATAATTGCATTAACATGTGTATTTTTATTGTGCAGATTAAATATAGTCCACTTGTCATTTTTTGGGTTTTTGTCAATTTTTCTA…	lcl|MEGA11_S64_merged.gam|PairedContig_3	598405	O
0x	O6	2338.0	from_ESC_HA8370AA_AS	wzy	MEGA11_S64_merged.gam	1344	O6-31-wzy	98.065	100.0	1344	O6-31-wzy	0.98065	601004	1	False	ATGAAAGTGAAGGCGGTTCCTGCTATTACATTCTATTTAAGTTTAATGCTGACAATTTTAGTGTTACTGTTTGGTAATGAACCAAATAAATCACAATATATCCTTGTTATAGCAACGATAACAGTTTTTTATATCGCATATATCACTAATAAAATAACTTCTCCGGCCAGCCTTCTCGTTATATCATCTTTTGTGTTTTTAGGTTGTCGCCCTTTATTATCTTTGTTTGCAAACTATGATTATAGGATTGCCGATTGGTTTATTGAAGGATATATGGATGACGATGTGATTTTGGCTAACTATGCTATAACACTAATGTATTATGGTTATACATTGGGACTAATTCTATGCAAAAATACTGAAAAATTTTATCCGCATGGTCCTTATCCTGAAAAACAA…	lcl|MEGA11_S64_merged.gam|PairedContig_3	599661	O
0x	O6	2283.0	from_ESC_HA8378AA_AS	wzx	MEGA11_S64_merged.gam	1239	O6-22-wzx	99.919	100.0	1239	O6-22-wzx	0.9991899999999999	599661	1	False	GTGCACAATTATTTAAGGCTTAAAGATAAAATAAAAAACGTATTTTTAGGGTTGTATATATTGCAGTTATTTAATTATATCGCGCCATTGGTAATTATCCCTATCCTGATAAAATATATTGGGTTGGGGGAATATGGGGAATTGGTCTATATTACATCTATTTATCAAATAGTGGCTTTGATTATTGATTTTGGCTTTACTTACACAGGACCTGTGGTTGCTGCGAGACATAGATGTGAGACCCAAAATTTACAGCGCTATTACTCAATAGTTGTTCTTTTAAAATCATTGCTTTTTATAATTGCATTAACATGTGTATTTTTATTGTGCAGATTAAATATAGTCCACTTGTCATTTTTTGGGTTTTTGTCAATTTTTCTATGCACTATTGGTAATATA…	lcl|MEGA11_S64_merged.gam|PairedContig_3	598423	O
0x	O6	2483.0	wzy_166_AJ426423_O6	wzy	MEGA11_S64_merged.gam	1344	O6-7-wzy-origin	100.0	100.0	1344	O6-7-wzy-origin	1.0	601004	1	False	ATGAAAGTGAAGGCGGTTCCTGCTATTACATTCTATTTAAGTTTAATGCTGACAATTTTAGTGTTACTGTTTGGTAATGAACCAAATAAATCACAATATATCCTTGTTATAGCAACGATAACAGTTTTTTATATCGCATATATCACTAATAAAATAACTTCTCCGGCCAGCCTTCTCGTTATATCATCTTTTGTGTTTTTAGGTTGTCGCCCTTTATTATCTTTGTTTGCAAACTATGATTATAGGATTGCCGATTGGTTTATTGAAGGATATATGGATGACGATGTGATTTTGGCTAACTATGCTATAACACTAATGTATTATGGTTATACATTGGGACTAATTCTATGCAAAAATACTGAAAAATTTTATCCGCATGGTCCTTATCCTGAAAAACAA…	lcl|MEGA11_S64_merged.gam|PairedContig_3	599661	O
0x	O6	2338.0	from_ESC_GA6663AA_AS	wzy	MEGA11_S64_merged.gam	1344	O6-32-wzy	98.065	100.0	1344	O6-32-wzy	0.98065	601004	1	False	ATGAAAGTGAAGGCGGTTCCTGCTATTACATTCTATTTAAGTTTAATGCTGACAATTTTAGTGTTACTGTTTGGTAATGAACCAAATAAATCACAATATATCCTTGTTATAGCAACGATAACAGTTTTTTATATCGCATATATCACTAATAAAATAACTTCTCCGGCCAGCCTTCTCGTTATATCATCTTTTGTGTTTTTAGGTTGTCGCCCTTTATTATCTTTGTTTGCAAACTATGATTATAGGATTGCCGATTGGTTTATTGAAGGATATATGGATGACGATGTGATTTTGGCTAACTATGCTATAACACTAATGTATTATGGTTATACATTGGGACTAATTCTATGCAAAAATACTGAAAAATTTTATCCGCATGGTCCTTATCCTGAAAAACAA…	lcl|MEGA11_S64_merged.gam|PairedContig_3	599661	O
0x	O6	2316.0	8__wzx__wzx-O6__274 AB811597.1;O antigen flippase;O6	wzx	MEGA11_S64_merged.gam	1257	O6-3-wzx-origin	99.92	100.0	1257	O6-3-wzx-origin	0.9992	599661	1	False	ATGAATAGGATACAACGTGTGCACAATTATTTAAGGCTTAAAGATAAAATAAAAAACGTATTTTTAGGGTTGTATATATTGCAGTTATTTAATTATATCGCGCCATTGGTAATTATCCCTATCCTGATAAAATATATTGGGTTGGGGGAATATGGGGAATTGGTCTATATTACATCTATTTATCAAATAGTGGCTTTGATTATTGATTTTGGCTTTACTTACACAGGACCTGTGGTTGCTGCGAGACATAGATGTGAGACCCAAAATTTACAGCGCTATTACTCAATAGTTGTTCTTTTAAAATCATTGCTTTTTATAATTGCATTAACATGTGTATTTTTATTGTGCAGATTAAATATAGTCCACTTGTCATTTTTTGGGTTTTTGTCAATTTTTCTA…	lcl|MEGA11_S64_merged.gam|PairedContig_3	598405	O
0x	O6	2283.0	from_ESC_HA8236AA_AS	wzx	MEGA11_S64_merged.gam	1239	O6-18-wzx	99.919	100.0	1239	O6-18-wzx	0.9991899999999999	599661	1	False	GTGCACAATTATTTAAGGCTTAAAGATAAAATAAAAAACGTATTTTTAGGGTTGTATATATTGCAGTTATTTAATTATATCGCGCCATTGGTAATTATCCCTATCCTGATAAAATATATTGGGTTGGGGGAATATGGGGAATTGGTCTATATTACATCTATTTATCAAATAGTGGCTTTGATTATTGATTTTGGCTTTACTTACACAGGACCTGTGGTTGCTGCGAGACATAGATGTGAGACCCAAAATTTACAGCGCTATTACTCAATAGTTGTTCTTTTAAAATCATTGCTTTTTATAATTGCATTAACATGTGTATTTTTATTGTGCAGATTAAATATAGTCCACTTGTCATTTTTTGGGTTTTTGTCAATTTTTCTATGCACTATTGGTAATATA…	lcl|MEGA11_S64_merged.gam|PairedContig_3	598423	O
0x	O6	2344.0	9__wzy__wzy-O6__473 CP002185.1;O antigen polyermase;O6	wzy	MEGA11_S64_merged.gam	1344	O6-5-wzy-origin	98.14	100.0	1344	O6-5-wzy-origin	0.9814	601004	1	False	ATGAAAGTGAAGGCGGTTCCTGCTATTACATTCTATTTAAGTTTAATGCTGACAATTTTAGTGTTACTGTTTGGTAATGAACCAAATAAATCACAATATATCCTTGTTATAGCAACGATAACAGTTTTTTATATCGCATATATCACTAATAAAATAACTTCTCCGGCCAGCCTTCTCGTTATATCATCTTTTGTGTTTTTAGGTTGTCGCCCTTTATTATCTTTGTTTGCAAACTATGATTATAGGATTGCCGATTGGTTTATTGAAGGATATATGGATGACGATGTGATTTTGGCTAACTATGCTATAACACTAATGTATTATGGTTATACATTGGGACTAATTCTATGCAAAAATACTGAAAAATTTTATCCGCATGGTCCTTATCCTGAAAAACAA…	lcl|MEGA11_S64_merged.gam|PairedContig_3	599661	O
0x	O6	2283.0	from_ESC_IA2235AA_AS	wzx	MEGA11_S64_merged.gam	1239	O6-21-wzx	99.919	100.0	1239	O6-21-wzx	0.9991899999999999	599661	1	False	GTGCACAATTATTTAAGGCTTAAAGATAAAATAAAAAACGTATTTTTAGGGTTGTATATATTGCAGTTATTTAATTATATCGCGCCATTGGTAATTATCCCTATCCTGATAAAATATATTGGGTTGGGGGAATATGGGGAATTGGTCTATATTACATCTATTTATCAAATAGTGGCTTTGATTATTGATTTTGGCTTTACTTACACAGGACCTGTGGTTGCTGCGAGACATAGATGTGAGACCCAAAATTTACAGCGCTATTACTCAATAGTTGTTCTTTTAAAATCATTGCTTTTTATAATTGCATTAACATGTGTATTTTTATTGTGCAGATTAAATATAGTCCACTTGTCATTTTTTGGGTTTTTGTCAATTTTTCTATGCACTATTGGTAATATA…	lcl|MEGA11_S64_merged.gam|PairedContig_3	598423	O
0x	O6	2471.0	from_ESC_HA8236AA_AS	wzy	MEGA11_S64_merged.gam	1344	O6-28-wzy	99.851	100.0	1344	O6-28-wzy	0.99851	601004	1	False	ATGAAAGTGAAGGCGGTTCCTGCTATTACATTCTATTTAAGTTTAATGCTGACAATTTTAGTGTTACTGTTTGGTAATGAACCAAATAAATCACAATATATCCTTGTTATAGCAACGATAACAGTTTTTTATATCGCATATATCACTAATAAAATAACTTCTCCGGCCAGCCTTCTCGTTATATCATCTTTTGTGTTTTTAGGTTGTCGCCCTTTATTATCTTTGTTTGCAAACTATGATTATAGGATTGCCGATTGGTTTATTGAAGGATATATGGATGACGATGTGATTTTGGCTAACTATGCTATAACACTAATGTATTATGGTTATACATTGGGACTAATTCTATGCAAAAATACTGAAAAATTTTATCCGCATGGTCCTTATCCTGAAAAACAA…	lcl|MEGA11_S64_merged.gam|PairedContig_3	599661	O
0x	O6	2322.0	8__wzx__wzx-O6__272 AJ426045.2;O antigen flippase;O6	wzx	MEGA11_S64_merged.gam	1257	O6-1-wzx-origin	100.0	100.0	1257	O6-1-wzx-origin	1.0	599661	1	False	ATGAATAGGATACAACGTGTGCACAATTATTTAAGGCTTAAAGATAAAATAAAAAACGTATTTTTAGGGTTGTATATATTGCAGTTATTTAATTATATCGCGCCATTGGTAATTATCCCTATCCTGATAAAATATATTGGGTTGGGGGAATATGGGGAATTGGTCTATATTACATCTATTTATCAAATAGTGGCTTTGATTATTGATTTTGGCTTTACTTACACAGGACCTGTGGTTGCTGCGAGACATAGATGTGAGACCCAAAATTTACAGCGCTATTACTCAATAGTTGTTCTTTTAAAATCATTGCTTTTTATAATTGCATTAACATGTGTATTTTTATTGTGCAGATTAAATATAGTCCACTTGTCATTTTTTGGGTTTTTGTCAATTTTTCTA…	lcl|MEGA11_S64_merged.gam|PairedContig_3	598405	O
0x	O6	2156.0	from_ESC_HA8385AA_AS	wzx	MEGA11_S64_merged.gam	1239	O6-16-wzx	98.063	100.0	1239	O6-16-wzx	0.9806300000000001	599661	1	False	GTGCACAATTATTTAAGGCTTAAAGATAAAATAAAAAACGTATTTTTAGGGTTGTATATATTGCAGTTATTTAATTATATCGCGCCATTGGTAATTATCCCTATCCTGATAAAATATATTGGGTTGGGGGAATATGGGGAATTGGTCTATATTACATCTATTTATCAAATAGTGGCTTTGATTATTGATTTTGGCTTTACTTACACAGGACCTGTGGTTGCTGCGAGACATAGATGTGAGACCCAAAATTTACAGCGCTATTACTCAATAGTTGTTCTTTTAAAATCATTGCTTTTTATAATTGCATTAACATGTGTATTTTTATTGTGCAGATTAAATATAGTCCACTTGTCATTTTTTGGGTTTTTGTCAATTTTTCTATGCACTATTGGTAATATA…	lcl|MEGA11_S64_merged.gam|PairedContig_3	598423	O
0x	O6	2289.0	from_ESC_IA2238AA_AS	wzx	MEGA11_S64_merged.gam	1239	O6-19-wzx	100.0	100.0	1239	O6-19-wzx	1.0	599661	1	False	GTGCACAATTATTTAAGGCTTAAAGATAAAATAAAAAACGTATTTTTAGGGTTGTATATATTGCAGTTATTTAATTATATCGCGCCATTGGTAATTATCCCTATCCTGATAAAATATATTGGGTTGGGGGAATATGGGGAATTGGTCTATATTACATCTATTTATCAAATAGTGGCTTTGATTATTGATTTTGGCTTTACTTACACAGGACCTGTGGTTGCTGCGAGACATAGATGTGAGACCCAAAATTTACAGCGCTATTACTCAATAGTTGTTCTTTTAAAATCATTGCTTTTTATAATTGCATTAACATGTGTATTTTTATTGTGCAGATTAAATATAGTCCACTTGTCATTTTTTGGGTTTTTGTCAATTTTTCTATGCACTATTGGTAATATA…	lcl|MEGA11_S64_merged.gam|PairedContig_3	598423	O
0x	O6	2183.0	from_ESC_HA8799AA_AS	wzx	MEGA11_S64_merged.gam	1257	O6-14-wzx	98.011	100.0	1257	O6-14-wzx	0.98011	599661	1	False	ATGAATAGGATACAACGTGTGCACAATTATTTAAGGCTTAAAGATAAAATAAAAAACGTATTTTTAGGGTTGTATATATTGCAGTTATTTAATTATATCGCGCCATTGGTAATTATCCCTATCCTGATAAAATATATTGGGTTGGGGGAATATGGGGAATTGGTCTATATTACATCTATTTATCAAATAGTGGCTTTGATTATTGATTTTGGCTTTACTTACACAGGACCTGTGGTTGCTGCGAGACATAGATGTGAGACCCAAAATTTACAGCGCTATTACTCAATAGTTGTTCTTTTAAAATCATTGCTTTTTATAATTGCATTAACATGTGTATTTTTATTGTGCAGATTAAATATAGTCCACTTGTCATTTTTTGGGTTTTTGTCAATTTTTCTA…	lcl|MEGA11_S64_merged.gam|PairedContig_3	598405	O
0x	O6	2477.0	9__wzy__wzy-O6__474 AB811597.1;O antigen polyermase;O6	wzy	MEGA11_S64_merged.gam	1344	O6-6-wzy-origin	99.926	100.0	1344	O6-6-wzy-origin	0.99926	601004	1	False	ATGAAAGTGAAGGCGGTTCCTGCTATTACATTCTATTTAAGTTTAATGCTGACAATTTTAGTGTTACTGTTTGGTAATGAACCAAATAAATCACAATATATCCTTGTTATAGCAACGATAACAGTTTTTTATATCGCATATATCACTAATAAAATAACTTCTCCGGCCAGCCTTCTCGTTATATCATCTTTTGTGTTTTTAGGTTGTCGCCCTTTATTATCTTTGTTTGCAAACTATGATTATAGGATTGCCGATTGGTTTATTGAAGGATATATGGATGACGATGTGATTTTGGCTAACTATGCTATAACACTAATGTATTATGGTTATACATTGGGACTAATTCTATGCAAAAATACTGAAAAATTTTATCCGCATGGTCCTTATCCTGAAAAACAA…	lcl|MEGA11_S64_merged.gam|PairedContig_3	599661	O
0x	O6	2150.0	8__wzx__wzx-O6__273 CP002185.1;O antigen flippase;O6	wzx	MEGA11_S64_merged.gam	1239	O6-2-wzx-origin	97.982	100.0	1239	O6-2-wzx-origin	0.97982	599661	1	False	GTGCACAATTATTTAAGGCTTAAAGATAAAATAAAAAACGTATTTTTAGGGTTGTATATATTGCAGTTATTTAATTATATCGCGCCATTGGTAATTATCCCTATCCTGATAAAATATATTGGGTTGGGGGAATATGGGGAATTGGTCTATATTACATCTATTTATCAAATAGTGGCTTTGATTATTGATTTTGGCTTTACTTACACAGGACCTGTGGTTGCTGCGAGACATAGATGTGAGACCCAAAATTTACAGCGCTATTACTCAATAGTTGTTCTTTTAAAATCATTGCTTTTTATAATTGCATTAACATGTGTATTTTTATTGTGCAGATTAAATATAGTCCACTTGTCATTTTTTGGGTTTTTGTCAATTTTTCTATGCACTATTGGTAATATA…	lcl|MEGA11_S64_merged.gam|PairedContig_3	598423	O
0x	O6	2477.0	9__wzy__wzy-O6__472 AJ426045.2;O antigen polyermase;O6	wzy	MEGA11_S64_merged.gam	1344	O6-4-wzy-origin	99.926	100.0	1344	O6-4-wzy-origin	0.99926	601004	1	False	ATGAAAGTGAAGGCGGTTCCTGCTATTACATTCTATTTAAGTTTAATGCTGACAATTTTAGTGTTACTGTTTGGTAATGAACCAAATAAATCACAATATATCCTTGTTATAGCAACGATAACAGTTTTTTATATCGCATATATCACTAATAAAATAACTTCTCCGGCCAGCCTTCTCGTTATATCATCTTTTGTGTTTTTAGGTTGTCGCCCTTTATTATCTTTGTTTGCAAACTATGATTATAGGATTGCCGATTGGTTTATTGAAGGATATATGGATGACGATGTGATTTTGGCTAACTATGCTATAACACTAATGTATTATGGTTATACATTGGGACTAATTCTATGCAAAAATACTGAAAAATTTTATCCGCATGGTCCTTATCCTGAAAAACAA…	lcl|MEGA11_S64_merged.gam|PairedContig_3	599661	O
0x	O6	2150.0	from_ESC_HA8799AA_AS	wzx	MEGA11_S64_merged.gam	1239	O6-17-wzx	97.982	100.0	1239	O6-17-wzx	0.97982	599661	1	False	GTGCACAATTATTTAAGGCTTAAAGATAAAATAAAAAACGTATTTTTAGGGTTGTATATATTGCAGTTATTTAATTATATCGCGCCATTGGTAATTATCCCTATCCTGATAAAATATATTGGGTTGGGGGAATATGGGGAATTGGTCTATATTACATCTATTTATCAAATAGTGGCTTTGATTATTGATTTTGGCTTTACTTACACAGGACCTGTGGTTGCTGCGAGACATAGATGTGAGACCCAAAATTTACAGCGCTATTACTCAATAGTTGTTCTTTTAAAATCATTGCTTTTTATAATTGCATTAACATGTGTATTTTTATTGTGCAGATTAAATATAGTCCACTTGTCATTTTTTGGGTTTTTGTCAATTTTTCTATGCACTATTGGTAATATA…	lcl|MEGA11_S64_merged.gam|PairedContig_3	598423	O
0x	O6	2477.0	from_ESC_GA8803AA_AS	wzy	MEGA11_S64_merged.gam	1344	O6-26-wzy	99.926	100.0	1344	O6-26-wzy	0.99926	601004	1	False	ATGAAAGTGAAGGCGGTTCCTGCTATTACATTCTATTTAAGTTTAATGCTGACAATTTTAGTGTTACTGTTTGGTAATGAACCAAATAAATCACAATATATCCTTGTTATAGCAACGATAACAGTTTTTTATATCGCATATATCACTAATAAAATAACTTCTCCGGCCAGCCTTCTCGTTATATCATCTTTTGTGTTTTTAGGTTGTCGCCCTTTATTATCTTTGTTTGCAAACTATGATTATAGGATTGCCGATTGGTTTATTGAAGGATATATGGATGACGATGTGATTTTGGCTAACTATGCTATAACACTAATGTATTATGGTTATACATTGGGACTAATTCTATGCAAAAATACTGAAAAATTTTATCCGCATGGTCCTTATCCTGAAAAACAA…	lcl|MEGA11_S64_merged.gam|PairedContig_3	599661	O
0x	O6	2338.0	from_ESC_IA0006AA_AS	wzy	MEGA11_S64_merged.gam	1344	O6-30-wzy	98.065	100.0	1344	O6-30-wzy	0.98065	601004	1	False	ATGAAAGTGAAGGCGGTTCCTGCTATTACATTCTATTTAAGTTTAATGCTGACAATTTTAGTGTTACTGTTTGGTAATGAACCAAATAAATCACAATATATCCTTGTTATAGCAACGATAACAGTTTTTTATATCGCATATATCACTAATAAAATAACTTCTCCGGCCAGCCTTCTCGTTATATCATCTTTTGTGTTTTTAGGTTGTCGCCCTTTATTATCTTTGTTTGCAAACTATGATTATAGGATTGCCGATTGGTTTATTGAAGGATATATGGATGACGATGTGATTTTGGCTAACTATGCTATAACACTAATGTATTATGGTTATACATTGGGACTAATTCTATGCAAAAATACTGAAAAATTTTATCCGCATGGTCCTTATCCTGAAAAACAA…	lcl|MEGA11_S64_merged.gam|PairedContig_3	599661	O
0x	O6	2316.0	from_ESC_HA8378AA_AS	wzx	MEGA11_S64_merged.gam	1257	O6-11-wzx	99.92	100.0	1257	O6-11-wzx	0.9992	599661	1	False	ATGAATAGGATACAACGTGTGCACAATTATTTAAGGCTTAAAGATAAAATAAAAAACGTATTTTTAGGGTTGTATATATTGCAGTTATTTAATTATATCGCGCCATTGGTAATTATCCCTATCCTGATAAAATATATTGGGTTGGGGGAATATGGGGAATTGGTCTATATTACATCTATTTATCAAATAGTGGCTTTGATTATTGATTTTGGCTTTACTTACACAGGACCTGTGGTTGCTGCGAGACATAGATGTGAGACCCAAAATTTACAGCGCTATTACTCAATAGTTGTTCTTTTAAAATCATTGCTTTTTATAATTGCATTAACATGTGTATTTTTATTGTGCAGATTAAATATAGTCCACTTGTCATTTTTTGGGTTTTTGTCAATTTTTCTA…	lcl|MEGA11_S64_merged.gam|PairedContig_3	598405	O
0x	O6	2283.0	from_ESC_HA8490AA_AS	wzx	MEGA11_S64_merged.gam	1239	O6-20-wzx	99.919	100.0	1239	O6-20-wzx	0.9991899999999999	599661	1	False	GTGCACAATTATTTAAGGCTTAAAGATAAAATAAAAAACGTATTTTTAGGGTTGTATATATTGCAGTTATTTAATTATATCGCGCCATTGGTAATTATCCCTATCCTGATAAAATATATTGGGTTGGGGGAATATGGGGAATTGGTCTATATTACATCTATTTATCAAATAGTGGCTTTGATTATTGATTTTGGCTTTACTTACACAGGACCTGTGGTTGCTGCGAGACATAGATGTGAGACCCAAAATTTACAGCGCTATTACTCAATAGTTGTTCTTTTAAAATCATTGCTTTTTATAATTGCATTAACATGTGTATTTTTATTGTGCAGATTAAATATAGTCCACTTGTCATTTTTTGGGTTTTTGTCAATTTTTCTATGCACTATTGGTAATATA…	lcl|MEGA11_S64_merged.gam|PairedContig_3	598423	O
0x	H1	3236.0	from_ESC_BA4596AA_AS	fliC	MEGA11_S64_merged.gam	1788	H1-9-fliC	99.329	100.0	1788	H1-9-fliC	0.99329	197413	1	False	ATGGCACAAGTCATTAATACCAACAGCCTCTCGCTGATCACTCAAAATAATATCAACAAGAACCAGTCTGCGCTGTCGAGTTCTATCGAGCGTCTGTCTTCTGGCTTGCGTATTAACAGCGCGAAGGATGACGCCGCGGGTCAGGCGATTGCTAACCGTTTTACTTCTAACATTAAAGGCCTGACTCAGGCTGCACGTAACGCCAACGACGGTATTTCTGTTGCACAGACCACTGAAGGCGCGCTGTCCGAAATCAACAACAACTTACAGCGTATCCGTGAGCTGACGGTTCAGGCTTCTACCGGGACTAACTCTGATTCGGATCTGGACTCCATTCAGGACGAAATCAAATCCCGTCTCGACGAAATTGACCGCGTATCCGGTCAGACCCAGTTCAAC…	lcl|MEGA11_S64_merged.gam|PairedContig_92	195626	H
0x	H1	3297.0	from_ESC_HA8537AA_AS	fliC	MEGA11_S64_merged.gam	1788	H1-4-fliC	99.944	100.0	1788	H1-4-fliC	0.99944	197413	1	False	ATGGCACAAGTCATTAATACCAACAGCCTCTCGCTGATCACTCAAAATAATATCAACAAGAACCAGTCTGCGCTGTCGAGTTCTATCGAGCGTCTGTCTTCTGGCTTGCGTATTAACAGCGCGAAGGATGACGCCGCGGGTCAGGCGATTGCTAACCGTTTTACTTCTAACATTAAAGGCCTGACTCAGGCTGCACGTAACGCCAACGACGGTATTTCTGTTGCACAGACCACTGAAGGCGCGCTGTCCGAAATCAACAACAACTTACAGCGTATCCGTGAGCTGACGGTTCAGGCTTCTACCGGGACTAACTCTGATTCGGATCTGGACTCCATTCAGGACGAAATCAAATCCCGTCTCGACGAAATTGACCGCGTATCCGGTCAGACCCAGTTCAAC…	lcl|MEGA11_S64_merged.gam|PairedContig_92	195626	H
0x	H12	3070.0	from_ESC_GA9370AA_AS	fliC	MEGA11_S64_merged.gam	1788	H12-8-fliC	97.651	100.0	1788	H12-8-fliC	0.97651	197413	1	False	ATGGCACAAGTCATTAATACCAACAGCCTCTCGCTGATCACTCAAAATAATATCAACAAGAACCAGTCTGCGCTGTCGAGTTCTATCGAGCGTCTGTCTTCTGGCTTGCGTATTAACAGCGCGAAGGATGACGCCGCGGGTCAGGCGATTGCTAACCGTTTTACTTCTAACATTAAAGGCCTGACTCAGGCTGCACGTAACGCCAACGACGGTATTTCTGTTGCACAGACCACTGAAGGCGCGCTGTCCGAAATCAACAACAACTTACAGCGTATCCGTGAGCTGACGGTTCAGGCTTCTACCGGGACTAACTCTGATTCGGATCTGGACTCCATTCAGGACGAAATCAAATCCCGTCTCGACGAAATTGACCGCGTATCCGGTCAGACCCAGTTCAAC…	lcl|MEGA11_S64_merged.gam|PairedContig_92	195626	H
0x	H12	3075.0	fliC_83_AIFX01000055_H12	fliC	MEGA11_S64_merged.gam	1788	H12-4-fliC-origin	97.707	100.0	1788	H12-4-fliC-origin	0.9770699999999999	197413	1	False	ATGGCACAAGTCATTAATACCAACAGCCTCTCGCTGATCACTCAAAATAATATCAACAAGAACCAGTCTGCGCTGTCGAGTTCTATCGAGCGTCTGTCTTCTGGCTTGCGTATTAACAGCGCGAAGGATGACGCCGCGGGTCAGGCGATTGCTAACCGTTTTACTTCTAACATTAAAGGCCTGACTCAGGCTGCACGTAACGCCAACGACGGTATTTCTGTTGCACAGACCACTGAAGGCGCGCTGTCCGAAATCAACAACAACTTACAGCGTATCCGTGAGCTGACGGTTCAGGCTTCTACCGGGACTAACTCTGATTCGGATCTGGACTCCATTCAGGACGAAATCAAATCCCGTCTCGACGAAATTGACCGCGTATCCGGTCAGACCCAGTTCAAC…	lcl|MEGA11_S64_merged.gam|PairedContig_92	195626	H
0x	H1	3136.0	from_ESC_IA2263AA_AS	fliC	MEGA11_S64_merged.gam	1788	H1-11-fliC	98.322	100.0	1788	H1-11-fliC	0.9832200000000001	197413	1	False	ATGGCACAAGTCATTAATACCAACAGCCTCTCGCTGATCACTCAAAATAATATCAACAAGAACCAGTCTGCGCTGTCGAGTTCTATCGAGCGTCTGTCTTCTGGCTTGCGTATTAACAGCGCGAAGGATGACGCCGCGGGTCAGGCGATTGCTAACCGTTTTACTTCTAACATTAAAGGCCTGACTCAGGCTGCACGTAACGCCAACGACGGTATTTCTGTTGCACAGACCACTGAAGGCGCGCTGTCCGAAATCAACAACAACTTACAGCGTATCCGTGAGCTGACGGTTCAGGCTTCTACCGGGACTAACTCTGATTCGGATCTGGACTCCATTCAGGACGAAATCAAATCCCGTCTCGACGAAATTGACCGCGTATCCGGTCAGACCCAGTTCAAC…	lcl|MEGA11_S64_merged.gam|PairedContig_92	195626	H
0x	H1	3291.0	from_ESC_GA9155AA_AS	fliC	MEGA11_S64_merged.gam	1788	H1-8-fliC	99.888	100.0	1788	H1-8-fliC	0.9988800000000001	197413	1	False	ATGGCACAAGTCATTAATACCAACAGCCTCTCGCTGATCACTCAAAATAATATCAACAAGAACCAGTCTGCGCTGTCGAGTTCTATCGAGCGTCTGTCTTCTGGCTTGCGTATTAACAGCGCGAAGGATGACGCCGCGGGTCAGGCGATTGCTAACCGTTTTACTTCTAACATTAAAGGCCTGACTCAGGCTGCACGTAACGCCAACGACGGTATTTCTGTTGCACAGACCACTGAAGGCGCGCTGTCCGAAATCAACAACAACTTACAGCGTATCCGTGAGCTGACGGTTCAGGCTTCTACCGGGACTAACTCTGATTCGGATCTGGACTCCATTCAGGACGAAATCAAATCCCGTCTCGACGAAATTGACCGCGTATCCGGTCAGACCCAGTTCAAC…	lcl|MEGA11_S64_merged.gam|PairedContig_92	195626	H
0x	H12	3037.0	from_ESC_HA8169AA_AS	fliC	MEGA11_S64_merged.gam	1788	H12-10-fliC	97.315	100.0	1788	H12-10-fliC	0.97315	197413	1	False	ATGGCACAAGTCATTAATACCAACAGCCTCTCGCTGATCACTCAAAATAATATCAACAAGAACCAGTCTGCGCTGTCGAGTTCTATCGAGCGTCTGTCTTCTGGCTTGCGTATTAACAGCGCGAAGGATGACGCCGCGGGTCAGGCGATTGCTAACCGTTTTACTTCTAACATTAAAGGCCTGACTCAGGCTGCACGTAACGCCAACGACGGTATTTCTGTTGCACAGACCACTGAAGGCGCGCTGTCCGAAATCAACAACAACTTACAGCGTATCCGTGAGCTGACGGTTCAGGCTTCTACCGGGACTAACTCTGATTCGGATCTGGACTCCATTCAGGACGAAATCAAATCCCGTCTCGACGAAATTGACCGCGTATCCGGTCAGACCCAGTTCAAC…	lcl|MEGA11_S64_merged.gam|PairedContig_92	195626	H
0x	H1	3297.0	from_ESC_IA2245AA_AS	fliC	MEGA11_S64_merged.gam	1788	H1-3-fliC	99.944	100.0	1788	H1-3-fliC	0.99944	197413	1	False	ATGGCACAAGTCATTAATACCAACAGCCTCTCGCTGATCACTCAAAATAATATCAACAAGAACCAGTCTGCGCTGTCGAGTTCTATCGAGCGTCTGTCTTCTGGCTTGCGTATTAACAGCGCGAAGGATGACGCCGCGGGTCAGGCGATTGCTAACCGTTTTACTTCTAACATTAAAGGCCTGACTCAGGCTGCACGTAACGCCAACGACGGTATTTCTGTTGCACAGACCACTGAAGGCGCGCTGTCCGAAATCAACAACAACTTACAGCGTATCCGTGAGCTGACGGTTCAGGCTTCTACCGGGACTAACTCTGATTCGGATCTGGACTCCATTCAGGACGAAATCAAATCCCGTCTCGACGAAATTGACCGCGTATCCGGTCAGACCCAGTTCAAC…	lcl|MEGA11_S64_merged.gam|PairedContig_92	195626	H
0x	H12	3070.0	from_ESC_IA0652AA_AS	fliC	MEGA11_S64_merged.gam	1788	H12-6-fliC	97.651	100.0	1788	H12-6-fliC	0.97651	197413	1	False	ATGGCACAAGTCATTAATACCAACAGCCTCTCGCTGATCACTCAAAATAATATCAACAAGAACCAGTCTGCGCTGTCGAGTTCTATCGAGCGTCTGTCTTCTGGCTTGCGTATTAACAGCGCGAAGGATGACGCCGCGGGTCAGGCGATTGCTAACCGTTTTACTTCTAACATTAAAGGCCTGACTCAGGCTGCACGTAACGCCAACGACGGTATTTCTGTTGCACAGACCACTGAAGGCGCGCTGTCCGAAATCAACAACAACTTACAGCGTATCCGTGAGCTGACGGTTCAGGCTTCTACCGGGACTAACTCTGATTCGGATCTGGACTCCATTCAGGACGAAATCAAATCCCGTCTCGACGAAATTGACCGCGTATCCGGTCAGACCCAGTTCAAC…	lcl|MEGA11_S64_merged.gam|PairedContig_92	195626	H
0x	H1	3286.0	1__fliC__fliC-H1__2 L07387.1;flagellin;H1	fliC	MEGA11_S64_merged.gam	1788	H1-2-fliC-origin	99.832	100.0	1788	H1-2-fliC-origin	0.9983199999999999	197413	1	False	ATGGCACAAGTCATTAATACCAACAGCCTCTCGCTGATCACTCAAAATAATATCAACAAGAACCAGTCTGCGCTGTCGAGTTCTATCGAGCGTCTGTCTTCTGGCTTGCGTATTAACAGCGCGAAGGATGACGCCGCGGGTCAGGCGATTGCTAACCGTTTTACTTCTAACATTAAAGGCCTGACTCAGGCTGCACGTAACGCCAACGACGGTATTTCTGTTGCACAGACCACTGAAGGCGCGCTGTCCGAAATCAACAACAACTTACAGCGTATCCGTGAGCTGACGGTTCAGGCTTCTACCGGGACTAACTCTGATTCGGATCTGGACTCCATTCAGGACGAAATCAAATCCCGTCTCGACGAAATTGACCGCGTATCCGGTCAGACCCAGTTCAAC…	lcl|MEGA11_S64_merged.gam|PairedContig_92	195626	H
0x	H1	3297.0	from_ESC_IA2248AA_AS	fliC	MEGA11_S64_merged.gam	1788	H1-6-fliC	99.944	100.0	1788	H1-6-fliC	0.99944	197413	1	False	ATGGCACAAGTCATTAATACCAACAGCCTCTCGCTGATCACTCAAAATAATATCAACAAGAACCAGTCTGCGCTGTCGAGTTCTATCGAGCGTCTGTCTTCTGGCTTGCGTATTAACAGCGCGAAGGATGACGCCGCGGGTCAGGCGATTGCTAACCGTTTTACTTCTAACATTAAAGGCCTGACTCAGGCTGCACGTAACGCCAACGACGGTATTTCTGTTGCACAGACCACTGAAGGCGCGCTGTCCGAAATCAACAACAACTTACAGCGTATCCGTGAGCTGACGGTTCAGGCTTCTACCGGGACTAACTCTGATTCGGATCTGGACTCCATTCAGGACGAAATCAAATCCCGTCTCGACGAAATTGACCGCGTATCCGGTCAGACCCAGTTCAAC…	lcl|MEGA11_S64_merged.gam|PairedContig_92	195626	H
0x	H12	3075.0	1__fliC__fliC-H12__8 AY337471.1;flagellin;H12	fliC	MEGA11_S64_merged.gam	1788	H12-1-fliC-origin	97.707	100.0	1788	H12-1-fliC-origin	0.9770699999999999	197413	1	False	ATGGCACAAGTCATTAATACCAACAGCCTCTCGCTGATCACTCAAAATAATATCAACAAGAACCAGTCTGCGCTGTCGAGTTCTATCGAGCGTCTGTCTTCTGGCTTGCGTATTAACAGCGCGAAGGATGACGCCGCGGGTCAGGCGATTGCTAACCGTTTTACTTCTAACATTAAAGGCCTGACTCAGGCTGCACGTAACGCCAACGACGGTATTTCTGTTGCACAGACCACTGAAGGCGCGCTGTCCGAAATCAACAACAACTTACAGCGTATCCGTGAGCTGACGGTTCAGGCTTCTACCGGGACTAACTCTGATTCGGATCTGGACTCCATTCAGGACGAAATCAAATCCCGTCTCGACGAAATTGACCGCGTATCCGGTCAGACCCAGTTCAAC…	lcl|MEGA11_S64_merged.gam|PairedContig_92	195626	H
0x	H12	3062.0	1__fliC__fliC-H12__9 AY337474.1;flagellin;H12	fliC	MEGA11_S64_merged.gam	1787	H12-2-fliC-origin	97.594	99.0	1788	H12-2-fliC-origin	0.9661805999999998	197412	1	False	ATGGCACAAGTCATTAATACCAACAGCCTCTCGCTGATCACTCAAAATAATATCAACAAGAACCAGTCTGCGCTGTCGAGTTCTATCGAGCGTCTGTCTTCTGGCTTGCGTATTAACAGCGCGAAGGATGACGCCGCGGGTCAGGCGATTGCTAACCGTTTTACTTCTAACATTAAAGGCCTGACTCAGGCTGCACGTAACGCCAACGACGGTATTTCTGTTGCACAGACCACTGAAGGCGCGCTGTCCGAAATCAACAACAACTTACAGCGTATCCGTGAGCTGACGGTTCAGGCTTCTACCGGGACTAACTCTGATTCGGATCTGGACTCCATTCAGGACGAAATCAAATCCCGTCTCGACGAAATTGACCGCGTATCCGGTCAGACCCAGTTCAAC…	lcl|MEGA11_S64_merged.gam|PairedContig_92	195626	H
0x	H12	3031.0	from_ESC_LA5721AA_AS	fliC	MEGA11_S64_merged.gam	1788	H12-11-fliC	97.26	100.0	1788	H12-11-fliC	0.9726	197413	1	False	ATGGCACAAGTCATTAATACCAACAGCCTCTCGCTGATCACTCAAAATAATATCAACAAGAACCAGTCTGCGCTGTCGAGTTCTATCGAGCGTCTGTCTTCTGGCTTGCGTATTAACAGCGCGAAGGATGACGCCGCGGGTCAGGCGATTGCTAACCGTTTTACTTCTAACATTAAAGGCCTGACTCAGGCTGCACGTAACGCCAACGACGGTATTTCTGTTGCACAGACCACTGAAGGCGCGCTGTCCGAAATCAACAACAACTTACAGCGTATCCGTGAGCTGACGGTTCAGGCTTCTACCGGGACTAACTCTGATTCGGATCTGGACTCCATTCAGGACGAAATCAAATCCCGTCTCGACGAAATTGACCGCGTATCCGGTCAGACCCAGTTCAAC…	lcl|MEGA11_S64_merged.gam|PairedContig_92	195626	H
0x	H12	3059.0	1__fliC__fliC-H12__10 AY249997.1;flagellin;H12	fliC	MEGA11_S64_merged.gam	1788	H12-3-fliC-origin	97.539	100.0	1788	H12-3-fliC-origin	0.97539	197413	1	False	ATGGCACAAGTCATTAATACCAACAGCCTCTCGCTGATCACTCAAAATAATATCAACAAGAACCAGTCTGCGCTGTCGAGTTCTATCGAGCGTCTGTCTTCTGGCTTGCGTATTAACAGCGCGAAGGATGACGCCGCGGGTCAGGCGATTGCTAACCGTTTTACTTCTAACATTAAAGGCCTGACTCAGGCTGCACGTAACGCCAACGACGGTATTTCTGTTGCACAGACCACTGAAGGCGCGCTGTCCGAAATCAACAACAACTTACAGCGTATCCGTGAGCTGACGGTTCAGGCTTCTACCGGGACTAACTCTGATTCGGATCTGGACTCCATTCAGGACGAAATCAAATCCCGTCTCGACGAAATTGACCGCGTATCCGGTCAGACCCAGTTCAAC…	lcl|MEGA11_S64_merged.gam|PairedContig_92	195626	H
0x	H1	3053.0	from_ESC_HA7415AA_AS	fliC	MEGA11_S64_merged.gam	1788	H1-12-fliC	97.483	100.0	1788	H1-12-fliC	0.9748300000000001	197413	1	False	ATGGCACAAGTCATTAATACCAACAGCCTCTCGCTGATCACTCAAAATAATATCAACAAGAACCAGTCTGCGCTGTCGAGTTCTATCGAGCGTCTGTCTTCTGGCTTGCGTATTAACAGCGCGAAGGATGACGCCGCGGGTCAGGCGATTGCTAACCGTTTTACTTCTAACATTAAAGGCCTGACTCAGGCTGCACGTAACGCCAACGACGGTATTTCTGTTGCACAGACCACTGAAGGCGCGCTGTCCGAAATCAACAACAACTTACAGCGTATCCGTGAGCTGACGGTTCAGGCTTCTACCGGGACTAACTCTGATTCGGATCTGGACTCCATTCAGGACGAAATCAAATCCCGTCTCGACGAAATTGACCGCGTATCCGGTCAGACCCAGTTCAAC…	lcl|MEGA11_S64_merged.gam|PairedContig_92	195626	H
0x	H1	3297.0	from_ESC_IA0005AA_AS	fliC	MEGA11_S64_merged.gam	1788	H1-5-fliC	99.944	100.0	1788	H1-5-fliC	0.99944	197413	1	False	ATGGCACAAGTCATTAATACCAACAGCCTCTCGCTGATCACTCAAAATAATATCAACAAGAACCAGTCTGCGCTGTCGAGTTCTATCGAGCGTCTGTCTTCTGGCTTGCGTATTAACAGCGCGAAGGATGACGCCGCGGGTCAGGCGATTGCTAACCGTTTTACTTCTAACATTAAAGGCCTGACTCAGGCTGCACGTAACGCCAACGACGGTATTTCTGTTGCACAGACCACTGAAGGCGCGCTGTCCGAAATCAACAACAACTTACAGCGTATCCGTGAGCTGACGGTTCAGGCTTCTACCGGGACTAACTCTGATTCGGATCTGGACTCCATTCAGGACGAAATCAAATCCCGTCTCGACGAAATTGACCGCGTATCCGGTCAGACCCAGTTCAAC…	lcl|MEGA11_S64_merged.gam|PairedContig_92	195626	H
0x	H12	3070.0	from_ESC_GA6832AA_AS	fliC	MEGA11_S64_merged.gam	1788	H12-7-fliC	97.651	100.0	1788	H12-7-fliC	0.97651	197413	1	False	ATGGCACAAGTCATTAATACCAACAGCCTCTCGCTGATCACTCAAAATAATATCAACAAGAACCAGTCTGCGCTGTCGAGTTCTATCGAGCGTCTGTCTTCTGGCTTGCGTATTAACAGCGCGAAGGATGACGCCGCGGGTCAGGCGATTGCTAACCGTTTTACTTCTAACATTAAAGGCCTGACTCAGGCTGCACGTAACGCCAACGACGGTATTTCTGTTGCACAGACCACTGAAGGCGCGCTGTCCGAAATCAACAACAACTTACAGCGTATCCGTGAGCTGACGGTTCAGGCTTCTACCGGGACTAACTCTGATTCGGATCTGGACTCCATTCAGGACGAAATCAAATCCCGTCTCGACGAAATTGACCGCGTATCCGGTCAGACCCAGTTCAAC…	lcl|MEGA11_S64_merged.gam|PairedContig_92	195626	H
0x	H1	3297.0	from_ESC_GA8790AA_AS	fliC	MEGA11_S64_merged.gam	1788	H1-7-fliC	99.944	100.0	1788	H1-7-fliC	0.99944	197413	1	False	ATGGCACAAGTCATTAATACCAACAGCCTCTCGCTGATCACTCAAAATAATATCAACAAGAACCAGTCTGCGCTGTCGAGTTCTATCGAGCGTCTGTCTTCTGGCTTGCGTATTAACAGCGCGAAGGATGACGCCGCGGGTCAGGCGATTGCTAACCGTTTTACTTCTAACATTAAAGGCCTGACTCAGGCTGCACGTAACGCCAACGACGGTATTTCTGTTGCACAGACCACTGAAGGCGCGCTGTCCGAAATCAACAACAACTTACAGCGTATCCGTGAGCTGACGGTTCAGGCTTCTACCGGGACTAACTCTGATTCGGATCTGGACTCCATTCAGGACGAAATCAAATCCCGTCTCGACGAAATTGACCGCGTATCCGGTCAGACCCAGTTCAAC…	lcl|MEGA11_S64_merged.gam|PairedContig_92	195626	H
0x	H1	3302.0	1__fliC__fliC-H1__1 AB028471.1;flagellin;H1	fliC	MEGA11_S64_merged.gam	1788	H1-1-fliC-origin	100.0	100.0	1788	H1-1-fliC-origin	1.0	197413	1	False	ATGGCACAAGTCATTAATACCAACAGCCTCTCGCTGATCACTCAAAATAATATCAACAAGAACCAGTCTGCGCTGTCGAGTTCTATCGAGCGTCTGTCTTCTGGCTTGCGTATTAACAGCGCGAAGGATGACGCCGCGGGTCAGGCGATTGCTAACCGTTTTACTTCTAACATTAAAGGCCTGACTCAGGCTGCACGTAACGCCAACGACGGTATTTCTGTTGCACAGACCACTGAAGGCGCGCTGTCCGAAATCAACAACAACTTACAGCGTATCCGTGAGCTGACGGTTCAGGCTTCTACCGGGACTAACTCTGATTCGGATCTGGACTCCATTCAGGACGAAATCAAATCCCGTCTCGACGAAATTGACCGCGTATCCGGTCAGACCCAGTTCAAC…	lcl|MEGA11_S64_merged.gam|PairedContig_92	195626	H
0x	H1	3136.0	from_ESC_IA0127AA_AS	fliC	MEGA11_S64_merged.gam	1788	H1-10-fliC	98.322	100.0	1788	H1-10-fliC	0.9832200000000001	197413	1	False	ATGGCACAAGTCATTAATACCAACAGCCTCTCGCTGATCACTCAAAATAATATCAACAAGAACCAGTCTGCGCTGTCGAGTTCTATCGAGCGTCTGTCTTCTGGCTTGCGTATTAACAGCGCGAAGGATGACGCCGCGGGTCAGGCGATTGCTAACCGTTTTACTTCTAACATTAAAGGCCTGACTCAGGCTGCACGTAACGCCAACGACGGTATTTCTGTTGCACAGACCACTGAAGGCGCGCTGTCCGAAATCAACAACAACTTACAGCGTATCCGTGAGCTGACGGTTCAGGCTTCTACCGGGACTAACTCTGATTCGGATCTGGACTCCATTCAGGACGAAATCAAATCCCGTCTCGACGAAATTGACCGCGTATCCGGTCAGACCCAGTTCAAC…	lcl|MEGA11_S64_merged.gam|PairedContig_92	195626	H
1x	O6	2316.0	from_ESC_IA2235AA_AS	wzx	MEGA12_S60_merged.gam	1257	O6-10-wzx	99.92	100.0	1257	O6-10-wzx	0.9992	6676	1	False	ATGAATAGGATACAACGTGTGCACAATTATTTAAGGCTTAAAGATAAAATAAAAAACGTATTTTTAGGGTTGTATATATTGCAGTTATTTAATTATATCGCGCCATTGGTAATTATCCCTATCCTGATAAAATATATTGGGTTGGGGGAATATGGGGAATTGGTCTATATTACATCTATTTATCAAATAGTGGCTTTGATTATTGATTTTGGCTTTACTTACACAGGACCTGTGGTTGCTGCGAGACATAGATGTGAGACCCAAAATTTACAGCGCTATTACTCAATAGTTGTTCTTTTAAAATCATTGCTTTTTATAATTGCATTAACATGTGTATTTTTATTGTGCAGATTAAATATAGTCCACTTGTCATTTTTTGGGTTTTTGTCAATTTTTCTA…	lcl|MEGA12_S60_merged.gam|PairedContig_104	5420	O
1x	O6	2311.0	from_ESC_GA9104AA_AS	wzx	MEGA12_S60_merged.gam	1257	O6-12-wzx	99.841	100.0	1257	O6-12-wzx	0.9984099999999999	6676	1	False	ATGAATAGGATACAACGTGTGCACAATTATTTAAGGCTTAAAGATAAAATAAAAAACGTATTTTTAGGGTTGTATATATTGCAGTTATTTAATTATATCGCGCCATTGGTAATTATCCCTATCCTGATAAAATATATTGGGTTGGGGGAATATGGGGAATTGGTCTATATTACATCTATTTATCAAATAGTGGCTTTGATTATTGATTTTGGCTTTACTTACACAGGACCTGTGGTTGCTGCGAGACATAGATGTGAGACCCAAAATTTACAGCGCTATTACTCAATAGTTGTTCTTTTAAAATCATTGCTTTTTATAATTGCATTAACATGTGTATTTTTATTGTGCAGATTAAATATAGTCCACTTGTCATTTTTTGGGTTTTTGTCAATTTTTCTA…	lcl|MEGA12_S60_merged.gam|PairedContig_104	5420	O
1x	O6	2278.0	from_ESC_GA9104AA_AS	wzx	MEGA12_S60_merged.gam	1239	O6-23-wzx	99.839	100.0	1239	O6-23-wzx	0.99839	6676	1	False	GTGCACAATTATTTAAGGCTTAAAGATAAAATAAAAAACGTATTTTTAGGGTTGTATATATTGCAGTTATTTAATTATATCGCGCCATTGGTAATTATCCCTATCCTGATAAAATATATTGGGTTGGGGGAATATGGGGAATTGGTCTATATTACATCTATTTATCAAATAGTGGCTTTGATTATTGATTTTGGCTTTACTTACACAGGACCTGTGGTTGCTGCGAGACATAGATGTGAGACCCAAAATTTACAGCGCTATTACTCAATAGTTGTTCTTTTAAAATCATTGCTTTTTATAATTGCATTAACATGTGTATTTTTATTGTGCAGATTAAATATAGTCCACTTGTCATTTTTTGGGTTTTTGTCAATTTTTCTATGCACTATTGGTAATATA…	lcl|MEGA12_S60_merged.gam|PairedContig_104	5438	O
1x	O6	2189.0	from_ESC_HA8385AA_AS	wzx	MEGA12_S60_merged.gam	1257	O6-13-wzx	98.091	100.0	1257	O6-13-wzx	0.9809099999999998	6676	1	False	ATGAATAGGATACAACGTGTGCACAATTATTTAAGGCTTAAAGATAAAATAAAAAACGTATTTTTAGGGTTGTATATATTGCAGTTATTTAATTATATCGCGCCATTGGTAATTATCCCTATCCTGATAAAATATATTGGGTTGGGGGAATATGGGGAATTGGTCTATATTACATCTATTTATCAAATAGTGGCTTTGATTATTGATTTTGGCTTTACTTACACAGGACCTGTGGTTGCTGCGAGACATAGATGTGAGACCCAAAATTTACAGCGCTATTACTCAATAGTTGTTCTTTTAAAATCATTGCTTTTTATAATTGCATTAACATGTGTATTTTTATTGTGCAGATTAAATATAGTCCACTTGTCATTTTTTGGGTTTTTGTCAATTTTTCTA…	lcl|MEGA12_S60_merged.gam|PairedContig_104	5420	O
1x	O6	2183.0	from_ESC_IA0140AA_AS	wzx	MEGA12_S60_merged.gam	1257	O6-15-wzx	98.011	100.0	1257	O6-15-wzx	0.98011	6676	1	False	ATGAATAGGATACAACGTGTGCACAATTATTTAAGGCTTAAAGATAAAATAAAAAACGTATTTTTAGGGTTGTATATATTGCAGTTATTTAATTATATCGCGCCATTGGTAATTATCCCTATCCTGATAAAATATATTGGGTTGGGGGAATATGGGGAATTGGTCTATATTACATCTATTTATCAAATAGTGGCTTTGATTATTGATTTTGGCTTTACTTACACAGGACCTGTGGTTGCTGCGAGACATAGATGTGAGACCCAAAATTTACAGCGCTATTACTCAATAGTTGTTCTTTTAAAATCATTGCTTTTTATAATTGCATTAACATGTGTATTTTTATTGTGCAGATTAAATATAGTCCACTTGTCATTTTTTGGGTTTTTGTCAATTTTTCTA…	lcl|MEGA12_S60_merged.gam|PairedContig_104	5420	O
1x	O6	2316.0	from_ESC_HA8490AA_AS	wzx	MEGA12_S60_merged.gam	1257	O6-9-wzx	99.92	100.0	1257	O6-9-wzx	0.9992	6676	1	False	ATGAATAGGATACAACGTGTGCACAATTATTTAAGGCTTAAAGATAAAATAAAAAACGTATTTTTAGGGTTGTATATATTGCAGTTATTTAATTATATCGCGCCATTGGTAATTATCCCTATCCTGATAAAATATATTGGGTTGGGGGAATATGGGGAATTGGTCTATATTACATCTATTTATCAAATAGTGGCTTTGATTATTGATTTTGGCTTTACTTACACAGGACCTGTGGTTGCTGCGAGACATAGATGTGAGACCCAAAATTTACAGCGCTATTACTCAATAGTTGTTCTTTTAAAATCATTGCTTTTTATAATTGCATTAACATGTGTATTTTTATTGTGCAGATTAAATATAGTCCACTTGTCATTTTTTGGGTTTTTGTCAATTTTTCTA…	lcl|MEGA12_S60_merged.gam|PairedContig_104	5420	O
1x	O6	2338.0	from_ESC_HA8370AA_AS	wzy	MEGA12_S60_merged.gam	1344	O6-31-wzy	98.065	100.0	1344	O6-31-wzy	0.98065	8019	1	False	ATGAAAGTGAAGGCGGTTCCTGCTATTACATTCTATTTAAGTTTAATGCTGACAATTTTAGTGTTACTGTTTGGTAATGAACCAAATAAATCACAATATATCCTTGTTATAGCAACGATAACAGTTTTTTATATCGCATATATCACTAATAAAATAACTTCTCCGGCCAGCCTTCTCGTTATATCATCTTTTGTGTTTTTAGGTTGTCGCCCTTTATTATCTTTGTTTGCAAACTATGATTATAGGATTGCCGATTGGTTTATTGAAGGATATATGGATGACGATGTGATTTTGGCTAACTATGCTATAACACTAATGTATTATGGTTATACATTGGGACTAATTCTATGCAAAAATACTGAAAAATTTTATCCGCATGGTCCTTATCCTGAAAAACAA…	lcl|MEGA12_S60_merged.gam|PairedContig_104	6676	O
1x	O6	2283.0	from_ESC_HA8378AA_AS	wzx	MEGA12_S60_merged.gam	1239	O6-22-wzx	99.919	100.0	1239	O6-22-wzx	0.9991899999999999	6676	1	False	GTGCACAATTATTTAAGGCTTAAAGATAAAATAAAAAACGTATTTTTAGGGTTGTATATATTGCAGTTATTTAATTATATCGCGCCATTGGTAATTATCCCTATCCTGATAAAATATATTGGGTTGGGGGAATATGGGGAATTGGTCTATATTACATCTATTTATCAAATAGTGGCTTTGATTATTGATTTTGGCTTTACTTACACAGGACCTGTGGTTGCTGCGAGACATAGATGTGAGACCCAAAATTTACAGCGCTATTACTCAATAGTTGTTCTTTTAAAATCATTGCTTTTTATAATTGCATTAACATGTGTATTTTTATTGTGCAGATTAAATATAGTCCACTTGTCATTTTTTGGGTTTTTGTCAATTTTTCTATGCACTATTGGTAATATA…	lcl|MEGA12_S60_merged.gam|PairedContig_104	5438	O
1x	O6	2483.0	wzy_166_AJ426423_O6	wzy	MEGA12_S60_merged.gam	1344	O6-7-wzy-origin	100.0	100.0	1344	O6-7-wzy-origin	1.0	8019	1	False	ATGAAAGTGAAGGCGGTTCCTGCTATTACATTCTATTTAAGTTTAATGCTGACAATTTTAGTGTTACTGTTTGGTAATGAACCAAATAAATCACAATATATCCTTGTTATAGCAACGATAACAGTTTTTTATATCGCATATATCACTAATAAAATAACTTCTCCGGCCAGCCTTCTCGTTATATCATCTTTTGTGTTTTTAGGTTGTCGCCCTTTATTATCTTTGTTTGCAAACTATGATTATAGGATTGCCGATTGGTTTATTGAAGGATATATGGATGACGATGTGATTTTGGCTAACTATGCTATAACACTAATGTATTATGGTTATACATTGGGACTAATTCTATGCAAAAATACTGAAAAATTTTATCCGCATGGTCCTTATCCTGAAAAACAA…	lcl|MEGA12_S60_merged.gam|PairedContig_104	6676	O
1x	O6	2338.0	from_ESC_GA6663AA_AS	wzy	MEGA12_S60_merged.gam	1344	O6-32-wzy	98.065	100.0	1344	O6-32-wzy	0.98065	8019	1	False	ATGAAAGTGAAGGCGGTTCCTGCTATTACATTCTATTTAAGTTTAATGCTGACAATTTTAGTGTTACTGTTTGGTAATGAACCAAATAAATCACAATATATCCTTGTTATAGCAACGATAACAGTTTTTTATATCGCATATATCACTAATAAAATAACTTCTCCGGCCAGCCTTCTCGTTATATCATCTTTTGTGTTTTTAGGTTGTCGCCCTTTATTATCTTTGTTTGCAAACTATGATTATAGGATTGCCGATTGGTTTATTGAAGGATATATGGATGACGATGTGATTTTGGCTAACTATGCTATAACACTAATGTATTATGGTTATACATTGGGACTAATTCTATGCAAAAATACTGAAAAATTTTATCCGCATGGTCCTTATCCTGAAAAACAA…	lcl|MEGA12_S60_merged.gam|PairedContig_104	6676	O
1x	O6	2316.0	8__wzx__wzx-O6__274 AB811597.1;O antigen flippase;O6	wzx	MEGA12_S60_merged.gam	1257	O6-3-wzx-origin	99.92	100.0	1257	O6-3-wzx-origin	0.9992	6676	1	False	ATGAATAGGATACAACGTGTGCACAATTATTTAAGGCTTAAAGATAAAATAAAAAACGTATTTTTAGGGTTGTATATATTGCAGTTATTTAATTATATCGCGCCATTGGTAATTATCCCTATCCTGATAAAATATATTGGGTTGGGGGAATATGGGGAATTGGTCTATATTACATCTATTTATCAAATAGTGGCTTTGATTATTGATTTTGGCTTTACTTACACAGGACCTGTGGTTGCTGCGAGACATAGATGTGAGACCCAAAATTTACAGCGCTATTACTCAATAGTTGTTCTTTTAAAATCATTGCTTTTTATAATTGCATTAACATGTGTATTTTTATTGTGCAGATTAAATATAGTCCACTTGTCATTTTTTGGGTTTTTGTCAATTTTTCTA…	lcl|MEGA12_S60_merged.gam|PairedContig_104	5420	O
1x	O6	2283.0	from_ESC_HA8236AA_AS	wzx	MEGA12_S60_merged.gam	1239	O6-18-wzx	99.919	100.0	1239	O6-18-wzx	0.9991899999999999	6676	1	False	GTGCACAATTATTTAAGGCTTAAAGATAAAATAAAAAACGTATTTTTAGGGTTGTATATATTGCAGTTATTTAATTATATCGCGCCATTGGTAATTATCCCTATCCTGATAAAATATATTGGGTTGGGGGAATATGGGGAATTGGTCTATATTACATCTATTTATCAAATAGTGGCTTTGATTATTGATTTTGGCTTTACTTACACAGGACCTGTGGTTGCTGCGAGACATAGATGTGAGACCCAAAATTTACAGCGCTATTACTCAATAGTTGTTCTTTTAAAATCATTGCTTTTTATAATTGCATTAACATGTGTATTTTTATTGTGCAGATTAAATATAGTCCACTTGTCATTTTTTGGGTTTTTGTCAATTTTTCTATGCACTATTGGTAATATA…	lcl|MEGA12_S60_merged.gam|PairedContig_104	5438	O
1x	O6	2344.0	9__wzy__wzy-O6__473 CP002185.1;O antigen polyermase;O6	wzy	MEGA12_S60_merged.gam	1344	O6-5-wzy-origin	98.14	100.0	1344	O6-5-wzy-origin	0.9814	8019	1	False	ATGAAAGTGAAGGCGGTTCCTGCTATTACATTCTATTTAAGTTTAATGCTGACAATTTTAGTGTTACTGTTTGGTAATGAACCAAATAAATCACAATATATCCTTGTTATAGCAACGATAACAGTTTTTTATATCGCATATATCACTAATAAAATAACTTCTCCGGCCAGCCTTCTCGTTATATCATCTTTTGTGTTTTTAGGTTGTCGCCCTTTATTATCTTTGTTTGCAAACTATGATTATAGGATTGCCGATTGGTTTATTGAAGGATATATGGATGACGATGTGATTTTGGCTAACTATGCTATAACACTAATGTATTATGGTTATACATTGGGACTAATTCTATGCAAAAATACTGAAAAATTTTATCCGCATGGTCCTTATCCTGAAAAACAA…	lcl|MEGA12_S60_merged.gam|PairedContig_104	6676	O
1x	O6	2283.0	from_ESC_IA2235AA_AS	wzx	MEGA12_S60_merged.gam	1239	O6-21-wzx	99.919	100.0	1239	O6-21-wzx	0.9991899999999999	6676	1	False	GTGCACAATTATTTAAGGCTTAAAGATAAAATAAAAAACGTATTTTTAGGGTTGTATATATTGCAGTTATTTAATTATATCGCGCCATTGGTAATTATCCCTATCCTGATAAAATATATTGGGTTGGGGGAATATGGGGAATTGGTCTATATTACATCTATTTATCAAATAGTGGCTTTGATTATTGATTTTGGCTTTACTTACACAGGACCTGTGGTTGCTGCGAGACATAGATGTGAGACCCAAAATTTACAGCGCTATTACTCAATAGTTGTTCTTTTAAAATCATTGCTTTTTATAATTGCATTAACATGTGTATTTTTATTGTGCAGATTAAATATAGTCCACTTGTCATTTTTTGGGTTTTTGTCAATTTTTCTATGCACTATTGGTAATATA…	lcl|MEGA12_S60_merged.gam|PairedContig_104	5438	O
1x	O6	2471.0	from_ESC_HA8236AA_AS	wzy	MEGA12_S60_merged.gam	1344	O6-28-wzy	99.851	100.0	1344	O6-28-wzy	0.99851	8019	1	False	ATGAAAGTGAAGGCGGTTCCTGCTATTACATTCTATTTAAGTTTAATGCTGACAATTTTAGTGTTACTGTTTGGTAATGAACCAAATAAATCACAATATATCCTTGTTATAGCAACGATAACAGTTTTTTATATCGCATATATCACTAATAAAATAACTTCTCCGGCCAGCCTTCTCGTTATATCATCTTTTGTGTTTTTAGGTTGTCGCCCTTTATTATCTTTGTTTGCAAACTATGATTATAGGATTGCCGATTGGTTTATTGAAGGATATATGGATGACGATGTGATTTTGGCTAACTATGCTATAACACTAATGTATTATGGTTATACATTGGGACTAATTCTATGCAAAAATACTGAAAAATTTTATCCGCATGGTCCTTATCCTGAAAAACAA…	lcl|MEGA12_S60_merged.gam|PairedContig_104	6676	O
1x	O6	2322.0	8__wzx__wzx-O6__272 AJ426045.2;O antigen flippase;O6	wzx	MEGA12_S60_merged.gam	1257	O6-1-wzx-origin	100.0	100.0	1257	O6-1-wzx-origin	1.0	6676	1	False	ATGAATAGGATACAACGTGTGCACAATTATTTAAGGCTTAAAGATAAAATAAAAAACGTATTTTTAGGGTTGTATATATTGCAGTTATTTAATTATATCGCGCCATTGGTAATTATCCCTATCCTGATAAAATATATTGGGTTGGGGGAATATGGGGAATTGGTCTATATTACATCTATTTATCAAATAGTGGCTTTGATTATTGATTTTGGCTTTACTTACACAGGACCTGTGGTTGCTGCGAGACATAGATGTGAGACCCAAAATTTACAGCGCTATTACTCAATAGTTGTTCTTTTAAAATCATTGCTTTTTATAATTGCATTAACATGTGTATTTTTATTGTGCAGATTAAATATAGTCCACTTGTCATTTTTTGGGTTTTTGTCAATTTTTCTA…	lcl|MEGA12_S60_merged.gam|PairedContig_104	5420	O
1x	O6	2156.0	from_ESC_HA8385AA_AS	wzx	MEGA12_S60_merged.gam	1239	O6-16-wzx	98.063	100.0	1239	O6-16-wzx	0.9806300000000001	6676	1	False	GTGCACAATTATTTAAGGCTTAAAGATAAAATAAAAAACGTATTTTTAGGGTTGTATATATTGCAGTTATTTAATTATATCGCGCCATTGGTAATTATCCCTATCCTGATAAAATATATTGGGTTGGGGGAATATGGGGAATTGGTCTATATTACATCTATTTATCAAATAGTGGCTTTGATTATTGATTTTGGCTTTACTTACACAGGACCTGTGGTTGCTGCGAGACATAGATGTGAGACCCAAAATTTACAGCGCTATTACTCAATAGTTGTTCTTTTAAAATCATTGCTTTTTATAATTGCATTAACATGTGTATTTTTATTGTGCAGATTAAATATAGTCCACTTGTCATTTTTTGGGTTTTTGTCAATTTTTCTATGCACTATTGGTAATATA…	lcl|MEGA12_S60_merged.gam|PairedContig_104	5438	O
1x	O6	2289.0	from_ESC_IA2238AA_AS	wzx	MEGA12_S60_merged.gam	1239	O6-19-wzx	100.0	100.0	1239	O6-19-wzx	1.0	6676	1	False	GTGCACAATTATTTAAGGCTTAAAGATAAAATAAAAAACGTATTTTTAGGGTTGTATATATTGCAGTTATTTAATTATATCGCGCCATTGGTAATTATCCCTATCCTGATAAAATATATTGGGTTGGGGGAATATGGGGAATTGGTCTATATTACATCTATTTATCAAATAGTGGCTTTGATTATTGATTTTGGCTTTACTTACACAGGACCTGTGGTTGCTGCGAGACATAGATGTGAGACCCAAAATTTACAGCGCTATTACTCAATAGTTGTTCTTTTAAAATCATTGCTTTTTATAATTGCATTAACATGTGTATTTTTATTGTGCAGATTAAATATAGTCCACTTGTCATTTTTTGGGTTTTTGTCAATTTTTCTATGCACTATTGGTAATATA…	lcl|MEGA12_S60_merged.gam|PairedContig_104	5438	O
1x	O6	2183.0	from_ESC_HA8799AA_AS	wzx	MEGA12_S60_merged.gam	1257	O6-14-wzx	98.011	100.0	1257	O6-14-wzx	0.98011	6676	1	False	ATGAATAGGATACAACGTGTGCACAATTATTTAAGGCTTAAAGATAAAATAAAAAACGTATTTTTAGGGTTGTATATATTGCAGTTATTTAATTATATCGCGCCATTGGTAATTATCCCTATCCTGATAAAATATATTGGGTTGGGGGAATATGGGGAATTGGTCTATATTACATCTATTTATCAAATAGTGGCTTTGATTATTGATTTTGGCTTTACTTACACAGGACCTGTGGTTGCTGCGAGACATAGATGTGAGACCCAAAATTTACAGCGCTATTACTCAATAGTTGTTCTTTTAAAATCATTGCTTTTTATAATTGCATTAACATGTGTATTTTTATTGTGCAGATTAAATATAGTCCACTTGTCATTTTTTGGGTTTTTGTCAATTTTTCTA…	lcl|MEGA12_S60_merged.gam|PairedContig_104	5420	O
1x	O6	2477.0	9__wzy__wzy-O6__474 AB811597.1;O antigen polyermase;O6	wzy	MEGA12_S60_merged.gam	1344	O6-6-wzy-origin	99.926	100.0	1344	O6-6-wzy-origin	0.99926	8019	1	False	ATGAAAGTGAAGGCGGTTCCTGCTATTACATTCTATTTAAGTTTAATGCTGACAATTTTAGTGTTACTGTTTGGTAATGAACCAAATAAATCACAATATATCCTTGTTATAGCAACGATAACAGTTTTTTATATCGCATATATCACTAATAAAATAACTTCTCCGGCCAGCCTTCTCGTTATATCATCTTTTGTGTTTTTAGGTTGTCGCCCTTTATTATCTTTGTTTGCAAACTATGATTATAGGATTGCCGATTGGTTTATTGAAGGATATATGGATGACGATGTGATTTTGGCTAACTATGCTATAACACTAATGTATTATGGTTATACATTGGGACTAATTCTATGCAAAAATACTGAAAAATTTTATCCGCATGGTCCTTATCCTGAAAAACAA…	lcl|MEGA12_S60_merged.gam|PairedContig_104	6676	O
1x	O6	2150.0	8__wzx__wzx-O6__273 CP002185.1;O antigen flippase;O6	wzx	MEGA12_S60_merged.gam	1239	O6-2-wzx-origin	97.982	100.0	1239	O6-2-wzx-origin	0.97982	6676	1	False	GTGCACAATTATTTAAGGCTTAAAGATAAAATAAAAAACGTATTTTTAGGGTTGTATATATTGCAGTTATTTAATTATATCGCGCCATTGGTAATTATCCCTATCCTGATAAAATATATTGGGTTGGGGGAATATGGGGAATTGGTCTATATTACATCTATTTATCAAATAGTGGCTTTGATTATTGATTTTGGCTTTACTTACACAGGACCTGTGGTTGCTGCGAGACATAGATGTGAGACCCAAAATTTACAGCGCTATTACTCAATAGTTGTTCTTTTAAAATCATTGCTTTTTATAATTGCATTAACATGTGTATTTTTATTGTGCAGATTAAATATAGTCCACTTGTCATTTTTTGGGTTTTTGTCAATTTTTCTATGCACTATTGGTAATATA…	lcl|MEGA12_S60_merged.gam|PairedContig_104	5438	O
1x	O6	2477.0	9__wzy__wzy-O6__472 AJ426045.2;O antigen polyermase;O6	wzy	MEGA12_S60_merged.gam	1344	O6-4-wzy-origin	99.926	100.0	1344	O6-4-wzy-origin	0.99926	8019	1	False	ATGAAAGTGAAGGCGGTTCCTGCTATTACATTCTATTTAAGTTTAATGCTGACAATTTTAGTGTTACTGTTTGGTAATGAACCAAATAAATCACAATATATCCTTGTTATAGCAACGATAACAGTTTTTTATATCGCATATATCACTAATAAAATAACTTCTCCGGCCAGCCTTCTCGTTATATCATCTTTTGTGTTTTTAGGTTGTCGCCCTTTATTATCTTTGTTTGCAAACTATGATTATAGGATTGCCGATTGGTTTATTGAAGGATATATGGATGACGATGTGATTTTGGCTAACTATGCTATAACACTAATGTATTATGGTTATACATTGGGACTAATTCTATGCAAAAATACTGAAAAATTTTATCCGCATGGTCCTTATCCTGAAAAACAA…	lcl|MEGA12_S60_merged.gam|PairedContig_104	6676	O
1x	O6	2150.0	from_ESC_HA8799AA_AS	wzx	MEGA12_S60_merged.gam	1239	O6-17-wzx	97.982	100.0	1239	O6-17-wzx	0.97982	6676	1	False	GTGCACAATTATTTAAGGCTTAAAGATAAAATAAAAAACGTATTTTTAGGGTTGTATATATTGCAGTTATTTAATTATATCGCGCCATTGGTAATTATCCCTATCCTGATAAAATATATTGGGTTGGGGGAATATGGGGAATTGGTCTATATTACATCTATTTATCAAATAGTGGCTTTGATTATTGATTTTGGCTTTACTTACACAGGACCTGTGGTTGCTGCGAGACATAGATGTGAGACCCAAAATTTACAGCGCTATTACTCAATAGTTGTTCTTTTAAAATCATTGCTTTTTATAATTGCATTAACATGTGTATTTTTATTGTGCAGATTAAATATAGTCCACTTGTCATTTTTTGGGTTTTTGTCAATTTTTCTATGCACTATTGGTAATATA…	lcl|MEGA12_S60_merged.gam|PairedContig_104	5438	O
1x	O6	2477.0	from_ESC_GA8803AA_AS	wzy	MEGA12_S60_merged.gam	1344	O6-26-wzy	99.926	100.0	1344	O6-26-wzy	0.99926	8019	1	False	ATGAAAGTGAAGGCGGTTCCTGCTATTACATTCTATTTAAGTTTAATGCTGACAATTTTAGTGTTACTGTTTGGTAATGAACCAAATAAATCACAATATATCCTTGTTATAGCAACGATAACAGTTTTTTATATCGCATATATCACTAATAAAATAACTTCTCCGGCCAGCCTTCTCGTTATATCATCTTTTGTGTTTTTAGGTTGTCGCCCTTTATTATCTTTGTTTGCAAACTATGATTATAGGATTGCCGATTGGTTTATTGAAGGATATATGGATGACGATGTGATTTTGGCTAACTATGCTATAACACTAATGTATTATGGTTATACATTGGGACTAATTCTATGCAAAAATACTGAAAAATTTTATCCGCATGGTCCTTATCCTGAAAAACAA…	lcl|MEGA12_S60_merged.gam|PairedContig_104	6676	O
1x	O6	2338.0	from_ESC_IA0006AA_AS	wzy	MEGA12_S60_merged.gam	1344	O6-30-wzy	98.065	100.0	1344	O6-30-wzy	0.98065	8019	1	False	ATGAAAGTGAAGGCGGTTCCTGCTATTACATTCTATTTAAGTTTAATGCTGACAATTTTAGTGTTACTGTTTGGTAATGAACCAAATAAATCACAATATATCCTTGTTATAGCAACGATAACAGTTTTTTATATCGCATATATCACTAATAAAATAACTTCTCCGGCCAGCCTTCTCGTTATATCATCTTTTGTGTTTTTAGGTTGTCGCCCTTTATTATCTTTGTTTGCAAACTATGATTATAGGATTGCCGATTGGTTTATTGAAGGATATATGGATGACGATGTGATTTTGGCTAACTATGCTATAACACTAATGTATTATGGTTATACATTGGGACTAATTCTATGCAAAAATACTGAAAAATTTTATCCGCATGGTCCTTATCCTGAAAAACAA…	lcl|MEGA12_S60_merged.gam|PairedContig_104	6676	O
1x	O6	2316.0	from_ESC_HA8378AA_AS	wzx	MEGA12_S60_merged.gam	1257	O6-11-wzx	99.92	100.0	1257	O6-11-wzx	0.9992	6676	1	False	ATGAATAGGATACAACGTGTGCACAATTATTTAAGGCTTAAAGATAAAATAAAAAACGTATTTTTAGGGTTGTATATATTGCAGTTATTTAATTATATCGCGCCATTGGTAATTATCCCTATCCTGATAAAATATATTGGGTTGGGGGAATATGGGGAATTGGTCTATATTACATCTATTTATCAAATAGTGGCTTTGATTATTGATTTTGGCTTTACTTACACAGGACCTGTGGTTGCTGCGAGACATAGATGTGAGACCCAAAATTTACAGCGCTATTACTCAATAGTTGTTCTTTTAAAATCATTGCTTTTTATAATTGCATTAACATGTGTATTTTTATTGTGCAGATTAAATATAGTCCACTTGTCATTTTTTGGGTTTTTGTCAATTTTTCTA…	lcl|MEGA12_S60_merged.gam|PairedContig_104	5420	O
1x	O6	2283.0	from_ESC_HA8490AA_AS	wzx	MEGA12_S60_merged.gam	1239	O6-20-wzx	99.919	100.0	1239	O6-20-wzx	0.9991899999999999	6676	1	False	GTGCACAATTATTTAAGGCTTAAAGATAAAATAAAAAACGTATTTTTAGGGTTGTATATATTGCAGTTATTTAATTATATCGCGCCATTGGTAATTATCCCTATCCTGATAAAATATATTGGGTTGGGGGAATATGGGGAATTGGTCTATATTACATCTATTTATCAAATAGTGGCTTTGATTATTGATTTTGGCTTTACTTACACAGGACCTGTGGTTGCTGCGAGACATAGATGTGAGACCCAAAATTTACAGCGCTATTACTCAATAGTTGTTCTTTTAAAATCATTGCTTTTTATAATTGCATTAACATGTGTATTTTTATTGTGCAGATTAAATATAGTCCACTTGTCATTTTTTGGGTTTTTGTCAATTTTTCTATGCACTATTGGTAATATA…	lcl|MEGA12_S60_merged.gam|PairedContig_104	5438	O
1x	H1	3236.0	from_ESC_BA4596AA_AS	fliC	MEGA12_S60_merged.gam	1788	H1-9-fliC	99.329	100.0	1788	H1-9-fliC	0.99329	348862	-1	False	ATGGCACAAGTCATTAATACCAACAGCCTCTCGCTGATCACTCAAAATAATATCAACAAGAACCAGTCTGCGCTGTCGAGTTCTATCGAGCGTCTGTCTTCTGGCTTGCGTATTAACAGCGCGAAGGATGACGCCGCGGGTCAGGCGATTGCTAACCGTTTTACTTCTAACATTAAAGGCCTGACTCAGGCTGCACGTAACGCCAACGACGGTATTTCTGTTGCACAGACCACTGAAGGCGCGCTGTCCGAAATCAACAACAACTTACAGCGTATCCGTGAGCTGACGGTTCAGGCTTCTACCGGGACTAACTCTGATTCGGATCTGGACTCCATTCAGGACGAAATCAAATCCCGTCTCGACGAAATTGACCGCGTATCCGGTCAGACCCAGTTCAAC…	lcl|MEGA12_S60_merged.gam|PairedContig_99	350649	H
1x	H1	3297.0	from_ESC_HA8537AA_AS	fliC	MEGA12_S60_merged.gam	1788	H1-4-fliC	99.944	100.0	1788	H1-4-fliC	0.99944	348862	-1	False	ATGGCACAAGTCATTAATACCAACAGCCTCTCGCTGATCACTCAAAATAATATCAACAAGAACCAGTCTGCGCTGTCGAGTTCTATCGAGCGTCTGTCTTCTGGCTTGCGTATTAACAGCGCGAAGGATGACGCCGCGGGTCAGGCGATTGCTAACCGTTTTACTTCTAACATTAAAGGCCTGACTCAGGCTGCACGTAACGCCAACGACGGTATTTCTGTTGCACAGACCACTGAAGGCGCGCTGTCCGAAATCAACAACAACTTACAGCGTATCCGTGAGCTGACGGTTCAGGCTTCTACCGGGACTAACTCTGATTCGGATCTGGACTCCATTCAGGACGAAATCAAATCCCGTCTCGACGAAATTGACCGCGTATCCGGTCAGACCCAGTTCAAC…	lcl|MEGA12_S60_merged.gam|PairedContig_99	350649	H
1x	H12	3070.0	from_ESC_GA9370AA_AS	fliC	MEGA12_S60_merged.gam	1788	H12-8-fliC	97.651	100.0	1788	H12-8-fliC	0.97651	348862	-1	False	ATGGCACAAGTCATTAATACCAACAGCCTCTCGCTGATCACTCAAAATAATATCAACAAGAACCAGTCTGCGCTGTCGAGTTCTATCGAGCGTCTGTCTTCTGGCTTGCGTATTAACAGCGCGAAGGATGACGCCGCGGGTCAGGCGATTGCTAACCGTTTTACTTCTAACATTAAAGGCCTGACTCAGGCTGCACGTAACGCCAACGACGGTATTTCTGTTGCACAGACCACTGAAGGCGCGCTGTCCGAAATCAACAACAACTTACAGCGTATCCGTGAGCTGACGGTTCAGGCTTCTACCGGGACTAACTCTGATTCGGATCTGGACTCCATTCAGGACGAAATCAAATCCCGTCTCGACGAAATTGACCGCGTATCCGGTCAGACCCAGTTCAAC…	lcl|MEGA12_S60_merged.gam|PairedContig_99	350649	H
1x	H12	3075.0	fliC_83_AIFX01000055_H12	fliC	MEGA12_S60_merged.gam	1788	H12-4-fliC-origin	97.707	100.0	1788	H12-4-fliC-origin	0.9770699999999999	348862	-1	False	ATGGCACAAGTCATTAATACCAACAGCCTCTCGCTGATCACTCAAAATAATATCAACAAGAACCAGTCTGCGCTGTCGAGTTCTATCGAGCGTCTGTCTTCTGGCTTGCGTATTAACAGCGCGAAGGATGACGCCGCGGGTCAGGCGATTGCTAACCGTTTTACTTCTAACATTAAAGGCCTGACTCAGGCTGCACGTAACGCCAACGACGGTATTTCTGTTGCACAGACCACTGAAGGCGCGCTGTCCGAAATCAACAACAACTTACAGCGTATCCGTGAGCTGACGGTTCAGGCTTCTACCGGGACTAACTCTGATTCGGATCTGGACTCCATTCAGGACGAAATCAAATCCCGTCTCGACGAAATTGACCGCGTATCCGGTCAGACCCAGTTCAAC…	lcl|MEGA12_S60_merged.gam|PairedContig_99	350649	H
1x	H1	3136.0	from_ESC_IA2263AA_AS	fliC	MEGA12_S60_merged.gam	1788	H1-11-fliC	98.322	100.0	1788	H1-11-fliC	0.9832200000000001	348862	-1	False	ATGGCACAAGTCATTAATACCAACAGCCTCTCGCTGATCACTCAAAATAATATCAACAAGAACCAGTCTGCGCTGTCGAGTTCTATCGAGCGTCTGTCTTCTGGCTTGCGTATTAACAGCGCGAAGGATGACGCCGCGGGTCAGGCGATTGCTAACCGTTTTACTTCTAACATTAAAGGCCTGACTCAGGCTGCACGTAACGCCAACGACGGTATTTCTGTTGCACAGACCACTGAAGGCGCGCTGTCCGAAATCAACAACAACTTACAGCGTATCCGTGAGCTGACGGTTCAGGCTTCTACCGGGACTAACTCTGATTCGGATCTGGACTCCATTCAGGACGAAATCAAATCCCGTCTCGACGAAATTGACCGCGTATCCGGTCAGACCCAGTTCAAC…	lcl|MEGA12_S60_merged.gam|PairedContig_99	350649	H
1x	H1	3291.0	from_ESC_GA9155AA_AS	fliC	MEGA12_S60_merged.gam	1788	H1-8-fliC	99.888	100.0	1788	H1-8-fliC	0.9988800000000001	348862	-1	False	ATGGCACAAGTCATTAATACCAACAGCCTCTCGCTGATCACTCAAAATAATATCAACAAGAACCAGTCTGCGCTGTCGAGTTCTATCGAGCGTCTGTCTTCTGGCTTGCGTATTAACAGCGCGAAGGATGACGCCGCGGGTCAGGCGATTGCTAACCGTTTTACTTCTAACATTAAAGGCCTGACTCAGGCTGCACGTAACGCCAACGACGGTATTTCTGTTGCACAGACCACTGAAGGCGCGCTGTCCGAAATCAACAACAACTTACAGCGTATCCGTGAGCTGACGGTTCAGGCTTCTACCGGGACTAACTCTGATTCGGATCTGGACTCCATTCAGGACGAAATCAAATCCCGTCTCGACGAAATTGACCGCGTATCCGGTCAGACCCAGTTCAAC…	lcl|MEGA12_S60_merged.gam|PairedContig_99	350649	H
1x	H12	3037.0	from_ESC_HA8169AA_AS	fliC	MEGA12_S60_merged.gam	1788	H12-10-fliC	97.315	100.0	1788	H12-10-fliC	0.97315	348862	-1	False	ATGGCACAAGTCATTAATACCAACAGCCTCTCGCTGATCACTCAAAATAATATCAACAAGAACCAGTCTGCGCTGTCGAGTTCTATCGAGCGTCTGTCTTCTGGCTTGCGTATTAACAGCGCGAAGGATGACGCCGCGGGTCAGGCGATTGCTAACCGTTTTACTTCTAACATTAAAGGCCTGACTCAGGCTGCACGTAACGCCAACGACGGTATTTCTGTTGCACAGACCACTGAAGGCGCGCTGTCCGAAATCAACAACAACTTACAGCGTATCCGTGAGCTGACGGTTCAGGCTTCTACCGGGACTAACTCTGATTCGGATCTGGACTCCATTCAGGACGAAATCAAATCCCGTCTCGACGAAATTGACCGCGTATCCGGTCAGACCCAGTTCAAC…	lcl|MEGA12_S60_merged.gam|PairedContig_99	350649	H
1x	H1	3297.0	from_ESC_IA2245AA_AS	fliC	MEGA12_S60_merged.gam	1788	H1-3-fliC	99.944	100.0	1788	H1-3-fliC	0.99944	348862	-1	False	ATGGCACAAGTCATTAATACCAACAGCCTCTCGCTGATCACTCAAAATAATATCAACAAGAACCAGTCTGCGCTGTCGAGTTCTATCGAGCGTCTGTCTTCTGGCTTGCGTATTAACAGCGCGAAGGATGACGCCGCGGGTCAGGCGATTGCTAACCGTTTTACTTCTAACATTAAAGGCCTGACTCAGGCTGCACGTAACGCCAACGACGGTATTTCTGTTGCACAGACCACTGAAGGCGCGCTGTCCGAAATCAACAACAACTTACAGCGTATCCGTGAGCTGACGGTTCAGGCTTCTACCGGGACTAACTCTGATTCGGATCTGGACTCCATTCAGGACGAAATCAAATCCCGTCTCGACGAAATTGACCGCGTATCCGGTCAGACCCAGTTCAAC…	lcl|MEGA12_S60_merged.gam|PairedContig_99	350649	H
1x	H12	3070.0	from_ESC_IA0652AA_AS	fliC	MEGA12_S60_merged.gam	1788	H12-6-fliC	97.651	100.0	1788	H12-6-fliC	0.97651	348862	-1	False	ATGGCACAAGTCATTAATACCAACAGCCTCTCGCTGATCACTCAAAATAATATCAACAAGAACCAGTCTGCGCTGTCGAGTTCTATCGAGCGTCTGTCTTCTGGCTTGCGTATTAACAGCGCGAAGGATGACGCCGCGGGTCAGGCGATTGCTAACCGTTTTACTTCTAACATTAAAGGCCTGACTCAGGCTGCACGTAACGCCAACGACGGTATTTCTGTTGCACAGACCACTGAAGGCGCGCTGTCCGAAATCAACAACAACTTACAGCGTATCCGTGAGCTGACGGTTCAGGCTTCTACCGGGACTAACTCTGATTCGGATCTGGACTCCATTCAGGACGAAATCAAATCCCGTCTCGACGAAATTGACCGCGTATCCGGTCAGACCCAGTTCAAC…	lcl|MEGA12_S60_merged.gam|PairedContig_99	350649	H
1x	H1	3286.0	1__fliC__fliC-H1__2 L07387.1;flagellin;H1	fliC	MEGA12_S60_merged.gam	1788	H1-2-fliC-origin	99.832	100.0	1788	H1-2-fliC-origin	0.9983199999999999	348862	-1	False	ATGGCACAAGTCATTAATACCAACAGCCTCTCGCTGATCACTCAAAATAATATCAACAAGAACCAGTCTGCGCTGTCGAGTTCTATCGAGCGTCTGTCTTCTGGCTTGCGTATTAACAGCGCGAAGGATGACGCCGCGGGTCAGGCGATTGCTAACCGTTTTACTTCTAACATTAAAGGCCTGACTCAGGCTGCACGTAACGCCAACGACGGTATTTCTGTTGCACAGACCACTGAAGGCGCGCTGTCCGAAATCAACAACAACTTACAGCGTATCCGTGAGCTGACGGTTCAGGCTTCTACCGGGACTAACTCTGATTCGGATCTGGACTCCATTCAGGACGAAATCAAATCCCGTCTCGACGAAATTGACCGCGTATCCGGTCAGACCCAGTTCAAC…	lcl|MEGA12_S60_merged.gam|PairedContig_99	350649	H
1x	H1	3297.0	from_ESC_IA2248AA_AS	fliC	MEGA12_S60_merged.gam	1788	H1-6-fliC	99.944	100.0	1788	H1-6-fliC	0.99944	348862	-1	False	ATGGCACAAGTCATTAATACCAACAGCCTCTCGCTGATCACTCAAAATAATATCAACAAGAACCAGTCTGCGCTGTCGAGTTCTATCGAGCGTCTGTCTTCTGGCTTGCGTATTAACAGCGCGAAGGATGACGCCGCGGGTCAGGCGATTGCTAACCGTTTTACTTCTAACATTAAAGGCCTGACTCAGGCTGCACGTAACGCCAACGACGGTATTTCTGTTGCACAGACCACTGAAGGCGCGCTGTCCGAAATCAACAACAACTTACAGCGTATCCGTGAGCTGACGGTTCAGGCTTCTACCGGGACTAACTCTGATTCGGATCTGGACTCCATTCAGGACGAAATCAAATCCCGTCTCGACGAAATTGACCGCGTATCCGGTCAGACCCAGTTCAAC…	lcl|MEGA12_S60_merged.gam|PairedContig_99	350649	H
1x	H12	3075.0	1__fliC__fliC-H12__8 AY337471.1;flagellin;H12	fliC	MEGA12_S60_merged.gam	1788	H12-1-fliC-origin	97.707	100.0	1788	H12-1-fliC-origin	0.9770699999999999	348862	-1	False	ATGGCACAAGTCATTAATACCAACAGCCTCTCGCTGATCACTCAAAATAATATCAACAAGAACCAGTCTGCGCTGTCGAGTTCTATCGAGCGTCTGTCTTCTGGCTTGCGTATTAACAGCGCGAAGGATGACGCCGCGGGTCAGGCGATTGCTAACCGTTTTACTTCTAACATTAAAGGCCTGACTCAGGCTGCACGTAACGCCAACGACGGTATTTCTGTTGCACAGACCACTGAAGGCGCGCTGTCCGAAATCAACAACAACTTACAGCGTATCCGTGAGCTGACGGTTCAGGCTTCTACCGGGACTAACTCTGATTCGGATCTGGACTCCATTCAGGACGAAATCAAATCCCGTCTCGACGAAATTGACCGCGTATCCGGTCAGACCCAGTTCAAC…	lcl|MEGA12_S60_merged.gam|PairedContig_99	350649	H
1x	H12	3062.0	1__fliC__fliC-H12__9 AY337474.1;flagellin;H12	fliC	MEGA12_S60_merged.gam	1787	H12-2-fliC-origin	97.594	99.0	1788	H12-2-fliC-origin	0.9661805999999998	348863	-1	False	ATGGCACAAGTCATTAATACCAACAGCCTCTCGCTGATCACTCAAAATAATATCAACAAGAACCAGTCTGCGCTGTCGAGTTCTATCGAGCGTCTGTCTTCTGGCTTGCGTATTAACAGCGCGAAGGATGACGCCGCGGGTCAGGCGATTGCTAACCGTTTTACTTCTAACATTAAAGGCCTGACTCAGGCTGCACGTAACGCCAACGACGGTATTTCTGTTGCACAGACCACTGAAGGCGCGCTGTCCGAAATCAACAACAACTTACAGCGTATCCGTGAGCTGACGGTTCAGGCTTCTACCGGGACTAACTCTGATTCGGATCTGGACTCCATTCAGGACGAAATCAAATCCCGTCTCGACGAAATTGACCGCGTATCCGGTCAGACCCAGTTCAAC…	lcl|MEGA12_S60_merged.gam|PairedContig_99	350649	H
1x	H12	3031.0	from_ESC_LA5721AA_AS	fliC	MEGA12_S60_merged.gam	1788	H12-11-fliC	97.26	100.0	1788	H12-11-fliC	0.9726	348862	-1	False	ATGGCACAAGTCATTAATACCAACAGCCTCTCGCTGATCACTCAAAATAATATCAACAAGAACCAGTCTGCGCTGTCGAGTTCTATCGAGCGTCTGTCTTCTGGCTTGCGTATTAACAGCGCGAAGGATGACGCCGCGGGTCAGGCGATTGCTAACCGTTTTACTTCTAACATTAAAGGCCTGACTCAGGCTGCACGTAACGCCAACGACGGTATTTCTGTTGCACAGACCACTGAAGGCGCGCTGTCCGAAATCAACAACAACTTACAGCGTATCCGTGAGCTGACGGTTCAGGCTTCTACCGGGACTAACTCTGATTCGGATCTGGACTCCATTCAGGACGAAATCAAATCCCGTCTCGACGAAATTGACCGCGTATCCGGTCAGACCCAGTTCAAC…	lcl|MEGA12_S60_merged.gam|PairedContig_99	350649	H
1x	H12	3059.0	1__fliC__fliC-H12__10 AY249997.1;flagellin;H12	fliC	MEGA12_S60_merged.gam	1788	H12-3-fliC-origin	97.539	100.0	1788	H12-3-fliC-origin	0.97539	348862	-1	False	ATGGCACAAGTCATTAATACCAACAGCCTCTCGCTGATCACTCAAAATAATATCAACAAGAACCAGTCTGCGCTGTCGAGTTCTATCGAGCGTCTGTCTTCTGGCTTGCGTATTAACAGCGCGAAGGATGACGCCGCGGGTCAGGCGATTGCTAACCGTTTTACTTCTAACATTAAAGGCCTGACTCAGGCTGCACGTAACGCCAACGACGGTATTTCTGTTGCACAGACCACTGAAGGCGCGCTGTCCGAAATCAACAACAACTTACAGCGTATCCGTGAGCTGACGGTTCAGGCTTCTACCGGGACTAACTCTGATTCGGATCTGGACTCCATTCAGGACGAAATCAAATCCCGTCTCGACGAAATTGACCGCGTATCCGGTCAGACCCAGTTCAAC…	lcl|MEGA12_S60_merged.gam|PairedContig_99	350649	H
1x	H1	3053.0	from_ESC_HA7415AA_AS	fliC	MEGA12_S60_merged.gam	1788	H1-12-fliC	97.483	100.0	1788	H1-12-fliC	0.9748300000000001	348862	-1	False	ATGGCACAAGTCATTAATACCAACAGCCTCTCGCTGATCACTCAAAATAATATCAACAAGAACCAGTCTGCGCTGTCGAGTTCTATCGAGCGTCTGTCTTCTGGCTTGCGTATTAACAGCGCGAAGGATGACGCCGCGGGTCAGGCGATTGCTAACCGTTTTACTTCTAACATTAAAGGCCTGACTCAGGCTGCACGTAACGCCAACGACGGTATTTCTGTTGCACAGACCACTGAAGGCGCGCTGTCCGAAATCAACAACAACTTACAGCGTATCCGTGAGCTGACGGTTCAGGCTTCTACCGGGACTAACTCTGATTCGGATCTGGACTCCATTCAGGACGAAATCAAATCCCGTCTCGACGAAATTGACCGCGTATCCGGTCAGACCCAGTTCAAC…	lcl|MEGA12_S60_merged.gam|PairedContig_99	350649	H
1x	H1	3297.0	from_ESC_IA0005AA_AS	fliC	MEGA12_S60_merged.gam	1788	H1-5-fliC	99.944	100.0	1788	H1-5-fliC	0.99944	348862	-1	False	ATGGCACAAGTCATTAATACCAACAGCCTCTCGCTGATCACTCAAAATAATATCAACAAGAACCAGTCTGCGCTGTCGAGTTCTATCGAGCGTCTGTCTTCTGGCTTGCGTATTAACAGCGCGAAGGATGACGCCGCGGGTCAGGCGATTGCTAACCGTTTTACTTCTAACATTAAAGGCCTGACTCAGGCTGCACGTAACGCCAACGACGGTATTTCTGTTGCACAGACCACTGAAGGCGCGCTGTCCGAAATCAACAACAACTTACAGCGTATCCGTGAGCTGACGGTTCAGGCTTCTACCGGGACTAACTCTGATTCGGATCTGGACTCCATTCAGGACGAAATCAAATCCCGTCTCGACGAAATTGACCGCGTATCCGGTCAGACCCAGTTCAAC…	lcl|MEGA12_S60_merged.gam|PairedContig_99	350649	H
1x	H12	3070.0	from_ESC_GA6832AA_AS	fliC	MEGA12_S60_merged.gam	1788	H12-7-fliC	97.651	100.0	1788	H12-7-fliC	0.97651	348862	-1	False	ATGGCACAAGTCATTAATACCAACAGCCTCTCGCTGATCACTCAAAATAATATCAACAAGAACCAGTCTGCGCTGTCGAGTTCTATCGAGCGTCTGTCTTCTGGCTTGCGTATTAACAGCGCGAAGGATGACGCCGCGGGTCAGGCGATTGCTAACCGTTTTACTTCTAACATTAAAGGCCTGACTCAGGCTGCACGTAACGCCAACGACGGTATTTCTGTTGCACAGACCACTGAAGGCGCGCTGTCCGAAATCAACAACAACTTACAGCGTATCCGTGAGCTGACGGTTCAGGCTTCTACCGGGACTAACTCTGATTCGGATCTGGACTCCATTCAGGACGAAATCAAATCCCGTCTCGACGAAATTGACCGCGTATCCGGTCAGACCCAGTTCAAC…	lcl|MEGA12_S60_merged.gam|PairedContig_99	350649	H
1x	H1	3297.0	from_ESC_GA8790AA_AS	fliC	MEGA12_S60_merged.gam	1788	H1-7-fliC	99.944	100.0	1788	H1-7-fliC	0.99944	348862	-1	False	ATGGCACAAGTCATTAATACCAACAGCCTCTCGCTGATCACTCAAAATAATATCAACAAGAACCAGTCTGCGCTGTCGAGTTCTATCGAGCGTCTGTCTTCTGGCTTGCGTATTAACAGCGCGAAGGATGACGCCGCGGGTCAGGCGATTGCTAACCGTTTTACTTCTAACATTAAAGGCCTGACTCAGGCTGCACGTAACGCCAACGACGGTATTTCTGTTGCACAGACCACTGAAGGCGCGCTGTCCGAAATCAACAACAACTTACAGCGTATCCGTGAGCTGACGGTTCAGGCTTCTACCGGGACTAACTCTGATTCGGATCTGGACTCCATTCAGGACGAAATCAAATCCCGTCTCGACGAAATTGACCGCGTATCCGGTCAGACCCAGTTCAAC…	lcl|MEGA12_S60_merged.gam|PairedContig_99	350649	H
1x	H1	3302.0	1__fliC__fliC-H1__1 AB028471.1;flagellin;H1	fliC	MEGA12_S60_merged.gam	1788	H1-1-fliC-origin	100.0	100.0	1788	H1-1-fliC-origin	1.0	348862	-1	False	ATGGCACAAGTCATTAATACCAACAGCCTCTCGCTGATCACTCAAAATAATATCAACAAGAACCAGTCTGCGCTGTCGAGTTCTATCGAGCGTCTGTCTTCTGGCTTGCGTATTAACAGCGCGAAGGATGACGCCGCGGGTCAGGCGATTGCTAACCGTTTTACTTCTAACATTAAAGGCCTGACTCAGGCTGCACGTAACGCCAACGACGGTATTTCTGTTGCACAGACCACTGAAGGCGCGCTGTCCGAAATCAACAACAACTTACAGCGTATCCGTGAGCTGACGGTTCAGGCTTCTACCGGGACTAACTCTGATTCGGATCTGGACTCCATTCAGGACGAAATCAAATCCCGTCTCGACGAAATTGACCGCGTATCCGGTCAGACCCAGTTCAAC…	lcl|MEGA12_S60_merged.gam|PairedContig_99	350649	H
1x	H1	3136.0	from_ESC_IA0127AA_AS	fliC	MEGA12_S60_merged.gam	1788	H1-10-fliC	98.322	100.0	1788	H1-10-fliC	0.9832200000000001	348862	-1	False	ATGGCACAAGTCATTAATACCAACAGCCTCTCGCTGATCACTCAAAATAATATCAACAAGAACCAGTCTGCGCTGTCGAGTTCTATCGAGCGTCTGTCTTCTGGCTTGCGTATTAACAGCGCGAAGGATGACGCCGCGGGTCAGGCGATTGCTAACCGTTTTACTTCTAACATTAAAGGCCTGACTCAGGCTGCACGTAACGCCAACGACGGTATTTCTGTTGCACAGACCACTGAAGGCGCGCTGTCCGAAATCAACAACAACTTACAGCGTATCCGTGAGCTGACGGTTCAGGCTTCTACCGGGACTAACTCTGATTCGGATCTGGACTCCATTCAGGACGAAATCAAATCCCGTCTCGACGAAATTGACCGCGTATCCGGTCAGACCCAGTTCAAC…	lcl|MEGA12_S60_merged.gam|PairedContig_99	350649	H
10x	O6	2316.0	from_ESC_IA2235AA_AS	wzx	MEGA13_S50_merged.gam	1257	O6-10-wzx	99.92	100.0	1257	O6-10-wzx	0.9992	28288	-1	False	ATGAATAGGATACAACGTGTGCACAATTATTTAAGGCTTAAAGATAAAATAAAAAACGTATTTTTAGGGTTGTATATATTGCAGTTATTTAATTATATCGCGCCATTGGTAATTATCCCTATCCTGATAAAATATATTGGGTTGGGGGAATATGGGGAATTGGTCTATATTACATCTATTTATCAAATAGTGGCTTTGATTATTGATTTTGGCTTTACTTACACAGGACCTGTGGTTGCTGCGAGACATAGATGTGAGACCCAAAATTTACAGCGCTATTACTCAATAGTTGTTCTTTTAAAATCATTGCTTTTTATAATTGCATTAACATGTGTATTTTTATTGTGCAGATTAAATATAGTCCACTTGTCATTTTTTGGGTTTTTGTCAATTTTTCTA…	lcl|MEGA13_S50_merged.gam|PairedContig_119	29544	O
10x	O6	2311.0	from_ESC_GA9104AA_AS	wzx	MEGA13_S50_merged.gam	1257	O6-12-wzx	99.841	100.0	1257	O6-12-wzx	0.9984099999999999	28288	-1	False	ATGAATAGGATACAACGTGTGCACAATTATTTAAGGCTTAAAGATAAAATAAAAAACGTATTTTTAGGGTTGTATATATTGCAGTTATTTAATTATATCGCGCCATTGGTAATTATCCCTATCCTGATAAAATATATTGGGTTGGGGGAATATGGGGAATTGGTCTATATTACATCTATTTATCAAATAGTGGCTTTGATTATTGATTTTGGCTTTACTTACACAGGACCTGTGGTTGCTGCGAGACATAGATGTGAGACCCAAAATTTACAGCGCTATTACTCAATAGTTGTTCTTTTAAAATCATTGCTTTTTATAATTGCATTAACATGTGTATTTTTATTGTGCAGATTAAATATAGTCCACTTGTCATTTTTTGGGTTTTTGTCAATTTTTCTA…	lcl|MEGA13_S50_merged.gam|PairedContig_119	29544	O
10x	O6	2278.0	from_ESC_GA9104AA_AS	wzx	MEGA13_S50_merged.gam	1239	O6-23-wzx	99.839	100.0	1239	O6-23-wzx	0.99839	28288	-1	False	GTGCACAATTATTTAAGGCTTAAAGATAAAATAAAAAACGTATTTTTAGGGTTGTATATATTGCAGTTATTTAATTATATCGCGCCATTGGTAATTATCCCTATCCTGATAAAATATATTGGGTTGGGGGAATATGGGGAATTGGTCTATATTACATCTATTTATCAAATAGTGGCTTTGATTATTGATTTTGGCTTTACTTACACAGGACCTGTGGTTGCTGCGAGACATAGATGTGAGACCCAAAATTTACAGCGCTATTACTCAATAGTTGTTCTTTTAAAATCATTGCTTTTTATAATTGCATTAACATGTGTATTTTTATTGTGCAGATTAAATATAGTCCACTTGTCATTTTTTGGGTTTTTGTCAATTTTTCTATGCACTATTGGTAATATA…	lcl|MEGA13_S50_merged.gam|PairedContig_119	29526	O
10x	O6	2189.0	from_ESC_HA8385AA_AS	wzx	MEGA13_S50_merged.gam	1257	O6-13-wzx	98.091	100.0	1257	O6-13-wzx	0.9809099999999998	28288	-1	False	ATGAATAGGATACAACGTGTGCACAATTATTTAAGGCTTAAAGATAAAATAAAAAACGTATTTTTAGGGTTGTATATATTGCAGTTATTTAATTATATCGCGCCATTGGTAATTATCCCTATCCTGATAAAATATATTGGGTTGGGGGAATATGGGGAATTGGTCTATATTACATCTATTTATCAAATAGTGGCTTTGATTATTGATTTTGGCTTTACTTACACAGGACCTGTGGTTGCTGCGAGACATAGATGTGAGACCCAAAATTTACAGCGCTATTACTCAATAGTTGTTCTTTTAAAATCATTGCTTTTTATAATTGCATTAACATGTGTATTTTTATTGTGCAGATTAAATATAGTCCACTTGTCATTTTTTGGGTTTTTGTCAATTTTTCTA…	lcl|MEGA13_S50_merged.gam|PairedContig_119	29544	O
10x	O6	2183.0	from_ESC_IA0140AA_AS	wzx	MEGA13_S50_merged.gam	1257	O6-15-wzx	98.011	100.0	1257	O6-15-wzx	0.98011	28288	-1	False	ATGAATAGGATACAACGTGTGCACAATTATTTAAGGCTTAAAGATAAAATAAAAAACGTATTTTTAGGGTTGTATATATTGCAGTTATTTAATTATATCGCGCCATTGGTAATTATCCCTATCCTGATAAAATATATTGGGTTGGGGGAATATGGGGAATTGGTCTATATTACATCTATTTATCAAATAGTGGCTTTGATTATTGATTTTGGCTTTACTTACACAGGACCTGTGGTTGCTGCGAGACATAGATGTGAGACCCAAAATTTACAGCGCTATTACTCAATAGTTGTTCTTTTAAAATCATTGCTTTTTATAATTGCATTAACATGTGTATTTTTATTGTGCAGATTAAATATAGTCCACTTGTCATTTTTTGGGTTTTTGTCAATTTTTCTA…	lcl|MEGA13_S50_merged.gam|PairedContig_119	29544	O
10x	O6	2316.0	from_ESC_HA8490AA_AS	wzx	MEGA13_S50_merged.gam	1257	O6-9-wzx	99.92	100.0	1257	O6-9-wzx	0.9992	28288	-1	False	ATGAATAGGATACAACGTGTGCACAATTATTTAAGGCTTAAAGATAAAATAAAAAACGTATTTTTAGGGTTGTATATATTGCAGTTATTTAATTATATCGCGCCATTGGTAATTATCCCTATCCTGATAAAATATATTGGGTTGGGGGAATATGGGGAATTGGTCTATATTACATCTATTTATCAAATAGTGGCTTTGATTATTGATTTTGGCTTTACTTACACAGGACCTGTGGTTGCTGCGAGACATAGATGTGAGACCCAAAATTTACAGCGCTATTACTCAATAGTTGTTCTTTTAAAATCATTGCTTTTTATAATTGCATTAACATGTGTATTTTTATTGTGCAGATTAAATATAGTCCACTTGTCATTTTTTGGGTTTTTGTCAATTTTTCTA…	lcl|MEGA13_S50_merged.gam|PairedContig_119	29544	O
10x	O6	2338.0	from_ESC_HA8370AA_AS	wzy	MEGA13_S50_merged.gam	1344	O6-31-wzy	98.065	100.0	1344	O6-31-wzy	0.98065	26945	-1	False	ATGAAAGTGAAGGCGGTTCCTGCTATTACATTCTATTTAAGTTTAATGCTGACAATTTTAGTGTTACTGTTTGGTAATGAACCAAATAAATCACAATATATCCTTGTTATAGCAACGATAACAGTTTTTTATATCGCATATATCACTAATAAAATAACTTCTCCGGCCAGCCTTCTCGTTATATCATCTTTTGTGTTTTTAGGTTGTCGCCCTTTATTATCTTTGTTTGCAAACTATGATTATAGGATTGCCGATTGGTTTATTGAAGGATATATGGATGACGATGTGATTTTGGCTAACTATGCTATAACACTAATGTATTATGGTTATACATTGGGACTAATTCTATGCAAAAATACTGAAAAATTTTATCCGCATGGTCCTTATCCTGAAAAACAA…	lcl|MEGA13_S50_merged.gam|PairedContig_119	28288	O
10x	O6	2283.0	from_ESC_HA8378AA_AS	wzx	MEGA13_S50_merged.gam	1239	O6-22-wzx	99.919	100.0	1239	O6-22-wzx	0.9991899999999999	28288	-1	False	GTGCACAATTATTTAAGGCTTAAAGATAAAATAAAAAACGTATTTTTAGGGTTGTATATATTGCAGTTATTTAATTATATCGCGCCATTGGTAATTATCCCTATCCTGATAAAATATATTGGGTTGGGGGAATATGGGGAATTGGTCTATATTACATCTATTTATCAAATAGTGGCTTTGATTATTGATTTTGGCTTTACTTACACAGGACCTGTGGTTGCTGCGAGACATAGATGTGAGACCCAAAATTTACAGCGCTATTACTCAATAGTTGTTCTTTTAAAATCATTGCTTTTTATAATTGCATTAACATGTGTATTTTTATTGTGCAGATTAAATATAGTCCACTTGTCATTTTTTGGGTTTTTGTCAATTTTTCTATGCACTATTGGTAATATA…	lcl|MEGA13_S50_merged.gam|PairedContig_119	29526	O
10x	O6	2483.0	wzy_166_AJ426423_O6	wzy	MEGA13_S50_merged.gam	1344	O6-7-wzy-origin	100.0	100.0	1344	O6-7-wzy-origin	1.0	26945	-1	False	ATGAAAGTGAAGGCGGTTCCTGCTATTACATTCTATTTAAGTTTAATGCTGACAATTTTAGTGTTACTGTTTGGTAATGAACCAAATAAATCACAATATATCCTTGTTATAGCAACGATAACAGTTTTTTATATCGCATATATCACTAATAAAATAACTTCTCCGGCCAGCCTTCTCGTTATATCATCTTTTGTGTTTTTAGGTTGTCGCCCTTTATTATCTTTGTTTGCAAACTATGATTATAGGATTGCCGATTGGTTTATTGAAGGATATATGGATGACGATGTGATTTTGGCTAACTATGCTATAACACTAATGTATTATGGTTATACATTGGGACTAATTCTATGCAAAAATACTGAAAAATTTTATCCGCATGGTCCTTATCCTGAAAAACAA…	lcl|MEGA13_S50_merged.gam|PairedContig_119	28288	O
10x	O6	2338.0	from_ESC_GA6663AA_AS	wzy	MEGA13_S50_merged.gam	1344	O6-32-wzy	98.065	100.0	1344	O6-32-wzy	0.98065	26945	-1	False	ATGAAAGTGAAGGCGGTTCCTGCTATTACATTCTATTTAAGTTTAATGCTGACAATTTTAGTGTTACTGTTTGGTAATGAACCAAATAAATCACAATATATCCTTGTTATAGCAACGATAACAGTTTTTTATATCGCATATATCACTAATAAAATAACTTCTCCGGCCAGCCTTCTCGTTATATCATCTTTTGTGTTTTTAGGTTGTCGCCCTTTATTATCTTTGTTTGCAAACTATGATTATAGGATTGCCGATTGGTTTATTGAAGGATATATGGATGACGATGTGATTTTGGCTAACTATGCTATAACACTAATGTATTATGGTTATACATTGGGACTAATTCTATGCAAAAATACTGAAAAATTTTATCCGCATGGTCCTTATCCTGAAAAACAA…	lcl|MEGA13_S50_merged.gam|PairedContig_119	28288	O
10x	O6	2316.0	8__wzx__wzx-O6__274 AB811597.1;O antigen flippase;O6	wzx	MEGA13_S50_merged.gam	1257	O6-3-wzx-origin	99.92	100.0	1257	O6-3-wzx-origin	0.9992	28288	-1	False	ATGAATAGGATACAACGTGTGCACAATTATTTAAGGCTTAAAGATAAAATAAAAAACGTATTTTTAGGGTTGTATATATTGCAGTTATTTAATTATATCGCGCCATTGGTAATTATCCCTATCCTGATAAAATATATTGGGTTGGGGGAATATGGGGAATTGGTCTATATTACATCTATTTATCAAATAGTGGCTTTGATTATTGATTTTGGCTTTACTTACACAGGACCTGTGGTTGCTGCGAGACATAGATGTGAGACCCAAAATTTACAGCGCTATTACTCAATAGTTGTTCTTTTAAAATCATTGCTTTTTATAATTGCATTAACATGTGTATTTTTATTGTGCAGATTAAATATAGTCCACTTGTCATTTTTTGGGTTTTTGTCAATTTTTCTA…	lcl|MEGA13_S50_merged.gam|PairedContig_119	29544	O
10x	O6	2283.0	from_ESC_HA8236AA_AS	wzx	MEGA13_S50_merged.gam	1239	O6-18-wzx	99.919	100.0	1239	O6-18-wzx	0.9991899999999999	28288	-1	False	GTGCACAATTATTTAAGGCTTAAAGATAAAATAAAAAACGTATTTTTAGGGTTGTATATATTGCAGTTATTTAATTATATCGCGCCATTGGTAATTATCCCTATCCTGATAAAATATATTGGGTTGGGGGAATATGGGGAATTGGTCTATATTACATCTATTTATCAAATAGTGGCTTTGATTATTGATTTTGGCTTTACTTACACAGGACCTGTGGTTGCTGCGAGACATAGATGTGAGACCCAAAATTTACAGCGCTATTACTCAATAGTTGTTCTTTTAAAATCATTGCTTTTTATAATTGCATTAACATGTGTATTTTTATTGTGCAGATTAAATATAGTCCACTTGTCATTTTTTGGGTTTTTGTCAATTTTTCTATGCACTATTGGTAATATA…	lcl|MEGA13_S50_merged.gam|PairedContig_119	29526	O
10x	O6	2344.0	9__wzy__wzy-O6__473 CP002185.1;O antigen polyermase;O6	wzy	MEGA13_S50_merged.gam	1344	O6-5-wzy-origin	98.14	100.0	1344	O6-5-wzy-origin	0.9814	26945	-1	False	ATGAAAGTGAAGGCGGTTCCTGCTATTACATTCTATTTAAGTTTAATGCTGACAATTTTAGTGTTACTGTTTGGTAATGAACCAAATAAATCACAATATATCCTTGTTATAGCAACGATAACAGTTTTTTATATCGCATATATCACTAATAAAATAACTTCTCCGGCCAGCCTTCTCGTTATATCATCTTTTGTGTTTTTAGGTTGTCGCCCTTTATTATCTTTGTTTGCAAACTATGATTATAGGATTGCCGATTGGTTTATTGAAGGATATATGGATGACGATGTGATTTTGGCTAACTATGCTATAACACTAATGTATTATGGTTATACATTGGGACTAATTCTATGCAAAAATACTGAAAAATTTTATCCGCATGGTCCTTATCCTGAAAAACAA…	lcl|MEGA13_S50_merged.gam|PairedContig_119	28288	O
10x	O6	2283.0	from_ESC_IA2235AA_AS	wzx	MEGA13_S50_merged.gam	1239	O6-21-wzx	99.919	100.0	1239	O6-21-wzx	0.9991899999999999	28288	-1	False	GTGCACAATTATTTAAGGCTTAAAGATAAAATAAAAAACGTATTTTTAGGGTTGTATATATTGCAGTTATTTAATTATATCGCGCCATTGGTAATTATCCCTATCCTGATAAAATATATTGGGTTGGGGGAATATGGGGAATTGGTCTATATTACATCTATTTATCAAATAGTGGCTTTGATTATTGATTTTGGCTTTACTTACACAGGACCTGTGGTTGCTGCGAGACATAGATGTGAGACCCAAAATTTACAGCGCTATTACTCAATAGTTGTTCTTTTAAAATCATTGCTTTTTATAATTGCATTAACATGTGTATTTTTATTGTGCAGATTAAATATAGTCCACTTGTCATTTTTTGGGTTTTTGTCAATTTTTCTATGCACTATTGGTAATATA…	lcl|MEGA13_S50_merged.gam|PairedContig_119	29526	O
10x	O6	2471.0	from_ESC_HA8236AA_AS	wzy	MEGA13_S50_merged.gam	1344	O6-28-wzy	99.851	100.0	1344	O6-28-wzy	0.99851	26945	-1	False	ATGAAAGTGAAGGCGGTTCCTGCTATTACATTCTATTTAAGTTTAATGCTGACAATTTTAGTGTTACTGTTTGGTAATGAACCAAATAAATCACAATATATCCTTGTTATAGCAACGATAACAGTTTTTTATATCGCATATATCACTAATAAAATAACTTCTCCGGCCAGCCTTCTCGTTATATCATCTTTTGTGTTTTTAGGTTGTCGCCCTTTATTATCTTTGTTTGCAAACTATGATTATAGGATTGCCGATTGGTTTATTGAAGGATATATGGATGACGATGTGATTTTGGCTAACTATGCTATAACACTAATGTATTATGGTTATACATTGGGACTAATTCTATGCAAAAATACTGAAAAATTTTATCCGCATGGTCCTTATCCTGAAAAACAA…	lcl|MEGA13_S50_merged.gam|PairedContig_119	28288	O
10x	O6	2322.0	8__wzx__wzx-O6__272 AJ426045.2;O antigen flippase;O6	wzx	MEGA13_S50_merged.gam	1257	O6-1-wzx-origin	100.0	100.0	1257	O6-1-wzx-origin	1.0	28288	-1	False	ATGAATAGGATACAACGTGTGCACAATTATTTAAGGCTTAAAGATAAAATAAAAAACGTATTTTTAGGGTTGTATATATTGCAGTTATTTAATTATATCGCGCCATTGGTAATTATCCCTATCCTGATAAAATATATTGGGTTGGGGGAATATGGGGAATTGGTCTATATTACATCTATTTATCAAATAGTGGCTTTGATTATTGATTTTGGCTTTACTTACACAGGACCTGTGGTTGCTGCGAGACATAGATGTGAGACCCAAAATTTACAGCGCTATTACTCAATAGTTGTTCTTTTAAAATCATTGCTTTTTATAATTGCATTAACATGTGTATTTTTATTGTGCAGATTAAATATAGTCCACTTGTCATTTTTTGGGTTTTTGTCAATTTTTCTA…	lcl|MEGA13_S50_merged.gam|PairedContig_119	29544	O
10x	O6	2156.0	from_ESC_HA8385AA_AS	wzx	MEGA13_S50_merged.gam	1239	O6-16-wzx	98.063	100.0	1239	O6-16-wzx	0.9806300000000001	28288	-1	False	GTGCACAATTATTTAAGGCTTAAAGATAAAATAAAAAACGTATTTTTAGGGTTGTATATATTGCAGTTATTTAATTATATCGCGCCATTGGTAATTATCCCTATCCTGATAAAATATATTGGGTTGGGGGAATATGGGGAATTGGTCTATATTACATCTATTTATCAAATAGTGGCTTTGATTATTGATTTTGGCTTTACTTACACAGGACCTGTGGTTGCTGCGAGACATAGATGTGAGACCCAAAATTTACAGCGCTATTACTCAATAGTTGTTCTTTTAAAATCATTGCTTTTTATAATTGCATTAACATGTGTATTTTTATTGTGCAGATTAAATATAGTCCACTTGTCATTTTTTGGGTTTTTGTCAATTTTTCTATGCACTATTGGTAATATA…	lcl|MEGA13_S50_merged.gam|PairedContig_119	29526	O
10x	O6	2289.0	from_ESC_IA2238AA_AS	wzx	MEGA13_S50_merged.gam	1239	O6-19-wzx	100.0	100.0	1239	O6-19-wzx	1.0	28288	-1	False	GTGCACAATTATTTAAGGCTTAAAGATAAAATAAAAAACGTATTTTTAGGGTTGTATATATTGCAGTTATTTAATTATATCGCGCCATTGGTAATTATCCCTATCCTGATAAAATATATTGGGTTGGGGGAATATGGGGAATTGGTCTATATTACATCTATTTATCAAATAGTGGCTTTGATTATTGATTTTGGCTTTACTTACACAGGACCTGTGGTTGCTGCGAGACATAGATGTGAGACCCAAAATTTACAGCGCTATTACTCAATAGTTGTTCTTTTAAAATCATTGCTTTTTATAATTGCATTAACATGTGTATTTTTATTGTGCAGATTAAATATAGTCCACTTGTCATTTTTTGGGTTTTTGTCAATTTTTCTATGCACTATTGGTAATATA…	lcl|MEGA13_S50_merged.gam|PairedContig_119	29526	O
10x	O6	2183.0	from_ESC_HA8799AA_AS	wzx	MEGA13_S50_merged.gam	1257	O6-14-wzx	98.011	100.0	1257	O6-14-wzx	0.98011	28288	-1	False	ATGAATAGGATACAACGTGTGCACAATTATTTAAGGCTTAAAGATAAAATAAAAAACGTATTTTTAGGGTTGTATATATTGCAGTTATTTAATTATATCGCGCCATTGGTAATTATCCCTATCCTGATAAAATATATTGGGTTGGGGGAATATGGGGAATTGGTCTATATTACATCTATTTATCAAATAGTGGCTTTGATTATTGATTTTGGCTTTACTTACACAGGACCTGTGGTTGCTGCGAGACATAGATGTGAGACCCAAAATTTACAGCGCTATTACTCAATAGTTGTTCTTTTAAAATCATTGCTTTTTATAATTGCATTAACATGTGTATTTTTATTGTGCAGATTAAATATAGTCCACTTGTCATTTTTTGGGTTTTTGTCAATTTTTCTA…	lcl|MEGA13_S50_merged.gam|PairedContig_119	29544	O
10x	O6	2477.0	9__wzy__wzy-O6__474 AB811597.1;O antigen polyermase;O6	wzy	MEGA13_S50_merged.gam	1344	O6-6-wzy-origin	99.926	100.0	1344	O6-6-wzy-origin	0.99926	26945	-1	False	ATGAAAGTGAAGGCGGTTCCTGCTATTACATTCTATTTAAGTTTAATGCTGACAATTTTAGTGTTACTGTTTGGTAATGAACCAAATAAATCACAATATATCCTTGTTATAGCAACGATAACAGTTTTTTATATCGCATATATCACTAATAAAATAACTTCTCCGGCCAGCCTTCTCGTTATATCATCTTTTGTGTTTTTAGGTTGTCGCCCTTTATTATCTTTGTTTGCAAACTATGATTATAGGATTGCCGATTGGTTTATTGAAGGATATATGGATGACGATGTGATTTTGGCTAACTATGCTATAACACTAATGTATTATGGTTATACATTGGGACTAATTCTATGCAAAAATACTGAAAAATTTTATCCGCATGGTCCTTATCCTGAAAAACAA…	lcl|MEGA13_S50_merged.gam|PairedContig_119	28288	O
10x	O6	2150.0	8__wzx__wzx-O6__273 CP002185.1;O antigen flippase;O6	wzx	MEGA13_S50_merged.gam	1239	O6-2-wzx-origin	97.982	100.0	1239	O6-2-wzx-origin	0.97982	28288	-1	False	GTGCACAATTATTTAAGGCTTAAAGATAAAATAAAAAACGTATTTTTAGGGTTGTATATATTGCAGTTATTTAATTATATCGCGCCATTGGTAATTATCCCTATCCTGATAAAATATATTGGGTTGGGGGAATATGGGGAATTGGTCTATATTACATCTATTTATCAAATAGTGGCTTTGATTATTGATTTTGGCTTTACTTACACAGGACCTGTGGTTGCTGCGAGACATAGATGTGAGACCCAAAATTTACAGCGCTATTACTCAATAGTTGTTCTTTTAAAATCATTGCTTTTTATAATTGCATTAACATGTGTATTTTTATTGTGCAGATTAAATATAGTCCACTTGTCATTTTTTGGGTTTTTGTCAATTTTTCTATGCACTATTGGTAATATA…	lcl|MEGA13_S50_merged.gam|PairedContig_119	29526	O
10x	O6	2477.0	9__wzy__wzy-O6__472 AJ426045.2;O antigen polyermase;O6	wzy	MEGA13_S50_merged.gam	1344	O6-4-wzy-origin	99.926	100.0	1344	O6-4-wzy-origin	0.99926	26945	-1	False	ATGAAAGTGAAGGCGGTTCCTGCTATTACATTCTATTTAAGTTTAATGCTGACAATTTTAGTGTTACTGTTTGGTAATGAACCAAATAAATCACAATATATCCTTGTTATAGCAACGATAACAGTTTTTTATATCGCATATATCACTAATAAAATAACTTCTCCGGCCAGCCTTCTCGTTATATCATCTTTTGTGTTTTTAGGTTGTCGCCCTTTATTATCTTTGTTTGCAAACTATGATTATAGGATTGCCGATTGGTTTATTGAAGGATATATGGATGACGATGTGATTTTGGCTAACTATGCTATAACACTAATGTATTATGGTTATACATTGGGACTAATTCTATGCAAAAATACTGAAAAATTTTATCCGCATGGTCCTTATCCTGAAAAACAA…	lcl|MEGA13_S50_merged.gam|PairedContig_119	28288	O
10x	O6	2150.0	from_ESC_HA8799AA_AS	wzx	MEGA13_S50_merged.gam	1239	O6-17-wzx	97.982	100.0	1239	O6-17-wzx	0.97982	28288	-1	False	GTGCACAATTATTTAAGGCTTAAAGATAAAATAAAAAACGTATTTTTAGGGTTGTATATATTGCAGTTATTTAATTATATCGCGCCATTGGTAATTATCCCTATCCTGATAAAATATATTGGGTTGGGGGAATATGGGGAATTGGTCTATATTACATCTATTTATCAAATAGTGGCTTTGATTATTGATTTTGGCTTTACTTACACAGGACCTGTGGTTGCTGCGAGACATAGATGTGAGACCCAAAATTTACAGCGCTATTACTCAATAGTTGTTCTTTTAAAATCATTGCTTTTTATAATTGCATTAACATGTGTATTTTTATTGTGCAGATTAAATATAGTCCACTTGTCATTTTTTGGGTTTTTGTCAATTTTTCTATGCACTATTGGTAATATA…	lcl|MEGA13_S50_merged.gam|PairedContig_119	29526	O
10x	O6	2477.0	from_ESC_GA8803AA_AS	wzy	MEGA13_S50_merged.gam	1344	O6-26-wzy	99.926	100.0	1344	O6-26-wzy	0.99926	26945	-1	False	ATGAAAGTGAAGGCGGTTCCTGCTATTACATTCTATTTAAGTTTAATGCTGACAATTTTAGTGTTACTGTTTGGTAATGAACCAAATAAATCACAATATATCCTTGTTATAGCAACGATAACAGTTTTTTATATCGCATATATCACTAATAAAATAACTTCTCCGGCCAGCCTTCTCGTTATATCATCTTTTGTGTTTTTAGGTTGTCGCCCTTTATTATCTTTGTTTGCAAACTATGATTATAGGATTGCCGATTGGTTTATTGAAGGATATATGGATGACGATGTGATTTTGGCTAACTATGCTATAACACTAATGTATTATGGTTATACATTGGGACTAATTCTATGCAAAAATACTGAAAAATTTTATCCGCATGGTCCTTATCCTGAAAAACAA…	lcl|MEGA13_S50_merged.gam|PairedContig_119	28288	O
10x	O6	2338.0	from_ESC_IA0006AA_AS	wzy	MEGA13_S50_merged.gam	1344	O6-30-wzy	98.065	100.0	1344	O6-30-wzy	0.98065	26945	-1	False	ATGAAAGTGAAGGCGGTTCCTGCTATTACATTCTATTTAAGTTTAATGCTGACAATTTTAGTGTTACTGTTTGGTAATGAACCAAATAAATCACAATATATCCTTGTTATAGCAACGATAACAGTTTTTTATATCGCATATATCACTAATAAAATAACTTCTCCGGCCAGCCTTCTCGTTATATCATCTTTTGTGTTTTTAGGTTGTCGCCCTTTATTATCTTTGTTTGCAAACTATGATTATAGGATTGCCGATTGGTTTATTGAAGGATATATGGATGACGATGTGATTTTGGCTAACTATGCTATAACACTAATGTATTATGGTTATACATTGGGACTAATTCTATGCAAAAATACTGAAAAATTTTATCCGCATGGTCCTTATCCTGAAAAACAA…	lcl|MEGA13_S50_merged.gam|PairedContig_119	28288	O
10x	O6	2316.0	from_ESC_HA8378AA_AS	wzx	MEGA13_S50_merged.gam	1257	O6-11-wzx	99.92	100.0	1257	O6-11-wzx	0.9992	28288	-1	False	ATGAATAGGATACAACGTGTGCACAATTATTTAAGGCTTAAAGATAAAATAAAAAACGTATTTTTAGGGTTGTATATATTGCAGTTATTTAATTATATCGCGCCATTGGTAATTATCCCTATCCTGATAAAATATATTGGGTTGGGGGAATATGGGGAATTGGTCTATATTACATCTATTTATCAAATAGTGGCTTTGATTATTGATTTTGGCTTTACTTACACAGGACCTGTGGTTGCTGCGAGACATAGATGTGAGACCCAAAATTTACAGCGCTATTACTCAATAGTTGTTCTTTTAAAATCATTGCTTTTTATAATTGCATTAACATGTGTATTTTTATTGTGCAGATTAAATATAGTCCACTTGTCATTTTTTGGGTTTTTGTCAATTTTTCTA…	lcl|MEGA13_S50_merged.gam|PairedContig_119	29544	O
10x	O6	2283.0	from_ESC_HA8490AA_AS	wzx	MEGA13_S50_merged.gam	1239	O6-20-wzx	99.919	100.0	1239	O6-20-wzx	0.9991899999999999	28288	-1	False	GTGCACAATTATTTAAGGCTTAAAGATAAAATAAAAAACGTATTTTTAGGGTTGTATATATTGCAGTTATTTAATTATATCGCGCCATTGGTAATTATCCCTATCCTGATAAAATATATTGGGTTGGGGGAATATGGGGAATTGGTCTATATTACATCTATTTATCAAATAGTGGCTTTGATTATTGATTTTGGCTTTACTTACACAGGACCTGTGGTTGCTGCGAGACATAGATGTGAGACCCAAAATTTACAGCGCTATTACTCAATAGTTGTTCTTTTAAAATCATTGCTTTTTATAATTGCATTAACATGTGTATTTTTATTGTGCAGATTAAATATAGTCCACTTGTCATTTTTTGGGTTTTTGTCAATTTTTCTATGCACTATTGGTAATATA…	lcl|MEGA13_S50_merged.gam|PairedContig_119	29526	O
10x	H1	3236.0	from_ESC_BA4596AA_AS	fliC	MEGA13_S50_merged.gam	1788	H1-9-fliC	99.329	100.0	1788	H1-9-fliC	0.99329	14556	1	False	ATGGCACAAGTCATTAATACCAACAGCCTCTCGCTGATCACTCAAAATAATATCAACAAGAACCAGTCTGCGCTGTCGAGTTCTATCGAGCGTCTGTCTTCTGGCTTGCGTATTAACAGCGCGAAGGATGACGCCGCGGGTCAGGCGATTGCTAACCGTTTTACTTCTAACATTAAAGGCCTGACTCAGGCTGCACGTAACGCCAACGACGGTATTTCTGTTGCACAGACCACTGAAGGCGCGCTGTCCGAAATCAACAACAACTTACAGCGTATCCGTGAGCTGACGGTTCAGGCTTCTACCGGGACTAACTCTGATTCGGATCTGGACTCCATTCAGGACGAAATCAAATCCCGTCTCGACGAAATTGACCGCGTATCCGGTCAGACCCAGTTCAAC…	lcl|MEGA13_S50_merged.gam|PairedContig_7	12769	H
10x	H1	3297.0	from_ESC_HA8537AA_AS	fliC	MEGA13_S50_merged.gam	1788	H1-4-fliC	99.944	100.0	1788	H1-4-fliC	0.99944	14556	1	False	ATGGCACAAGTCATTAATACCAACAGCCTCTCGCTGATCACTCAAAATAATATCAACAAGAACCAGTCTGCGCTGTCGAGTTCTATCGAGCGTCTGTCTTCTGGCTTGCGTATTAACAGCGCGAAGGATGACGCCGCGGGTCAGGCGATTGCTAACCGTTTTACTTCTAACATTAAAGGCCTGACTCAGGCTGCACGTAACGCCAACGACGGTATTTCTGTTGCACAGACCACTGAAGGCGCGCTGTCCGAAATCAACAACAACTTACAGCGTATCCGTGAGCTGACGGTTCAGGCTTCTACCGGGACTAACTCTGATTCGGATCTGGACTCCATTCAGGACGAAATCAAATCCCGTCTCGACGAAATTGACCGCGTATCCGGTCAGACCCAGTTCAAC…	lcl|MEGA13_S50_merged.gam|PairedContig_7	12769	H
10x	H12	3070.0	from_ESC_GA9370AA_AS	fliC	MEGA13_S50_merged.gam	1788	H12-8-fliC	97.651	100.0	1788	H12-8-fliC	0.97651	14556	1	False	ATGGCACAAGTCATTAATACCAACAGCCTCTCGCTGATCACTCAAAATAATATCAACAAGAACCAGTCTGCGCTGTCGAGTTCTATCGAGCGTCTGTCTTCTGGCTTGCGTATTAACAGCGCGAAGGATGACGCCGCGGGTCAGGCGATTGCTAACCGTTTTACTTCTAACATTAAAGGCCTGACTCAGGCTGCACGTAACGCCAACGACGGTATTTCTGTTGCACAGACCACTGAAGGCGCGCTGTCCGAAATCAACAACAACTTACAGCGTATCCGTGAGCTGACGGTTCAGGCTTCTACCGGGACTAACTCTGATTCGGATCTGGACTCCATTCAGGACGAAATCAAATCCCGTCTCGACGAAATTGACCGCGTATCCGGTCAGACCCAGTTCAAC…	lcl|MEGA13_S50_merged.gam|PairedContig_7	12769	H
10x	H12	3075.0	fliC_83_AIFX01000055_H12	fliC	MEGA13_S50_merged.gam	1788	H12-4-fliC-origin	97.707	100.0	1788	H12-4-fliC-origin	0.9770699999999999	14556	1	False	ATGGCACAAGTCATTAATACCAACAGCCTCTCGCTGATCACTCAAAATAATATCAACAAGAACCAGTCTGCGCTGTCGAGTTCTATCGAGCGTCTGTCTTCTGGCTTGCGTATTAACAGCGCGAAGGATGACGCCGCGGGTCAGGCGATTGCTAACCGTTTTACTTCTAACATTAAAGGCCTGACTCAGGCTGCACGTAACGCCAACGACGGTATTTCTGTTGCACAGACCACTGAAGGCGCGCTGTCCGAAATCAACAACAACTTACAGCGTATCCGTGAGCTGACGGTTCAGGCTTCTACCGGGACTAACTCTGATTCGGATCTGGACTCCATTCAGGACGAAATCAAATCCCGTCTCGACGAAATTGACCGCGTATCCGGTCAGACCCAGTTCAAC…	lcl|MEGA13_S50_merged.gam|PairedContig_7	12769	H
10x	H1	3136.0	from_ESC_IA2263AA_AS	fliC	MEGA13_S50_merged.gam	1788	H1-11-fliC	98.322	100.0	1788	H1-11-fliC	0.9832200000000001	14556	1	False	ATGGCACAAGTCATTAATACCAACAGCCTCTCGCTGATCACTCAAAATAATATCAACAAGAACCAGTCTGCGCTGTCGAGTTCTATCGAGCGTCTGTCTTCTGGCTTGCGTATTAACAGCGCGAAGGATGACGCCGCGGGTCAGGCGATTGCTAACCGTTTTACTTCTAACATTAAAGGCCTGACTCAGGCTGCACGTAACGCCAACGACGGTATTTCTGTTGCACAGACCACTGAAGGCGCGCTGTCCGAAATCAACAACAACTTACAGCGTATCCGTGAGCTGACGGTTCAGGCTTCTACCGGGACTAACTCTGATTCGGATCTGGACTCCATTCAGGACGAAATCAAATCCCGTCTCGACGAAATTGACCGCGTATCCGGTCAGACCCAGTTCAAC…	lcl|MEGA13_S50_merged.gam|PairedContig_7	12769	H
10x	H1	3291.0	from_ESC_GA9155AA_AS	fliC	MEGA13_S50_merged.gam	1788	H1-8-fliC	99.888	100.0	1788	H1-8-fliC	0.9988800000000001	14556	1	False	ATGGCACAAGTCATTAATACCAACAGCCTCTCGCTGATCACTCAAAATAATATCAACAAGAACCAGTCTGCGCTGTCGAGTTCTATCGAGCGTCTGTCTTCTGGCTTGCGTATTAACAGCGCGAAGGATGACGCCGCGGGTCAGGCGATTGCTAACCGTTTTACTTCTAACATTAAAGGCCTGACTCAGGCTGCACGTAACGCCAACGACGGTATTTCTGTTGCACAGACCACTGAAGGCGCGCTGTCCGAAATCAACAACAACTTACAGCGTATCCGTGAGCTGACGGTTCAGGCTTCTACCGGGACTAACTCTGATTCGGATCTGGACTCCATTCAGGACGAAATCAAATCCCGTCTCGACGAAATTGACCGCGTATCCGGTCAGACCCAGTTCAAC…	lcl|MEGA13_S50_merged.gam|PairedContig_7	12769	H
10x	H12	3037.0	from_ESC_HA8169AA_AS	fliC	MEGA13_S50_merged.gam	1788	H12-10-fliC	97.315	100.0	1788	H12-10-fliC	0.97315	14556	1	False	ATGGCACAAGTCATTAATACCAACAGCCTCTCGCTGATCACTCAAAATAATATCAACAAGAACCAGTCTGCGCTGTCGAGTTCTATCGAGCGTCTGTCTTCTGGCTTGCGTATTAACAGCGCGAAGGATGACGCCGCGGGTCAGGCGATTGCTAACCGTTTTACTTCTAACATTAAAGGCCTGACTCAGGCTGCACGTAACGCCAACGACGGTATTTCTGTTGCACAGACCACTGAAGGCGCGCTGTCCGAAATCAACAACAACTTACAGCGTATCCGTGAGCTGACGGTTCAGGCTTCTACCGGGACTAACTCTGATTCGGATCTGGACTCCATTCAGGACGAAATCAAATCCCGTCTCGACGAAATTGACCGCGTATCCGGTCAGACCCAGTTCAAC…	lcl|MEGA13_S50_merged.gam|PairedContig_7	12769	H
10x	H1	3297.0	from_ESC_IA2245AA_AS	fliC	MEGA13_S50_merged.gam	1788	H1-3-fliC	99.944	100.0	1788	H1-3-fliC	0.99944	14556	1	False	ATGGCACAAGTCATTAATACCAACAGCCTCTCGCTGATCACTCAAAATAATATCAACAAGAACCAGTCTGCGCTGTCGAGTTCTATCGAGCGTCTGTCTTCTGGCTTGCGTATTAACAGCGCGAAGGATGACGCCGCGGGTCAGGCGATTGCTAACCGTTTTACTTCTAACATTAAAGGCCTGACTCAGGCTGCACGTAACGCCAACGACGGTATTTCTGTTGCACAGACCACTGAAGGCGCGCTGTCCGAAATCAACAACAACTTACAGCGTATCCGTGAGCTGACGGTTCAGGCTTCTACCGGGACTAACTCTGATTCGGATCTGGACTCCATTCAGGACGAAATCAAATCCCGTCTCGACGAAATTGACCGCGTATCCGGTCAGACCCAGTTCAAC…	lcl|MEGA13_S50_merged.gam|PairedContig_7	12769	H
10x	H12	3070.0	from_ESC_IA0652AA_AS	fliC	MEGA13_S50_merged.gam	1788	H12-6-fliC	97.651	100.0	1788	H12-6-fliC	0.97651	14556	1	False	ATGGCACAAGTCATTAATACCAACAGCCTCTCGCTGATCACTCAAAATAATATCAACAAGAACCAGTCTGCGCTGTCGAGTTCTATCGAGCGTCTGTCTTCTGGCTTGCGTATTAACAGCGCGAAGGATGACGCCGCGGGTCAGGCGATTGCTAACCGTTTTACTTCTAACATTAAAGGCCTGACTCAGGCTGCACGTAACGCCAACGACGGTATTTCTGTTGCACAGACCACTGAAGGCGCGCTGTCCGAAATCAACAACAACTTACAGCGTATCCGTGAGCTGACGGTTCAGGCTTCTACCGGGACTAACTCTGATTCGGATCTGGACTCCATTCAGGACGAAATCAAATCCCGTCTCGACGAAATTGACCGCGTATCCGGTCAGACCCAGTTCAAC…	lcl|MEGA13_S50_merged.gam|PairedContig_7	12769	H
10x	H1	3286.0	1__fliC__fliC-H1__2 L07387.1;flagellin;H1	fliC	MEGA13_S50_merged.gam	1788	H1-2-fliC-origin	99.832	100.0	1788	H1-2-fliC-origin	0.9983199999999999	14556	1	False	ATGGCACAAGTCATTAATACCAACAGCCTCTCGCTGATCACTCAAAATAATATCAACAAGAACCAGTCTGCGCTGTCGAGTTCTATCGAGCGTCTGTCTTCTGGCTTGCGTATTAACAGCGCGAAGGATGACGCCGCGGGTCAGGCGATTGCTAACCGTTTTACTTCTAACATTAAAGGCCTGACTCAGGCTGCACGTAACGCCAACGACGGTATTTCTGTTGCACAGACCACTGAAGGCGCGCTGTCCGAAATCAACAACAACTTACAGCGTATCCGTGAGCTGACGGTTCAGGCTTCTACCGGGACTAACTCTGATTCGGATCTGGACTCCATTCAGGACGAAATCAAATCCCGTCTCGACGAAATTGACCGCGTATCCGGTCAGACCCAGTTCAAC…	lcl|MEGA13_S50_merged.gam|PairedContig_7	12769	H
10x	H1	3297.0	from_ESC_IA2248AA_AS	fliC	MEGA13_S50_merged.gam	1788	H1-6-fliC	99.944	100.0	1788	H1-6-fliC	0.99944	14556	1	False	ATGGCACAAGTCATTAATACCAACAGCCTCTCGCTGATCACTCAAAATAATATCAACAAGAACCAGTCTGCGCTGTCGAGTTCTATCGAGCGTCTGTCTTCTGGCTTGCGTATTAACAGCGCGAAGGATGACGCCGCGGGTCAGGCGATTGCTAACCGTTTTACTTCTAACATTAAAGGCCTGACTCAGGCTGCACGTAACGCCAACGACGGTATTTCTGTTGCACAGACCACTGAAGGCGCGCTGTCCGAAATCAACAACAACTTACAGCGTATCCGTGAGCTGACGGTTCAGGCTTCTACCGGGACTAACTCTGATTCGGATCTGGACTCCATTCAGGACGAAATCAAATCCCGTCTCGACGAAATTGACCGCGTATCCGGTCAGACCCAGTTCAAC…	lcl|MEGA13_S50_merged.gam|PairedContig_7	12769	H
10x	H12	3075.0	1__fliC__fliC-H12__8 AY337471.1;flagellin;H12	fliC	MEGA13_S50_merged.gam	1788	H12-1-fliC-origin	97.707	100.0	1788	H12-1-fliC-origin	0.9770699999999999	14556	1	False	ATGGCACAAGTCATTAATACCAACAGCCTCTCGCTGATCACTCAAAATAATATCAACAAGAACCAGTCTGCGCTGTCGAGTTCTATCGAGCGTCTGTCTTCTGGCTTGCGTATTAACAGCGCGAAGGATGACGCCGCGGGTCAGGCGATTGCTAACCGTTTTACTTCTAACATTAAAGGCCTGACTCAGGCTGCACGTAACGCCAACGACGGTATTTCTGTTGCACAGACCACTGAAGGCGCGCTGTCCGAAATCAACAACAACTTACAGCGTATCCGTGAGCTGACGGTTCAGGCTTCTACCGGGACTAACTCTGATTCGGATCTGGACTCCATTCAGGACGAAATCAAATCCCGTCTCGACGAAATTGACCGCGTATCCGGTCAGACCCAGTTCAAC…	lcl|MEGA13_S50_merged.gam|PairedContig_7	12769	H
10x	H12	3062.0	1__fliC__fliC-H12__9 AY337474.1;flagellin;H12	fliC	MEGA13_S50_merged.gam	1787	H12-2-fliC-origin	97.594	99.0	1788	H12-2-fliC-origin	0.9661805999999998	14555	1	False	ATGGCACAAGTCATTAATACCAACAGCCTCTCGCTGATCACTCAAAATAATATCAACAAGAACCAGTCTGCGCTGTCGAGTTCTATCGAGCGTCTGTCTTCTGGCTTGCGTATTAACAGCGCGAAGGATGACGCCGCGGGTCAGGCGATTGCTAACCGTTTTACTTCTAACATTAAAGGCCTGACTCAGGCTGCACGTAACGCCAACGACGGTATTTCTGTTGCACAGACCACTGAAGGCGCGCTGTCCGAAATCAACAACAACTTACAGCGTATCCGTGAGCTGACGGTTCAGGCTTCTACCGGGACTAACTCTGATTCGGATCTGGACTCCATTCAGGACGAAATCAAATCCCGTCTCGACGAAATTGACCGCGTATCCGGTCAGACCCAGTTCAAC…	lcl|MEGA13_S50_merged.gam|PairedContig_7	12769	H
10x	H12	3031.0	from_ESC_LA5721AA_AS	fliC	MEGA13_S50_merged.gam	1788	H12-11-fliC	97.26	100.0	1788	H12-11-fliC	0.9726	14556	1	False	ATGGCACAAGTCATTAATACCAACAGCCTCTCGCTGATCACTCAAAATAATATCAACAAGAACCAGTCTGCGCTGTCGAGTTCTATCGAGCGTCTGTCTTCTGGCTTGCGTATTAACAGCGCGAAGGATGACGCCGCGGGTCAGGCGATTGCTAACCGTTTTACTTCTAACATTAAAGGCCTGACTCAGGCTGCACGTAACGCCAACGACGGTATTTCTGTTGCACAGACCACTGAAGGCGCGCTGTCCGAAATCAACAACAACTTACAGCGTATCCGTGAGCTGACGGTTCAGGCTTCTACCGGGACTAACTCTGATTCGGATCTGGACTCCATTCAGGACGAAATCAAATCCCGTCTCGACGAAATTGACCGCGTATCCGGTCAGACCCAGTTCAAC…	lcl|MEGA13_S50_merged.gam|PairedContig_7	12769	H
10x	H12	3059.0	1__fliC__fliC-H12__10 AY249997.1;flagellin;H12	fliC	MEGA13_S50_merged.gam	1788	H12-3-fliC-origin	97.539	100.0	1788	H12-3-fliC-origin	0.97539	14556	1	False	ATGGCACAAGTCATTAATACCAACAGCCTCTCGCTGATCACTCAAAATAATATCAACAAGAACCAGTCTGCGCTGTCGAGTTCTATCGAGCGTCTGTCTTCTGGCTTGCGTATTAACAGCGCGAAGGATGACGCCGCGGGTCAGGCGATTGCTAACCGTTTTACTTCTAACATTAAAGGCCTGACTCAGGCTGCACGTAACGCCAACGACGGTATTTCTGTTGCACAGACCACTGAAGGCGCGCTGTCCGAAATCAACAACAACTTACAGCGTATCCGTGAGCTGACGGTTCAGGCTTCTACCGGGACTAACTCTGATTCGGATCTGGACTCCATTCAGGACGAAATCAAATCCCGTCTCGACGAAATTGACCGCGTATCCGGTCAGACCCAGTTCAAC…	lcl|MEGA13_S50_merged.gam|PairedContig_7	12769	H
10x	H1	3053.0	from_ESC_HA7415AA_AS	fliC	MEGA13_S50_merged.gam	1788	H1-12-fliC	97.483	100.0	1788	H1-12-fliC	0.9748300000000001	14556	1	False	ATGGCACAAGTCATTAATACCAACAGCCTCTCGCTGATCACTCAAAATAATATCAACAAGAACCAGTCTGCGCTGTCGAGTTCTATCGAGCGTCTGTCTTCTGGCTTGCGTATTAACAGCGCGAAGGATGACGCCGCGGGTCAGGCGATTGCTAACCGTTTTACTTCTAACATTAAAGGCCTGACTCAGGCTGCACGTAACGCCAACGACGGTATTTCTGTTGCACAGACCACTGAAGGCGCGCTGTCCGAAATCAACAACAACTTACAGCGTATCCGTGAGCTGACGGTTCAGGCTTCTACCGGGACTAACTCTGATTCGGATCTGGACTCCATTCAGGACGAAATCAAATCCCGTCTCGACGAAATTGACCGCGTATCCGGTCAGACCCAGTTCAAC…	lcl|MEGA13_S50_merged.gam|PairedContig_7	12769	H
10x	H1	3297.0	from_ESC_IA0005AA_AS	fliC	MEGA13_S50_merged.gam	1788	H1-5-fliC	99.944	100.0	1788	H1-5-fliC	0.99944	14556	1	False	ATGGCACAAGTCATTAATACCAACAGCCTCTCGCTGATCACTCAAAATAATATCAACAAGAACCAGTCTGCGCTGTCGAGTTCTATCGAGCGTCTGTCTTCTGGCTTGCGTATTAACAGCGCGAAGGATGACGCCGCGGGTCAGGCGATTGCTAACCGTTTTACTTCTAACATTAAAGGCCTGACTCAGGCTGCACGTAACGCCAACGACGGTATTTCTGTTGCACAGACCACTGAAGGCGCGCTGTCCGAAATCAACAACAACTTACAGCGTATCCGTGAGCTGACGGTTCAGGCTTCTACCGGGACTAACTCTGATTCGGATCTGGACTCCATTCAGGACGAAATCAAATCCCGTCTCGACGAAATTGACCGCGTATCCGGTCAGACCCAGTTCAAC…	lcl|MEGA13_S50_merged.gam|PairedContig_7	12769	H
10x	H12	3070.0	from_ESC_GA6832AA_AS	fliC	MEGA13_S50_merged.gam	1788	H12-7-fliC	97.651	100.0	1788	H12-7-fliC	0.97651	14556	1	False	ATGGCACAAGTCATTAATACCAACAGCCTCTCGCTGATCACTCAAAATAATATCAACAAGAACCAGTCTGCGCTGTCGAGTTCTATCGAGCGTCTGTCTTCTGGCTTGCGTATTAACAGCGCGAAGGATGACGCCGCGGGTCAGGCGATTGCTAACCGTTTTACTTCTAACATTAAAGGCCTGACTCAGGCTGCACGTAACGCCAACGACGGTATTTCTGTTGCACAGACCACTGAAGGCGCGCTGTCCGAAATCAACAACAACTTACAGCGTATCCGTGAGCTGACGGTTCAGGCTTCTACCGGGACTAACTCTGATTCGGATCTGGACTCCATTCAGGACGAAATCAAATCCCGTCTCGACGAAATTGACCGCGTATCCGGTCAGACCCAGTTCAAC…	lcl|MEGA13_S50_merged.gam|PairedContig_7	12769	H
10x	H1	3297.0	from_ESC_GA8790AA_AS	fliC	MEGA13_S50_merged.gam	1788	H1-7-fliC	99.944	100.0	1788	H1-7-fliC	0.99944	14556	1	False	ATGGCACAAGTCATTAATACCAACAGCCTCTCGCTGATCACTCAAAATAATATCAACAAGAACCAGTCTGCGCTGTCGAGTTCTATCGAGCGTCTGTCTTCTGGCTTGCGTATTAACAGCGCGAAGGATGACGCCGCGGGTCAGGCGATTGCTAACCGTTTTACTTCTAACATTAAAGGCCTGACTCAGGCTGCACGTAACGCCAACGACGGTATTTCTGTTGCACAGACCACTGAAGGCGCGCTGTCCGAAATCAACAACAACTTACAGCGTATCCGTGAGCTGACGGTTCAGGCTTCTACCGGGACTAACTCTGATTCGGATCTGGACTCCATTCAGGACGAAATCAAATCCCGTCTCGACGAAATTGACCGCGTATCCGGTCAGACCCAGTTCAAC…	lcl|MEGA13_S50_merged.gam|PairedContig_7	12769	H
10x	H1	3302.0	1__fliC__fliC-H1__1 AB028471.1;flagellin;H1	fliC	MEGA13_S50_merged.gam	1788	H1-1-fliC-origin	100.0	100.0	1788	H1-1-fliC-origin	1.0	14556	1	False	ATGGCACAAGTCATTAATACCAACAGCCTCTCGCTGATCACTCAAAATAATATCAACAAGAACCAGTCTGCGCTGTCGAGTTCTATCGAGCGTCTGTCTTCTGGCTTGCGTATTAACAGCGCGAAGGATGACGCCGCGGGTCAGGCGATTGCTAACCGTTTTACTTCTAACATTAAAGGCCTGACTCAGGCTGCACGTAACGCCAACGACGGTATTTCTGTTGCACAGACCACTGAAGGCGCGCTGTCCGAAATCAACAACAACTTACAGCGTATCCGTGAGCTGACGGTTCAGGCTTCTACCGGGACTAACTCTGATTCGGATCTGGACTCCATTCAGGACGAAATCAAATCCCGTCTCGACGAAATTGACCGCGTATCCGGTCAGACCCAGTTCAAC…	lcl|MEGA13_S50_merged.gam|PairedContig_7	12769	H
10x	H1	3136.0	from_ESC_IA0127AA_AS	fliC	MEGA13_S50_merged.gam	1788	H1-10-fliC	98.322	100.0	1788	H1-10-fliC	0.9832200000000001	14556	1	False	ATGGCACAAGTCATTAATACCAACAGCCTCTCGCTGATCACTCAAAATAATATCAACAAGAACCAGTCTGCGCTGTCGAGTTCTATCGAGCGTCTGTCTTCTGGCTTGCGTATTAACAGCGCGAAGGATGACGCCGCGGGTCAGGCGATTGCTAACCGTTTTACTTCTAACATTAAAGGCCTGACTCAGGCTGCACGTAACGCCAACGACGGTATTTCTGTTGCACAGACCACTGAAGGCGCGCTGTCCGAAATCAACAACAACTTACAGCGTATCCGTGAGCTGACGGTTCAGGCTTCTACCGGGACTAACTCTGATTCGGATCTGGACTCCATTCAGGACGAAATCAAATCCCGTCTCGACGAAATTGACCGCGTATCCGGTCAGACCCAGTTCAAC…	lcl|MEGA13_S50_merged.gam|PairedContig_7	12769	H
100x	O6	2316.0	from_ESC_IA2235AA_AS	wzx	MEGA14_S36_merged.gam	1257	O6-10-wzx	99.92	100.0	1257	O6-10-wzx	0.9992	28288	-1	False	ATGAATAGGATACAACGTGTGCACAATTATTTAAGGCTTAAAGATAAAATAAAAAACGTATTTTTAGGGTTGTATATATTGCAGTTATTTAATTATATCGCGCCATTGGTAATTATCCCTATCCTGATAAAATATATTGGGTTGGGGGAATATGGGGAATTGGTCTATATTACATCTATTTATCAAATAGTGGCTTTGATTATTGATTTTGGCTTTACTTACACAGGACCTGTGGTTGCTGCGAGACATAGATGTGAGACCCAAAATTTACAGCGCTATTACTCAATAGTTGTTCTTTTAAAATCATTGCTTTTTATAATTGCATTAACATGTGTATTTTTATTGTGCAGATTAAATATAGTCCACTTGTCATTTTTTGGGTTTTTGTCAATTTTTCTA…	lcl|MEGA14_S36_merged.gam|PairedContig_133	29544	O
100x	O6	2311.0	from_ESC_GA9104AA_AS	wzx	MEGA14_S36_merged.gam	1257	O6-12-wzx	99.841	100.0	1257	O6-12-wzx	0.9984099999999999	28288	-1	False	ATGAATAGGATACAACGTGTGCACAATTATTTAAGGCTTAAAGATAAAATAAAAAACGTATTTTTAGGGTTGTATATATTGCAGTTATTTAATTATATCGCGCCATTGGTAATTATCCCTATCCTGATAAAATATATTGGGTTGGGGGAATATGGGGAATTGGTCTATATTACATCTATTTATCAAATAGTGGCTTTGATTATTGATTTTGGCTTTACTTACACAGGACCTGTGGTTGCTGCGAGACATAGATGTGAGACCCAAAATTTACAGCGCTATTACTCAATAGTTGTTCTTTTAAAATCATTGCTTTTTATAATTGCATTAACATGTGTATTTTTATTGTGCAGATTAAATATAGTCCACTTGTCATTTTTTGGGTTTTTGTCAATTTTTCTA…	lcl|MEGA14_S36_merged.gam|PairedContig_133	29544	O
100x	O6	2278.0	from_ESC_GA9104AA_AS	wzx	MEGA14_S36_merged.gam	1239	O6-23-wzx	99.839	100.0	1239	O6-23-wzx	0.99839	28288	-1	False	GTGCACAATTATTTAAGGCTTAAAGATAAAATAAAAAACGTATTTTTAGGGTTGTATATATTGCAGTTATTTAATTATATCGCGCCATTGGTAATTATCCCTATCCTGATAAAATATATTGGGTTGGGGGAATATGGGGAATTGGTCTATATTACATCTATTTATCAAATAGTGGCTTTGATTATTGATTTTGGCTTTACTTACACAGGACCTGTGGTTGCTGCGAGACATAGATGTGAGACCCAAAATTTACAGCGCTATTACTCAATAGTTGTTCTTTTAAAATCATTGCTTTTTATAATTGCATTAACATGTGTATTTTTATTGTGCAGATTAAATATAGTCCACTTGTCATTTTTTGGGTTTTTGTCAATTTTTCTATGCACTATTGGTAATATA…	lcl|MEGA14_S36_merged.gam|PairedContig_133	29526	O
100x	O6	2189.0	from_ESC_HA8385AA_AS	wzx	MEGA14_S36_merged.gam	1257	O6-13-wzx	98.091	100.0	1257	O6-13-wzx	0.9809099999999998	28288	-1	False	ATGAATAGGATACAACGTGTGCACAATTATTTAAGGCTTAAAGATAAAATAAAAAACGTATTTTTAGGGTTGTATATATTGCAGTTATTTAATTATATCGCGCCATTGGTAATTATCCCTATCCTGATAAAATATATTGGGTTGGGGGAATATGGGGAATTGGTCTATATTACATCTATTTATCAAATAGTGGCTTTGATTATTGATTTTGGCTTTACTTACACAGGACCTGTGGTTGCTGCGAGACATAGATGTGAGACCCAAAATTTACAGCGCTATTACTCAATAGTTGTTCTTTTAAAATCATTGCTTTTTATAATTGCATTAACATGTGTATTTTTATTGTGCAGATTAAATATAGTCCACTTGTCATTTTTTGGGTTTTTGTCAATTTTTCTA…	lcl|MEGA14_S36_merged.gam|PairedContig_133	29544	O
100x	O6	2183.0	from_ESC_IA0140AA_AS	wzx	MEGA14_S36_merged.gam	1257	O6-15-wzx	98.011	100.0	1257	O6-15-wzx	0.98011	28288	-1	False	ATGAATAGGATACAACGTGTGCACAATTATTTAAGGCTTAAAGATAAAATAAAAAACGTATTTTTAGGGTTGTATATATTGCAGTTATTTAATTATATCGCGCCATTGGTAATTATCCCTATCCTGATAAAATATATTGGGTTGGGGGAATATGGGGAATTGGTCTATATTACATCTATTTATCAAATAGTGGCTTTGATTATTGATTTTGGCTTTACTTACACAGGACCTGTGGTTGCTGCGAGACATAGATGTGAGACCCAAAATTTACAGCGCTATTACTCAATAGTTGTTCTTTTAAAATCATTGCTTTTTATAATTGCATTAACATGTGTATTTTTATTGTGCAGATTAAATATAGTCCACTTGTCATTTTTTGGGTTTTTGTCAATTTTTCTA…	lcl|MEGA14_S36_merged.gam|PairedContig_133	29544	O
100x	O6	2316.0	from_ESC_HA8490AA_AS	wzx	MEGA14_S36_merged.gam	1257	O6-9-wzx	99.92	100.0	1257	O6-9-wzx	0.9992	28288	-1	False	ATGAATAGGATACAACGTGTGCACAATTATTTAAGGCTTAAAGATAAAATAAAAAACGTATTTTTAGGGTTGTATATATTGCAGTTATTTAATTATATCGCGCCATTGGTAATTATCCCTATCCTGATAAAATATATTGGGTTGGGGGAATATGGGGAATTGGTCTATATTACATCTATTTATCAAATAGTGGCTTTGATTATTGATTTTGGCTTTACTTACACAGGACCTGTGGTTGCTGCGAGACATAGATGTGAGACCCAAAATTTACAGCGCTATTACTCAATAGTTGTTCTTTTAAAATCATTGCTTTTTATAATTGCATTAACATGTGTATTTTTATTGTGCAGATTAAATATAGTCCACTTGTCATTTTTTGGGTTTTTGTCAATTTTTCTA…	lcl|MEGA14_S36_merged.gam|PairedContig_133	29544	O
100x	O6	2338.0	from_ESC_HA8370AA_AS	wzy	MEGA14_S36_merged.gam	1344	O6-31-wzy	98.065	100.0	1344	O6-31-wzy	0.98065	26945	-1	False	ATGAAAGTGAAGGCGGTTCCTGCTATTACATTCTATTTAAGTTTAATGCTGACAATTTTAGTGTTACTGTTTGGTAATGAACCAAATAAATCACAATATATCCTTGTTATAGCAACGATAACAGTTTTTTATATCGCATATATCACTAATAAAATAACTTCTCCGGCCAGCCTTCTCGTTATATCATCTTTTGTGTTTTTAGGTTGTCGCCCTTTATTATCTTTGTTTGCAAACTATGATTATAGGATTGCCGATTGGTTTATTGAAGGATATATGGATGACGATGTGATTTTGGCTAACTATGCTATAACACTAATGTATTATGGTTATACATTGGGACTAATTCTATGCAAAAATACTGAAAAATTTTATCCGCATGGTCCTTATCCTGAAAAACAA…	lcl|MEGA14_S36_merged.gam|PairedContig_133	28288	O
100x	O6	2283.0	from_ESC_HA8378AA_AS	wzx	MEGA14_S36_merged.gam	1239	O6-22-wzx	99.919	100.0	1239	O6-22-wzx	0.9991899999999999	28288	-1	False	GTGCACAATTATTTAAGGCTTAAAGATAAAATAAAAAACGTATTTTTAGGGTTGTATATATTGCAGTTATTTAATTATATCGCGCCATTGGTAATTATCCCTATCCTGATAAAATATATTGGGTTGGGGGAATATGGGGAATTGGTCTATATTACATCTATTTATCAAATAGTGGCTTTGATTATTGATTTTGGCTTTACTTACACAGGACCTGTGGTTGCTGCGAGACATAGATGTGAGACCCAAAATTTACAGCGCTATTACTCAATAGTTGTTCTTTTAAAATCATTGCTTTTTATAATTGCATTAACATGTGTATTTTTATTGTGCAGATTAAATATAGTCCACTTGTCATTTTTTGGGTTTTTGTCAATTTTTCTATGCACTATTGGTAATATA…	lcl|MEGA14_S36_merged.gam|PairedContig_133	29526	O
100x	O6	2483.0	wzy_166_AJ426423_O6	wzy	MEGA14_S36_merged.gam	1344	O6-7-wzy-origin	100.0	100.0	1344	O6-7-wzy-origin	1.0	26945	-1	False	ATGAAAGTGAAGGCGGTTCCTGCTATTACATTCTATTTAAGTTTAATGCTGACAATTTTAGTGTTACTGTTTGGTAATGAACCAAATAAATCACAATATATCCTTGTTATAGCAACGATAACAGTTTTTTATATCGCATATATCACTAATAAAATAACTTCTCCGGCCAGCCTTCTCGTTATATCATCTTTTGTGTTTTTAGGTTGTCGCCCTTTATTATCTTTGTTTGCAAACTATGATTATAGGATTGCCGATTGGTTTATTGAAGGATATATGGATGACGATGTGATTTTGGCTAACTATGCTATAACACTAATGTATTATGGTTATACATTGGGACTAATTCTATGCAAAAATACTGAAAAATTTTATCCGCATGGTCCTTATCCTGAAAAACAA…	lcl|MEGA14_S36_merged.gam|PairedContig_133	28288	O
100x	O6	2338.0	from_ESC_GA6663AA_AS	wzy	MEGA14_S36_merged.gam	1344	O6-32-wzy	98.065	100.0	1344	O6-32-wzy	0.98065	26945	-1	False	ATGAAAGTGAAGGCGGTTCCTGCTATTACATTCTATTTAAGTTTAATGCTGACAATTTTAGTGTTACTGTTTGGTAATGAACCAAATAAATCACAATATATCCTTGTTATAGCAACGATAACAGTTTTTTATATCGCATATATCACTAATAAAATAACTTCTCCGGCCAGCCTTCTCGTTATATCATCTTTTGTGTTTTTAGGTTGTCGCCCTTTATTATCTTTGTTTGCAAACTATGATTATAGGATTGCCGATTGGTTTATTGAAGGATATATGGATGACGATGTGATTTTGGCTAACTATGCTATAACACTAATGTATTATGGTTATACATTGGGACTAATTCTATGCAAAAATACTGAAAAATTTTATCCGCATGGTCCTTATCCTGAAAAACAA…	lcl|MEGA14_S36_merged.gam|PairedContig_133	28288	O
100x	O6	2316.0	8__wzx__wzx-O6__274 AB811597.1;O antigen flippase;O6	wzx	MEGA14_S36_merged.gam	1257	O6-3-wzx-origin	99.92	100.0	1257	O6-3-wzx-origin	0.9992	28288	-1	False	ATGAATAGGATACAACGTGTGCACAATTATTTAAGGCTTAAAGATAAAATAAAAAACGTATTTTTAGGGTTGTATATATTGCAGTTATTTAATTATATCGCGCCATTGGTAATTATCCCTATCCTGATAAAATATATTGGGTTGGGGGAATATGGGGAATTGGTCTATATTACATCTATTTATCAAATAGTGGCTTTGATTATTGATTTTGGCTTTACTTACACAGGACCTGTGGTTGCTGCGAGACATAGATGTGAGACCCAAAATTTACAGCGCTATTACTCAATAGTTGTTCTTTTAAAATCATTGCTTTTTATAATTGCATTAACATGTGTATTTTTATTGTGCAGATTAAATATAGTCCACTTGTCATTTTTTGGGTTTTTGTCAATTTTTCTA…	lcl|MEGA14_S36_merged.gam|PairedContig_133	29544	O
100x	O6	2283.0	from_ESC_HA8236AA_AS	wzx	MEGA14_S36_merged.gam	1239	O6-18-wzx	99.919	100.0	1239	O6-18-wzx	0.9991899999999999	28288	-1	False	GTGCACAATTATTTAAGGCTTAAAGATAAAATAAAAAACGTATTTTTAGGGTTGTATATATTGCAGTTATTTAATTATATCGCGCCATTGGTAATTATCCCTATCCTGATAAAATATATTGGGTTGGGGGAATATGGGGAATTGGTCTATATTACATCTATTTATCAAATAGTGGCTTTGATTATTGATTTTGGCTTTACTTACACAGGACCTGTGGTTGCTGCGAGACATAGATGTGAGACCCAAAATTTACAGCGCTATTACTCAATAGTTGTTCTTTTAAAATCATTGCTTTTTATAATTGCATTAACATGTGTATTTTTATTGTGCAGATTAAATATAGTCCACTTGTCATTTTTTGGGTTTTTGTCAATTTTTCTATGCACTATTGGTAATATA…	lcl|MEGA14_S36_merged.gam|PairedContig_133	29526	O
100x	O6	2344.0	9__wzy__wzy-O6__473 CP002185.1;O antigen polyermase;O6	wzy	MEGA14_S36_merged.gam	1344	O6-5-wzy-origin	98.14	100.0	1344	O6-5-wzy-origin	0.9814	26945	-1	False	ATGAAAGTGAAGGCGGTTCCTGCTATTACATTCTATTTAAGTTTAATGCTGACAATTTTAGTGTTACTGTTTGGTAATGAACCAAATAAATCACAATATATCCTTGTTATAGCAACGATAACAGTTTTTTATATCGCATATATCACTAATAAAATAACTTCTCCGGCCAGCCTTCTCGTTATATCATCTTTTGTGTTTTTAGGTTGTCGCCCTTTATTATCTTTGTTTGCAAACTATGATTATAGGATTGCCGATTGGTTTATTGAAGGATATATGGATGACGATGTGATTTTGGCTAACTATGCTATAACACTAATGTATTATGGTTATACATTGGGACTAATTCTATGCAAAAATACTGAAAAATTTTATCCGCATGGTCCTTATCCTGAAAAACAA…	lcl|MEGA14_S36_merged.gam|PairedContig_133	28288	O
100x	O6	2283.0	from_ESC_IA2235AA_AS	wzx	MEGA14_S36_merged.gam	1239	O6-21-wzx	99.919	100.0	1239	O6-21-wzx	0.9991899999999999	28288	-1	False	GTGCACAATTATTTAAGGCTTAAAGATAAAATAAAAAACGTATTTTTAGGGTTGTATATATTGCAGTTATTTAATTATATCGCGCCATTGGTAATTATCCCTATCCTGATAAAATATATTGGGTTGGGGGAATATGGGGAATTGGTCTATATTACATCTATTTATCAAATAGTGGCTTTGATTATTGATTTTGGCTTTACTTACACAGGACCTGTGGTTGCTGCGAGACATAGATGTGAGACCCAAAATTTACAGCGCTATTACTCAATAGTTGTTCTTTTAAAATCATTGCTTTTTATAATTGCATTAACATGTGTATTTTTATTGTGCAGATTAAATATAGTCCACTTGTCATTTTTTGGGTTTTTGTCAATTTTTCTATGCACTATTGGTAATATA…	lcl|MEGA14_S36_merged.gam|PairedContig_133	29526	O
100x	O6	2471.0	from_ESC_HA8236AA_AS	wzy	MEGA14_S36_merged.gam	1344	O6-28-wzy	99.851	100.0	1344	O6-28-wzy	0.99851	26945	-1	False	ATGAAAGTGAAGGCGGTTCCTGCTATTACATTCTATTTAAGTTTAATGCTGACAATTTTAGTGTTACTGTTTGGTAATGAACCAAATAAATCACAATATATCCTTGTTATAGCAACGATAACAGTTTTTTATATCGCATATATCACTAATAAAATAACTTCTCCGGCCAGCCTTCTCGTTATATCATCTTTTGTGTTTTTAGGTTGTCGCCCTTTATTATCTTTGTTTGCAAACTATGATTATAGGATTGCCGATTGGTTTATTGAAGGATATATGGATGACGATGTGATTTTGGCTAACTATGCTATAACACTAATGTATTATGGTTATACATTGGGACTAATTCTATGCAAAAATACTGAAAAATTTTATCCGCATGGTCCTTATCCTGAAAAACAA…	lcl|MEGA14_S36_merged.gam|PairedContig_133	28288	O
100x	O6	2322.0	8__wzx__wzx-O6__272 AJ426045.2;O antigen flippase;O6	wzx	MEGA14_S36_merged.gam	1257	O6-1-wzx-origin	100.0	100.0	1257	O6-1-wzx-origin	1.0	28288	-1	False	ATGAATAGGATACAACGTGTGCACAATTATTTAAGGCTTAAAGATAAAATAAAAAACGTATTTTTAGGGTTGTATATATTGCAGTTATTTAATTATATCGCGCCATTGGTAATTATCCCTATCCTGATAAAATATATTGGGTTGGGGGAATATGGGGAATTGGTCTATATTACATCTATTTATCAAATAGTGGCTTTGATTATTGATTTTGGCTTTACTTACACAGGACCTGTGGTTGCTGCGAGACATAGATGTGAGACCCAAAATTTACAGCGCTATTACTCAATAGTTGTTCTTTTAAAATCATTGCTTTTTATAATTGCATTAACATGTGTATTTTTATTGTGCAGATTAAATATAGTCCACTTGTCATTTTTTGGGTTTTTGTCAATTTTTCTA…	lcl|MEGA14_S36_merged.gam|PairedContig_133	29544	O
100x	O6	2156.0	from_ESC_HA8385AA_AS	wzx	MEGA14_S36_merged.gam	1239	O6-16-wzx	98.063	100.0	1239	O6-16-wzx	0.9806300000000001	28288	-1	False	GTGCACAATTATTTAAGGCTTAAAGATAAAATAAAAAACGTATTTTTAGGGTTGTATATATTGCAGTTATTTAATTATATCGCGCCATTGGTAATTATCCCTATCCTGATAAAATATATTGGGTTGGGGGAATATGGGGAATTGGTCTATATTACATCTATTTATCAAATAGTGGCTTTGATTATTGATTTTGGCTTTACTTACACAGGACCTGTGGTTGCTGCGAGACATAGATGTGAGACCCAAAATTTACAGCGCTATTACTCAATAGTTGTTCTTTTAAAATCATTGCTTTTTATAATTGCATTAACATGTGTATTTTTATTGTGCAGATTAAATATAGTCCACTTGTCATTTTTTGGGTTTTTGTCAATTTTTCTATGCACTATTGGTAATATA…	lcl|MEGA14_S36_merged.gam|PairedContig_133	29526	O
100x	O6	2289.0	from_ESC_IA2238AA_AS	wzx	MEGA14_S36_merged.gam	1239	O6-19-wzx	100.0	100.0	1239	O6-19-wzx	1.0	28288	-1	False	GTGCACAATTATTTAAGGCTTAAAGATAAAATAAAAAACGTATTTTTAGGGTTGTATATATTGCAGTTATTTAATTATATCGCGCCATTGGTAATTATCCCTATCCTGATAAAATATATTGGGTTGGGGGAATATGGGGAATTGGTCTATATTACATCTATTTATCAAATAGTGGCTTTGATTATTGATTTTGGCTTTACTTACACAGGACCTGTGGTTGCTGCGAGACATAGATGTGAGACCCAAAATTTACAGCGCTATTACTCAATAGTTGTTCTTTTAAAATCATTGCTTTTTATAATTGCATTAACATGTGTATTTTTATTGTGCAGATTAAATATAGTCCACTTGTCATTTTTTGGGTTTTTGTCAATTTTTCTATGCACTATTGGTAATATA…	lcl|MEGA14_S36_merged.gam|PairedContig_133	29526	O
100x	O6	2183.0	from_ESC_HA8799AA_AS	wzx	MEGA14_S36_merged.gam	1257	O6-14-wzx	98.011	100.0	1257	O6-14-wzx	0.98011	28288	-1	False	ATGAATAGGATACAACGTGTGCACAATTATTTAAGGCTTAAAGATAAAATAAAAAACGTATTTTTAGGGTTGTATATATTGCAGTTATTTAATTATATCGCGCCATTGGTAATTATCCCTATCCTGATAAAATATATTGGGTTGGGGGAATATGGGGAATTGGTCTATATTACATCTATTTATCAAATAGTGGCTTTGATTATTGATTTTGGCTTTACTTACACAGGACCTGTGGTTGCTGCGAGACATAGATGTGAGACCCAAAATTTACAGCGCTATTACTCAATAGTTGTTCTTTTAAAATCATTGCTTTTTATAATTGCATTAACATGTGTATTTTTATTGTGCAGATTAAATATAGTCCACTTGTCATTTTTTGGGTTTTTGTCAATTTTTCTA…	lcl|MEGA14_S36_merged.gam|PairedContig_133	29544	O
100x	O6	2477.0	9__wzy__wzy-O6__474 AB811597.1;O antigen polyermase;O6	wzy	MEGA14_S36_merged.gam	1344	O6-6-wzy-origin	99.926	100.0	1344	O6-6-wzy-origin	0.99926	26945	-1	False	ATGAAAGTGAAGGCGGTTCCTGCTATTACATTCTATTTAAGTTTAATGCTGACAATTTTAGTGTTACTGTTTGGTAATGAACCAAATAAATCACAATATATCCTTGTTATAGCAACGATAACAGTTTTTTATATCGCATATATCACTAATAAAATAACTTCTCCGGCCAGCCTTCTCGTTATATCATCTTTTGTGTTTTTAGGTTGTCGCCCTTTATTATCTTTGTTTGCAAACTATGATTATAGGATTGCCGATTGGTTTATTGAAGGATATATGGATGACGATGTGATTTTGGCTAACTATGCTATAACACTAATGTATTATGGTTATACATTGGGACTAATTCTATGCAAAAATACTGAAAAATTTTATCCGCATGGTCCTTATCCTGAAAAACAA…	lcl|MEGA14_S36_merged.gam|PairedContig_133	28288	O
100x	O6	2150.0	8__wzx__wzx-O6__273 CP002185.1;O antigen flippase;O6	wzx	MEGA14_S36_merged.gam	1239	O6-2-wzx-origin	97.982	100.0	1239	O6-2-wzx-origin	0.97982	28288	-1	False	GTGCACAATTATTTAAGGCTTAAAGATAAAATAAAAAACGTATTTTTAGGGTTGTATATATTGCAGTTATTTAATTATATCGCGCCATTGGTAATTATCCCTATCCTGATAAAATATATTGGGTTGGGGGAATATGGGGAATTGGTCTATATTACATCTATTTATCAAATAGTGGCTTTGATTATTGATTTTGGCTTTACTTACACAGGACCTGTGGTTGCTGCGAGACATAGATGTGAGACCCAAAATTTACAGCGCTATTACTCAATAGTTGTTCTTTTAAAATCATTGCTTTTTATAATTGCATTAACATGTGTATTTTTATTGTGCAGATTAAATATAGTCCACTTGTCATTTTTTGGGTTTTTGTCAATTTTTCTATGCACTATTGGTAATATA…	lcl|MEGA14_S36_merged.gam|PairedContig_133	29526	O
100x	O6	2477.0	9__wzy__wzy-O6__472 AJ426045.2;O antigen polyermase;O6	wzy	MEGA14_S36_merged.gam	1344	O6-4-wzy-origin	99.926	100.0	1344	O6-4-wzy-origin	0.99926	26945	-1	False	ATGAAAGTGAAGGCGGTTCCTGCTATTACATTCTATTTAAGTTTAATGCTGACAATTTTAGTGTTACTGTTTGGTAATGAACCAAATAAATCACAATATATCCTTGTTATAGCAACGATAACAGTTTTTTATATCGCATATATCACTAATAAAATAACTTCTCCGGCCAGCCTTCTCGTTATATCATCTTTTGTGTTTTTAGGTTGTCGCCCTTTATTATCTTTGTTTGCAAACTATGATTATAGGATTGCCGATTGGTTTATTGAAGGATATATGGATGACGATGTGATTTTGGCTAACTATGCTATAACACTAATGTATTATGGTTATACATTGGGACTAATTCTATGCAAAAATACTGAAAAATTTTATCCGCATGGTCCTTATCCTGAAAAACAA…	lcl|MEGA14_S36_merged.gam|PairedContig_133	28288	O
100x	O6	2150.0	from_ESC_HA8799AA_AS	wzx	MEGA14_S36_merged.gam	1239	O6-17-wzx	97.982	100.0	1239	O6-17-wzx	0.97982	28288	-1	False	GTGCACAATTATTTAAGGCTTAAAGATAAAATAAAAAACGTATTTTTAGGGTTGTATATATTGCAGTTATTTAATTATATCGCGCCATTGGTAATTATCCCTATCCTGATAAAATATATTGGGTTGGGGGAATATGGGGAATTGGTCTATATTACATCTATTTATCAAATAGTGGCTTTGATTATTGATTTTGGCTTTACTTACACAGGACCTGTGGTTGCTGCGAGACATAGATGTGAGACCCAAAATTTACAGCGCTATTACTCAATAGTTGTTCTTTTAAAATCATTGCTTTTTATAATTGCATTAACATGTGTATTTTTATTGTGCAGATTAAATATAGTCCACTTGTCATTTTTTGGGTTTTTGTCAATTTTTCTATGCACTATTGGTAATATA…	lcl|MEGA14_S36_merged.gam|PairedContig_133	29526	O
100x	O6	2477.0	from_ESC_GA8803AA_AS	wzy	MEGA14_S36_merged.gam	1344	O6-26-wzy	99.926	100.0	1344	O6-26-wzy	0.99926	26945	-1	False	ATGAAAGTGAAGGCGGTTCCTGCTATTACATTCTATTTAAGTTTAATGCTGACAATTTTAGTGTTACTGTTTGGTAATGAACCAAATAAATCACAATATATCCTTGTTATAGCAACGATAACAGTTTTTTATATCGCATATATCACTAATAAAATAACTTCTCCGGCCAGCCTTCTCGTTATATCATCTTTTGTGTTTTTAGGTTGTCGCCCTTTATTATCTTTGTTTGCAAACTATGATTATAGGATTGCCGATTGGTTTATTGAAGGATATATGGATGACGATGTGATTTTGGCTAACTATGCTATAACACTAATGTATTATGGTTATACATTGGGACTAATTCTATGCAAAAATACTGAAAAATTTTATCCGCATGGTCCTTATCCTGAAAAACAA…	lcl|MEGA14_S36_merged.gam|PairedContig_133	28288	O
100x	O6	2338.0	from_ESC_IA0006AA_AS	wzy	MEGA14_S36_merged.gam	1344	O6-30-wzy	98.065	100.0	1344	O6-30-wzy	0.98065	26945	-1	False	ATGAAAGTGAAGGCGGTTCCTGCTATTACATTCTATTTAAGTTTAATGCTGACAATTTTAGTGTTACTGTTTGGTAATGAACCAAATAAATCACAATATATCCTTGTTATAGCAACGATAACAGTTTTTTATATCGCATATATCACTAATAAAATAACTTCTCCGGCCAGCCTTCTCGTTATATCATCTTTTGTGTTTTTAGGTTGTCGCCCTTTATTATCTTTGTTTGCAAACTATGATTATAGGATTGCCGATTGGTTTATTGAAGGATATATGGATGACGATGTGATTTTGGCTAACTATGCTATAACACTAATGTATTATGGTTATACATTGGGACTAATTCTATGCAAAAATACTGAAAAATTTTATCCGCATGGTCCTTATCCTGAAAAACAA…	lcl|MEGA14_S36_merged.gam|PairedContig_133	28288	O
100x	O6	2316.0	from_ESC_HA8378AA_AS	wzx	MEGA14_S36_merged.gam	1257	O6-11-wzx	99.92	100.0	1257	O6-11-wzx	0.9992	28288	-1	False	ATGAATAGGATACAACGTGTGCACAATTATTTAAGGCTTAAAGATAAAATAAAAAACGTATTTTTAGGGTTGTATATATTGCAGTTATTTAATTATATCGCGCCATTGGTAATTATCCCTATCCTGATAAAATATATTGGGTTGGGGGAATATGGGGAATTGGTCTATATTACATCTATTTATCAAATAGTGGCTTTGATTATTGATTTTGGCTTTACTTACACAGGACCTGTGGTTGCTGCGAGACATAGATGTGAGACCCAAAATTTACAGCGCTATTACTCAATAGTTGTTCTTTTAAAATCATTGCTTTTTATAATTGCATTAACATGTGTATTTTTATTGTGCAGATTAAATATAGTCCACTTGTCATTTTTTGGGTTTTTGTCAATTTTTCTA…	lcl|MEGA14_S36_merged.gam|PairedContig_133	29544	O
100x	O6	2283.0	from_ESC_HA8490AA_AS	wzx	MEGA14_S36_merged.gam	1239	O6-20-wzx	99.919	100.0	1239	O6-20-wzx	0.9991899999999999	28288	-1	False	GTGCACAATTATTTAAGGCTTAAAGATAAAATAAAAAACGTATTTTTAGGGTTGTATATATTGCAGTTATTTAATTATATCGCGCCATTGGTAATTATCCCTATCCTGATAAAATATATTGGGTTGGGGGAATATGGGGAATTGGTCTATATTACATCTATTTATCAAATAGTGGCTTTGATTATTGATTTTGGCTTTACTTACACAGGACCTGTGGTTGCTGCGAGACATAGATGTGAGACCCAAAATTTACAGCGCTATTACTCAATAGTTGTTCTTTTAAAATCATTGCTTTTTATAATTGCATTAACATGTGTATTTTTATTGTGCAGATTAAATATAGTCCACTTGTCATTTTTTGGGTTTTTGTCAATTTTTCTATGCACTATTGGTAATATA…	lcl|MEGA14_S36_merged.gam|PairedContig_133	29526	O
100x	H1	3236.0	from_ESC_BA4596AA_AS	fliC	MEGA14_S36_merged.gam	1788	H1-9-fliC	99.329	100.0	1788	H1-9-fliC	0.99329	17326	-1	False	ATGGCACAAGTCATTAATACCAACAGCCTCTCGCTGATCACTCAAAATAATATCAACAAGAACCAGTCTGCGCTGTCGAGTTCTATCGAGCGTCTGTCTTCTGGCTTGCGTATTAACAGCGCGAAGGATGACGCCGCGGGTCAGGCGATTGCTAACCGTTTTACTTCTAACATTAAAGGCCTGACTCAGGCTGCACGTAACGCCAACGACGGTATTTCTGTTGCACAGACCACTGAAGGCGCGCTGTCCGAAATCAACAACAACTTACAGCGTATCCGTGAGCTGACGGTTCAGGCTTCTACCGGGACTAACTCTGATTCGGATCTGGACTCCATTCAGGACGAAATCAAATCCCGTCTCGACGAAATTGACCGCGTATCCGGTCAGACCCAGTTCAAC…	lcl|MEGA14_S36_merged.gam|PairedContig_122	19113	H
100x	H1	3297.0	from_ESC_HA8537AA_AS	fliC	MEGA14_S36_merged.gam	1788	H1-4-fliC	99.944	100.0	1788	H1-4-fliC	0.99944	17326	-1	False	ATGGCACAAGTCATTAATACCAACAGCCTCTCGCTGATCACTCAAAATAATATCAACAAGAACCAGTCTGCGCTGTCGAGTTCTATCGAGCGTCTGTCTTCTGGCTTGCGTATTAACAGCGCGAAGGATGACGCCGCGGGTCAGGCGATTGCTAACCGTTTTACTTCTAACATTAAAGGCCTGACTCAGGCTGCACGTAACGCCAACGACGGTATTTCTGTTGCACAGACCACTGAAGGCGCGCTGTCCGAAATCAACAACAACTTACAGCGTATCCGTGAGCTGACGGTTCAGGCTTCTACCGGGACTAACTCTGATTCGGATCTGGACTCCATTCAGGACGAAATCAAATCCCGTCTCGACGAAATTGACCGCGTATCCGGTCAGACCCAGTTCAAC…	lcl|MEGA14_S36_merged.gam|PairedContig_122	19113	H
100x	H12	3070.0	from_ESC_GA9370AA_AS	fliC	MEGA14_S36_merged.gam	1788	H12-8-fliC	97.651	100.0	1788	H12-8-fliC	0.97651	17326	-1	False	ATGGCACAAGTCATTAATACCAACAGCCTCTCGCTGATCACTCAAAATAATATCAACAAGAACCAGTCTGCGCTGTCGAGTTCTATCGAGCGTCTGTCTTCTGGCTTGCGTATTAACAGCGCGAAGGATGACGCCGCGGGTCAGGCGATTGCTAACCGTTTTACTTCTAACATTAAAGGCCTGACTCAGGCTGCACGTAACGCCAACGACGGTATTTCTGTTGCACAGACCACTGAAGGCGCGCTGTCCGAAATCAACAACAACTTACAGCGTATCCGTGAGCTGACGGTTCAGGCTTCTACCGGGACTAACTCTGATTCGGATCTGGACTCCATTCAGGACGAAATCAAATCCCGTCTCGACGAAATTGACCGCGTATCCGGTCAGACCCAGTTCAAC…	lcl|MEGA14_S36_merged.gam|PairedContig_122	19113	H
100x	H12	3075.0	fliC_83_AIFX01000055_H12	fliC	MEGA14_S36_merged.gam	1788	H12-4-fliC-origin	97.707	100.0	1788	H12-4-fliC-origin	0.9770699999999999	17326	-1	False	ATGGCACAAGTCATTAATACCAACAGCCTCTCGCTGATCACTCAAAATAATATCAACAAGAACCAGTCTGCGCTGTCGAGTTCTATCGAGCGTCTGTCTTCTGGCTTGCGTATTAACAGCGCGAAGGATGACGCCGCGGGTCAGGCGATTGCTAACCGTTTTACTTCTAACATTAAAGGCCTGACTCAGGCTGCACGTAACGCCAACGACGGTATTTCTGTTGCACAGACCACTGAAGGCGCGCTGTCCGAAATCAACAACAACTTACAGCGTATCCGTGAGCTGACGGTTCAGGCTTCTACCGGGACTAACTCTGATTCGGATCTGGACTCCATTCAGGACGAAATCAAATCCCGTCTCGACGAAATTGACCGCGTATCCGGTCAGACCCAGTTCAAC…	lcl|MEGA14_S36_merged.gam|PairedContig_122	19113	H
100x	H1	3136.0	from_ESC_IA2263AA_AS	fliC	MEGA14_S36_merged.gam	1788	H1-11-fliC	98.322	100.0	1788	H1-11-fliC	0.9832200000000001	17326	-1	False	ATGGCACAAGTCATTAATACCAACAGCCTCTCGCTGATCACTCAAAATAATATCAACAAGAACCAGTCTGCGCTGTCGAGTTCTATCGAGCGTCTGTCTTCTGGCTTGCGTATTAACAGCGCGAAGGATGACGCCGCGGGTCAGGCGATTGCTAACCGTTTTACTTCTAACATTAAAGGCCTGACTCAGGCTGCACGTAACGCCAACGACGGTATTTCTGTTGCACAGACCACTGAAGGCGCGCTGTCCGAAATCAACAACAACTTACAGCGTATCCGTGAGCTGACGGTTCAGGCTTCTACCGGGACTAACTCTGATTCGGATCTGGACTCCATTCAGGACGAAATCAAATCCCGTCTCGACGAAATTGACCGCGTATCCGGTCAGACCCAGTTCAAC…	lcl|MEGA14_S36_merged.gam|PairedContig_122	19113	H
100x	H1	3291.0	from_ESC_GA9155AA_AS	fliC	MEGA14_S36_merged.gam	1788	H1-8-fliC	99.888	100.0	1788	H1-8-fliC	0.9988800000000001	17326	-1	False	ATGGCACAAGTCATTAATACCAACAGCCTCTCGCTGATCACTCAAAATAATATCAACAAGAACCAGTCTGCGCTGTCGAGTTCTATCGAGCGTCTGTCTTCTGGCTTGCGTATTAACAGCGCGAAGGATGACGCCGCGGGTCAGGCGATTGCTAACCGTTTTACTTCTAACATTAAAGGCCTGACTCAGGCTGCACGTAACGCCAACGACGGTATTTCTGTTGCACAGACCACTGAAGGCGCGCTGTCCGAAATCAACAACAACTTACAGCGTATCCGTGAGCTGACGGTTCAGGCTTCTACCGGGACTAACTCTGATTCGGATCTGGACTCCATTCAGGACGAAATCAAATCCCGTCTCGACGAAATTGACCGCGTATCCGGTCAGACCCAGTTCAAC…	lcl|MEGA14_S36_merged.gam|PairedContig_122	19113	H
100x	H12	3037.0	from_ESC_HA8169AA_AS	fliC	MEGA14_S36_merged.gam	1788	H12-10-fliC	97.315	100.0	1788	H12-10-fliC	0.97315	17326	-1	False	ATGGCACAAGTCATTAATACCAACAGCCTCTCGCTGATCACTCAAAATAATATCAACAAGAACCAGTCTGCGCTGTCGAGTTCTATCGAGCGTCTGTCTTCTGGCTTGCGTATTAACAGCGCGAAGGATGACGCCGCGGGTCAGGCGATTGCTAACCGTTTTACTTCTAACATTAAAGGCCTGACTCAGGCTGCACGTAACGCCAACGACGGTATTTCTGTTGCACAGACCACTGAAGGCGCGCTGTCCGAAATCAACAACAACTTACAGCGTATCCGTGAGCTGACGGTTCAGGCTTCTACCGGGACTAACTCTGATTCGGATCTGGACTCCATTCAGGACGAAATCAAATCCCGTCTCGACGAAATTGACCGCGTATCCGGTCAGACCCAGTTCAAC…	lcl|MEGA14_S36_merged.gam|PairedContig_122	19113	H
100x	H1	3297.0	from_ESC_IA2245AA_AS	fliC	MEGA14_S36_merged.gam	1788	H1-3-fliC	99.944	100.0	1788	H1-3-fliC	0.99944	17326	-1	False	ATGGCACAAGTCATTAATACCAACAGCCTCTCGCTGATCACTCAAAATAATATCAACAAGAACCAGTCTGCGCTGTCGAGTTCTATCGAGCGTCTGTCTTCTGGCTTGCGTATTAACAGCGCGAAGGATGACGCCGCGGGTCAGGCGATTGCTAACCGTTTTACTTCTAACATTAAAGGCCTGACTCAGGCTGCACGTAACGCCAACGACGGTATTTCTGTTGCACAGACCACTGAAGGCGCGCTGTCCGAAATCAACAACAACTTACAGCGTATCCGTGAGCTGACGGTTCAGGCTTCTACCGGGACTAACTCTGATTCGGATCTGGACTCCATTCAGGACGAAATCAAATCCCGTCTCGACGAAATTGACCGCGTATCCGGTCAGACCCAGTTCAAC…	lcl|MEGA14_S36_merged.gam|PairedContig_122	19113	H
100x	H12	3070.0	from_ESC_IA0652AA_AS	fliC	MEGA14_S36_merged.gam	1788	H12-6-fliC	97.651	100.0	1788	H12-6-fliC	0.97651	17326	-1	False	ATGGCACAAGTCATTAATACCAACAGCCTCTCGCTGATCACTCAAAATAATATCAACAAGAACCAGTCTGCGCTGTCGAGTTCTATCGAGCGTCTGTCTTCTGGCTTGCGTATTAACAGCGCGAAGGATGACGCCGCGGGTCAGGCGATTGCTAACCGTTTTACTTCTAACATTAAAGGCCTGACTCAGGCTGCACGTAACGCCAACGACGGTATTTCTGTTGCACAGACCACTGAAGGCGCGCTGTCCGAAATCAACAACAACTTACAGCGTATCCGTGAGCTGACGGTTCAGGCTTCTACCGGGACTAACTCTGATTCGGATCTGGACTCCATTCAGGACGAAATCAAATCCCGTCTCGACGAAATTGACCGCGTATCCGGTCAGACCCAGTTCAAC…	lcl|MEGA14_S36_merged.gam|PairedContig_122	19113	H
100x	H1	3286.0	1__fliC__fliC-H1__2 L07387.1;flagellin;H1	fliC	MEGA14_S36_merged.gam	1788	H1-2-fliC-origin	99.832	100.0	1788	H1-2-fliC-origin	0.9983199999999999	17326	-1	False	ATGGCACAAGTCATTAATACCAACAGCCTCTCGCTGATCACTCAAAATAATATCAACAAGAACCAGTCTGCGCTGTCGAGTTCTATCGAGCGTCTGTCTTCTGGCTTGCGTATTAACAGCGCGAAGGATGACGCCGCGGGTCAGGCGATTGCTAACCGTTTTACTTCTAACATTAAAGGCCTGACTCAGGCTGCACGTAACGCCAACGACGGTATTTCTGTTGCACAGACCACTGAAGGCGCGCTGTCCGAAATCAACAACAACTTACAGCGTATCCGTGAGCTGACGGTTCAGGCTTCTACCGGGACTAACTCTGATTCGGATCTGGACTCCATTCAGGACGAAATCAAATCCCGTCTCGACGAAATTGACCGCGTATCCGGTCAGACCCAGTTCAAC…	lcl|MEGA14_S36_merged.gam|PairedContig_122	19113	H
100x	H1	3297.0	from_ESC_IA2248AA_AS	fliC	MEGA14_S36_merged.gam	1788	H1-6-fliC	99.944	100.0	1788	H1-6-fliC	0.99944	17326	-1	False	ATGGCACAAGTCATTAATACCAACAGCCTCTCGCTGATCACTCAAAATAATATCAACAAGAACCAGTCTGCGCTGTCGAGTTCTATCGAGCGTCTGTCTTCTGGCTTGCGTATTAACAGCGCGAAGGATGACGCCGCGGGTCAGGCGATTGCTAACCGTTTTACTTCTAACATTAAAGGCCTGACTCAGGCTGCACGTAACGCCAACGACGGTATTTCTGTTGCACAGACCACTGAAGGCGCGCTGTCCGAAATCAACAACAACTTACAGCGTATCCGTGAGCTGACGGTTCAGGCTTCTACCGGGACTAACTCTGATTCGGATCTGGACTCCATTCAGGACGAAATCAAATCCCGTCTCGACGAAATTGACCGCGTATCCGGTCAGACCCAGTTCAAC…	lcl|MEGA14_S36_merged.gam|PairedContig_122	19113	H
100x	H12	3075.0	1__fliC__fliC-H12__8 AY337471.1;flagellin;H12	fliC	MEGA14_S36_merged.gam	1788	H12-1-fliC-origin	97.707	100.0	1788	H12-1-fliC-origin	0.9770699999999999	17326	-1	False	ATGGCACAAGTCATTAATACCAACAGCCTCTCGCTGATCACTCAAAATAATATCAACAAGAACCAGTCTGCGCTGTCGAGTTCTATCGAGCGTCTGTCTTCTGGCTTGCGTATTAACAGCGCGAAGGATGACGCCGCGGGTCAGGCGATTGCTAACCGTTTTACTTCTAACATTAAAGGCCTGACTCAGGCTGCACGTAACGCCAACGACGGTATTTCTGTTGCACAGACCACTGAAGGCGCGCTGTCCGAAATCAACAACAACTTACAGCGTATCCGTGAGCTGACGGTTCAGGCTTCTACCGGGACTAACTCTGATTCGGATCTGGACTCCATTCAGGACGAAATCAAATCCCGTCTCGACGAAATTGACCGCGTATCCGGTCAGACCCAGTTCAAC…	lcl|MEGA14_S36_merged.gam|PairedContig_122	19113	H
100x	H12	3062.0	1__fliC__fliC-H12__9 AY337474.1;flagellin;H12	fliC	MEGA14_S36_merged.gam	1787	H12-2-fliC-origin	97.594	99.0	1788	H12-2-fliC-origin	0.9661805999999998	17327	-1	False	ATGGCACAAGTCATTAATACCAACAGCCTCTCGCTGATCACTCAAAATAATATCAACAAGAACCAGTCTGCGCTGTCGAGTTCTATCGAGCGTCTGTCTTCTGGCTTGCGTATTAACAGCGCGAAGGATGACGCCGCGGGTCAGGCGATTGCTAACCGTTTTACTTCTAACATTAAAGGCCTGACTCAGGCTGCACGTAACGCCAACGACGGTATTTCTGTTGCACAGACCACTGAAGGCGCGCTGTCCGAAATCAACAACAACTTACAGCGTATCCGTGAGCTGACGGTTCAGGCTTCTACCGGGACTAACTCTGATTCGGATCTGGACTCCATTCAGGACGAAATCAAATCCCGTCTCGACGAAATTGACCGCGTATCCGGTCAGACCCAGTTCAAC…	lcl|MEGA14_S36_merged.gam|PairedContig_122	19113	H
100x	H12	3031.0	from_ESC_LA5721AA_AS	fliC	MEGA14_S36_merged.gam	1788	H12-11-fliC	97.26	100.0	1788	H12-11-fliC	0.9726	17326	-1	False	ATGGCACAAGTCATTAATACCAACAGCCTCTCGCTGATCACTCAAAATAATATCAACAAGAACCAGTCTGCGCTGTCGAGTTCTATCGAGCGTCTGTCTTCTGGCTTGCGTATTAACAGCGCGAAGGATGACGCCGCGGGTCAGGCGATTGCTAACCGTTTTACTTCTAACATTAAAGGCCTGACTCAGGCTGCACGTAACGCCAACGACGGTATTTCTGTTGCACAGACCACTGAAGGCGCGCTGTCCGAAATCAACAACAACTTACAGCGTATCCGTGAGCTGACGGTTCAGGCTTCTACCGGGACTAACTCTGATTCGGATCTGGACTCCATTCAGGACGAAATCAAATCCCGTCTCGACGAAATTGACCGCGTATCCGGTCAGACCCAGTTCAAC…	lcl|MEGA14_S36_merged.gam|PairedContig_122	19113	H
100x	H12	3059.0	1__fliC__fliC-H12__10 AY249997.1;flagellin;H12	fliC	MEGA14_S36_merged.gam	1788	H12-3-fliC-origin	97.539	100.0	1788	H12-3-fliC-origin	0.97539	17326	-1	False	ATGGCACAAGTCATTAATACCAACAGCCTCTCGCTGATCACTCAAAATAATATCAACAAGAACCAGTCTGCGCTGTCGAGTTCTATCGAGCGTCTGTCTTCTGGCTTGCGTATTAACAGCGCGAAGGATGACGCCGCGGGTCAGGCGATTGCTAACCGTTTTACTTCTAACATTAAAGGCCTGACTCAGGCTGCACGTAACGCCAACGACGGTATTTCTGTTGCACAGACCACTGAAGGCGCGCTGTCCGAAATCAACAACAACTTACAGCGTATCCGTGAGCTGACGGTTCAGGCTTCTACCGGGACTAACTCTGATTCGGATCTGGACTCCATTCAGGACGAAATCAAATCCCGTCTCGACGAAATTGACCGCGTATCCGGTCAGACCCAGTTCAAC…	lcl|MEGA14_S36_merged.gam|PairedContig_122	19113	H
100x	H1	3053.0	from_ESC_HA7415AA_AS	fliC	MEGA14_S36_merged.gam	1788	H1-12-fliC	97.483	100.0	1788	H1-12-fliC	0.9748300000000001	17326	-1	False	ATGGCACAAGTCATTAATACCAACAGCCTCTCGCTGATCACTCAAAATAATATCAACAAGAACCAGTCTGCGCTGTCGAGTTCTATCGAGCGTCTGTCTTCTGGCTTGCGTATTAACAGCGCGAAGGATGACGCCGCGGGTCAGGCGATTGCTAACCGTTTTACTTCTAACATTAAAGGCCTGACTCAGGCTGCACGTAACGCCAACGACGGTATTTCTGTTGCACAGACCACTGAAGGCGCGCTGTCCGAAATCAACAACAACTTACAGCGTATCCGTGAGCTGACGGTTCAGGCTTCTACCGGGACTAACTCTGATTCGGATCTGGACTCCATTCAGGACGAAATCAAATCCCGTCTCGACGAAATTGACCGCGTATCCGGTCAGACCCAGTTCAAC…	lcl|MEGA14_S36_merged.gam|PairedContig_122	19113	H
100x	H1	3297.0	from_ESC_IA0005AA_AS	fliC	MEGA14_S36_merged.gam	1788	H1-5-fliC	99.944	100.0	1788	H1-5-fliC	0.99944	17326	-1	False	ATGGCACAAGTCATTAATACCAACAGCCTCTCGCTGATCACTCAAAATAATATCAACAAGAACCAGTCTGCGCTGTCGAGTTCTATCGAGCGTCTGTCTTCTGGCTTGCGTATTAACAGCGCGAAGGATGACGCCGCGGGTCAGGCGATTGCTAACCGTTTTACTTCTAACATTAAAGGCCTGACTCAGGCTGCACGTAACGCCAACGACGGTATTTCTGTTGCACAGACCACTGAAGGCGCGCTGTCCGAAATCAACAACAACTTACAGCGTATCCGTGAGCTGACGGTTCAGGCTTCTACCGGGACTAACTCTGATTCGGATCTGGACTCCATTCAGGACGAAATCAAATCCCGTCTCGACGAAATTGACCGCGTATCCGGTCAGACCCAGTTCAAC…	lcl|MEGA14_S36_merged.gam|PairedContig_122	19113	H
100x	H12	3070.0	from_ESC_GA6832AA_AS	fliC	MEGA14_S36_merged.gam	1788	H12-7-fliC	97.651	100.0	1788	H12-7-fliC	0.97651	17326	-1	False	ATGGCACAAGTCATTAATACCAACAGCCTCTCGCTGATCACTCAAAATAATATCAACAAGAACCAGTCTGCGCTGTCGAGTTCTATCGAGCGTCTGTCTTCTGGCTTGCGTATTAACAGCGCGAAGGATGACGCCGCGGGTCAGGCGATTGCTAACCGTTTTACTTCTAACATTAAAGGCCTGACTCAGGCTGCACGTAACGCCAACGACGGTATTTCTGTTGCACAGACCACTGAAGGCGCGCTGTCCGAAATCAACAACAACTTACAGCGTATCCGTGAGCTGACGGTTCAGGCTTCTACCGGGACTAACTCTGATTCGGATCTGGACTCCATTCAGGACGAAATCAAATCCCGTCTCGACGAAATTGACCGCGTATCCGGTCAGACCCAGTTCAAC…	lcl|MEGA14_S36_merged.gam|PairedContig_122	19113	H
100x	H1	3297.0	from_ESC_GA8790AA_AS	fliC	MEGA14_S36_merged.gam	1788	H1-7-fliC	99.944	100.0	1788	H1-7-fliC	0.99944	17326	-1	False	ATGGCACAAGTCATTAATACCAACAGCCTCTCGCTGATCACTCAAAATAATATCAACAAGAACCAGTCTGCGCTGTCGAGTTCTATCGAGCGTCTGTCTTCTGGCTTGCGTATTAACAGCGCGAAGGATGACGCCGCGGGTCAGGCGATTGCTAACCGTTTTACTTCTAACATTAAAGGCCTGACTCAGGCTGCACGTAACGCCAACGACGGTATTTCTGTTGCACAGACCACTGAAGGCGCGCTGTCCGAAATCAACAACAACTTACAGCGTATCCGTGAGCTGACGGTTCAGGCTTCTACCGGGACTAACTCTGATTCGGATCTGGACTCCATTCAGGACGAAATCAAATCCCGTCTCGACGAAATTGACCGCGTATCCGGTCAGACCCAGTTCAAC…	lcl|MEGA14_S36_merged.gam|PairedContig_122	19113	H
100x	H1	3302.0	1__fliC__fliC-H1__1 AB028471.1;flagellin;H1	fliC	MEGA14_S36_merged.gam	1788	H1-1-fliC-origin	100.0	100.0	1788	H1-1-fliC-origin	1.0	17326	-1	False	ATGGCACAAGTCATTAATACCAACAGCCTCTCGCTGATCACTCAAAATAATATCAACAAGAACCAGTCTGCGCTGTCGAGTTCTATCGAGCGTCTGTCTTCTGGCTTGCGTATTAACAGCGCGAAGGATGACGCCGCGGGTCAGGCGATTGCTAACCGTTTTACTTCTAACATTAAAGGCCTGACTCAGGCTGCACGTAACGCCAACGACGGTATTTCTGTTGCACAGACCACTGAAGGCGCGCTGTCCGAAATCAACAACAACTTACAGCGTATCCGTGAGCTGACGGTTCAGGCTTCTACCGGGACTAACTCTGATTCGGATCTGGACTCCATTCAGGACGAAATCAAATCCCGTCTCGACGAAATTGACCGCGTATCCGGTCAGACCCAGTTCAAC…	lcl|MEGA14_S36_merged.gam|PairedContig_122	19113	H
100x	H1	3136.0	from_ESC_IA0127AA_AS	fliC	MEGA14_S36_merged.gam	1788	H1-10-fliC	98.322	100.0	1788	H1-10-fliC	0.9832200000000001	17326	-1	False	ATGGCACAAGTCATTAATACCAACAGCCTCTCGCTGATCACTCAAAATAATATCAACAAGAACCAGTCTGCGCTGTCGAGTTCTATCGAGCGTCTGTCTTCTGGCTTGCGTATTAACAGCGCGAAGGATGACGCCGCGGGTCAGGCGATTGCTAACCGTTTTACTTCTAACATTAAAGGCCTGACTCAGGCTGCACGTAACGCCAACGACGGTATTTCTGTTGCACAGACCACTGAAGGCGCGCTGTCCGAAATCAACAACAACTTACAGCGTATCCGTGAGCTGACGGTTCAGGCTTCTACCGGGACTAACTCTGATTCGGATCTGGACTCCATTCAGGACGAAATCAAATCCCGTCTCGACGAAATTGACCGCGTATCCGGTCAGACCCAGTTCAAC…	lcl|MEGA14_S36_merged.gam|PairedContig_122	19113	H
1000x	O6	2316.0	from_ESC_IA2235AA_AS	wzx	MEGA15_S56_merged.gam	1257	O6-10-wzx	99.92	100.0	1257	O6-10-wzx	0.9992	28288	-1	False	ATGAATAGGATACAACGTGTGCACAATTATTTAAGGCTTAAAGATAAAATAAAAAACGTATTTTTAGGGTTGTATATATTGCAGTTATTTAATTATATCGCGCCATTGGTAATTATCCCTATCCTGATAAAATATATTGGGTTGGGGGAATATGGGGAATTGGTCTATATTACATCTATTTATCAAATAGTGGCTTTGATTATTGATTTTGGCTTTACTTACACAGGACCTGTGGTTGCTGCGAGACATAGATGTGAGACCCAAAATTTACAGCGCTATTACTCAATAGTTGTTCTTTTAAAATCATTGCTTTTTATAATTGCATTAACATGTGTATTTTTATTGTGCAGATTAAATATAGTCCACTTGTCATTTTTTGGGTTTTTGTCAATTTTTCTA…	lcl|MEGA15_S56_merged.gam|PairedContig_102	29544	O
1000x	O6	2311.0	from_ESC_GA9104AA_AS	wzx	MEGA15_S56_merged.gam	1257	O6-12-wzx	99.841	100.0	1257	O6-12-wzx	0.9984099999999999	28288	-1	False	ATGAATAGGATACAACGTGTGCACAATTATTTAAGGCTTAAAGATAAAATAAAAAACGTATTTTTAGGGTTGTATATATTGCAGTTATTTAATTATATCGCGCCATTGGTAATTATCCCTATCCTGATAAAATATATTGGGTTGGGGGAATATGGGGAATTGGTCTATATTACATCTATTTATCAAATAGTGGCTTTGATTATTGATTTTGGCTTTACTTACACAGGACCTGTGGTTGCTGCGAGACATAGATGTGAGACCCAAAATTTACAGCGCTATTACTCAATAGTTGTTCTTTTAAAATCATTGCTTTTTATAATTGCATTAACATGTGTATTTTTATTGTGCAGATTAAATATAGTCCACTTGTCATTTTTTGGGTTTTTGTCAATTTTTCTA…	lcl|MEGA15_S56_merged.gam|PairedContig_102	29544	O
1000x	O6	2278.0	from_ESC_GA9104AA_AS	wzx	MEGA15_S56_merged.gam	1239	O6-23-wzx	99.839	100.0	1239	O6-23-wzx	0.99839	28288	-1	False	GTGCACAATTATTTAAGGCTTAAAGATAAAATAAAAAACGTATTTTTAGGGTTGTATATATTGCAGTTATTTAATTATATCGCGCCATTGGTAATTATCCCTATCCTGATAAAATATATTGGGTTGGGGGAATATGGGGAATTGGTCTATATTACATCTATTTATCAAATAGTGGCTTTGATTATTGATTTTGGCTTTACTTACACAGGACCTGTGGTTGCTGCGAGACATAGATGTGAGACCCAAAATTTACAGCGCTATTACTCAATAGTTGTTCTTTTAAAATCATTGCTTTTTATAATTGCATTAACATGTGTATTTTTATTGTGCAGATTAAATATAGTCCACTTGTCATTTTTTGGGTTTTTGTCAATTTTTCTATGCACTATTGGTAATATA…	lcl|MEGA15_S56_merged.gam|PairedContig_102	29526	O
1000x	O6	2189.0	from_ESC_HA8385AA_AS	wzx	MEGA15_S56_merged.gam	1257	O6-13-wzx	98.091	100.0	1257	O6-13-wzx	0.9809099999999998	28288	-1	False	ATGAATAGGATACAACGTGTGCACAATTATTTAAGGCTTAAAGATAAAATAAAAAACGTATTTTTAGGGTTGTATATATTGCAGTTATTTAATTATATCGCGCCATTGGTAATTATCCCTATCCTGATAAAATATATTGGGTTGGGGGAATATGGGGAATTGGTCTATATTACATCTATTTATCAAATAGTGGCTTTGATTATTGATTTTGGCTTTACTTACACAGGACCTGTGGTTGCTGCGAGACATAGATGTGAGACCCAAAATTTACAGCGCTATTACTCAATAGTTGTTCTTTTAAAATCATTGCTTTTTATAATTGCATTAACATGTGTATTTTTATTGTGCAGATTAAATATAGTCCACTTGTCATTTTTTGGGTTTTTGTCAATTTTTCTA…	lcl|MEGA15_S56_merged.gam|PairedContig_102	29544	O
1000x	O6	2183.0	from_ESC_IA0140AA_AS	wzx	MEGA15_S56_merged.gam	1257	O6-15-wzx	98.011	100.0	1257	O6-15-wzx	0.98011	28288	-1	False	ATGAATAGGATACAACGTGTGCACAATTATTTAAGGCTTAAAGATAAAATAAAAAACGTATTTTTAGGGTTGTATATATTGCAGTTATTTAATTATATCGCGCCATTGGTAATTATCCCTATCCTGATAAAATATATTGGGTTGGGGGAATATGGGGAATTGGTCTATATTACATCTATTTATCAAATAGTGGCTTTGATTATTGATTTTGGCTTTACTTACACAGGACCTGTGGTTGCTGCGAGACATAGATGTGAGACCCAAAATTTACAGCGCTATTACTCAATAGTTGTTCTTTTAAAATCATTGCTTTTTATAATTGCATTAACATGTGTATTTTTATTGTGCAGATTAAATATAGTCCACTTGTCATTTTTTGGGTTTTTGTCAATTTTTCTA…	lcl|MEGA15_S56_merged.gam|PairedContig_102	29544	O
1000x	O6	2316.0	from_ESC_HA8490AA_AS	wzx	MEGA15_S56_merged.gam	1257	O6-9-wzx	99.92	100.0	1257	O6-9-wzx	0.9992	28288	-1	False	ATGAATAGGATACAACGTGTGCACAATTATTTAAGGCTTAAAGATAAAATAAAAAACGTATTTTTAGGGTTGTATATATTGCAGTTATTTAATTATATCGCGCCATTGGTAATTATCCCTATCCTGATAAAATATATTGGGTTGGGGGAATATGGGGAATTGGTCTATATTACATCTATTTATCAAATAGTGGCTTTGATTATTGATTTTGGCTTTACTTACACAGGACCTGTGGTTGCTGCGAGACATAGATGTGAGACCCAAAATTTACAGCGCTATTACTCAATAGTTGTTCTTTTAAAATCATTGCTTTTTATAATTGCATTAACATGTGTATTTTTATTGTGCAGATTAAATATAGTCCACTTGTCATTTTTTGGGTTTTTGTCAATTTTTCTA…	lcl|MEGA15_S56_merged.gam|PairedContig_102	29544	O
1000x	O6	2338.0	from_ESC_HA8370AA_AS	wzy	MEGA15_S56_merged.gam	1344	O6-31-wzy	98.065	100.0	1344	O6-31-wzy	0.98065	26945	-1	False	ATGAAAGTGAAGGCGGTTCCTGCTATTACATTCTATTTAAGTTTAATGCTGACAATTTTAGTGTTACTGTTTGGTAATGAACCAAATAAATCACAATATATCCTTGTTATAGCAACGATAACAGTTTTTTATATCGCATATATCACTAATAAAATAACTTCTCCGGCCAGCCTTCTCGTTATATCATCTTTTGTGTTTTTAGGTTGTCGCCCTTTATTATCTTTGTTTGCAAACTATGATTATAGGATTGCCGATTGGTTTATTGAAGGATATATGGATGACGATGTGATTTTGGCTAACTATGCTATAACACTAATGTATTATGGTTATACATTGGGACTAATTCTATGCAAAAATACTGAAAAATTTTATCCGCATGGTCCTTATCCTGAAAAACAA…	lcl|MEGA15_S56_merged.gam|PairedContig_102	28288	O
1000x	O6	2283.0	from_ESC_HA8378AA_AS	wzx	MEGA15_S56_merged.gam	1239	O6-22-wzx	99.919	100.0	1239	O6-22-wzx	0.9991899999999999	28288	-1	False	GTGCACAATTATTTAAGGCTTAAAGATAAAATAAAAAACGTATTTTTAGGGTTGTATATATTGCAGTTATTTAATTATATCGCGCCATTGGTAATTATCCCTATCCTGATAAAATATATTGGGTTGGGGGAATATGGGGAATTGGTCTATATTACATCTATTTATCAAATAGTGGCTTTGATTATTGATTTTGGCTTTACTTACACAGGACCTGTGGTTGCTGCGAGACATAGATGTGAGACCCAAAATTTACAGCGCTATTACTCAATAGTTGTTCTTTTAAAATCATTGCTTTTTATAATTGCATTAACATGTGTATTTTTATTGTGCAGATTAAATATAGTCCACTTGTCATTTTTTGGGTTTTTGTCAATTTTTCTATGCACTATTGGTAATATA…	lcl|MEGA15_S56_merged.gam|PairedContig_102	29526	O
1000x	O6	2483.0	wzy_166_AJ426423_O6	wzy	MEGA15_S56_merged.gam	1344	O6-7-wzy-origin	100.0	100.0	1344	O6-7-wzy-origin	1.0	26945	-1	False	ATGAAAGTGAAGGCGGTTCCTGCTATTACATTCTATTTAAGTTTAATGCTGACAATTTTAGTGTTACTGTTTGGTAATGAACCAAATAAATCACAATATATCCTTGTTATAGCAACGATAACAGTTTTTTATATCGCATATATCACTAATAAAATAACTTCTCCGGCCAGCCTTCTCGTTATATCATCTTTTGTGTTTTTAGGTTGTCGCCCTTTATTATCTTTGTTTGCAAACTATGATTATAGGATTGCCGATTGGTTTATTGAAGGATATATGGATGACGATGTGATTTTGGCTAACTATGCTATAACACTAATGTATTATGGTTATACATTGGGACTAATTCTATGCAAAAATACTGAAAAATTTTATCCGCATGGTCCTTATCCTGAAAAACAA…	lcl|MEGA15_S56_merged.gam|PairedContig_102	28288	O
1000x	O6	2338.0	from_ESC_GA6663AA_AS	wzy	MEGA15_S56_merged.gam	1344	O6-32-wzy	98.065	100.0	1344	O6-32-wzy	0.98065	26945	-1	False	ATGAAAGTGAAGGCGGTTCCTGCTATTACATTCTATTTAAGTTTAATGCTGACAATTTTAGTGTTACTGTTTGGTAATGAACCAAATAAATCACAATATATCCTTGTTATAGCAACGATAACAGTTTTTTATATCGCATATATCACTAATAAAATAACTTCTCCGGCCAGCCTTCTCGTTATATCATCTTTTGTGTTTTTAGGTTGTCGCCCTTTATTATCTTTGTTTGCAAACTATGATTATAGGATTGCCGATTGGTTTATTGAAGGATATATGGATGACGATGTGATTTTGGCTAACTATGCTATAACACTAATGTATTATGGTTATACATTGGGACTAATTCTATGCAAAAATACTGAAAAATTTTATCCGCATGGTCCTTATCCTGAAAAACAA…	lcl|MEGA15_S56_merged.gam|PairedContig_102	28288	O
1000x	O6	2316.0	8__wzx__wzx-O6__274 AB811597.1;O antigen flippase;O6	wzx	MEGA15_S56_merged.gam	1257	O6-3-wzx-origin	99.92	100.0	1257	O6-3-wzx-origin	0.9992	28288	-1	False	ATGAATAGGATACAACGTGTGCACAATTATTTAAGGCTTAAAGATAAAATAAAAAACGTATTTTTAGGGTTGTATATATTGCAGTTATTTAATTATATCGCGCCATTGGTAATTATCCCTATCCTGATAAAATATATTGGGTTGGGGGAATATGGGGAATTGGTCTATATTACATCTATTTATCAAATAGTGGCTTTGATTATTGATTTTGGCTTTACTTACACAGGACCTGTGGTTGCTGCGAGACATAGATGTGAGACCCAAAATTTACAGCGCTATTACTCAATAGTTGTTCTTTTAAAATCATTGCTTTTTATAATTGCATTAACATGTGTATTTTTATTGTGCAGATTAAATATAGTCCACTTGTCATTTTTTGGGTTTTTGTCAATTTTTCTA…	lcl|MEGA15_S56_merged.gam|PairedContig_102	29544	O
1000x	O6	2283.0	from_ESC_HA8236AA_AS	wzx	MEGA15_S56_merged.gam	1239	O6-18-wzx	99.919	100.0	1239	O6-18-wzx	0.9991899999999999	28288	-1	False	GTGCACAATTATTTAAGGCTTAAAGATAAAATAAAAAACGTATTTTTAGGGTTGTATATATTGCAGTTATTTAATTATATCGCGCCATTGGTAATTATCCCTATCCTGATAAAATATATTGGGTTGGGGGAATATGGGGAATTGGTCTATATTACATCTATTTATCAAATAGTGGCTTTGATTATTGATTTTGGCTTTACTTACACAGGACCTGTGGTTGCTGCGAGACATAGATGTGAGACCCAAAATTTACAGCGCTATTACTCAATAGTTGTTCTTTTAAAATCATTGCTTTTTATAATTGCATTAACATGTGTATTTTTATTGTGCAGATTAAATATAGTCCACTTGTCATTTTTTGGGTTTTTGTCAATTTTTCTATGCACTATTGGTAATATA…	lcl|MEGA15_S56_merged.gam|PairedContig_102	29526	O
1000x	O6	2344.0	9__wzy__wzy-O6__473 CP002185.1;O antigen polyermase;O6	wzy	MEGA15_S56_merged.gam	1344	O6-5-wzy-origin	98.14	100.0	1344	O6-5-wzy-origin	0.9814	26945	-1	False	ATGAAAGTGAAGGCGGTTCCTGCTATTACATTCTATTTAAGTTTAATGCTGACAATTTTAGTGTTACTGTTTGGTAATGAACCAAATAAATCACAATATATCCTTGTTATAGCAACGATAACAGTTTTTTATATCGCATATATCACTAATAAAATAACTTCTCCGGCCAGCCTTCTCGTTATATCATCTTTTGTGTTTTTAGGTTGTCGCCCTTTATTATCTTTGTTTGCAAACTATGATTATAGGATTGCCGATTGGTTTATTGAAGGATATATGGATGACGATGTGATTTTGGCTAACTATGCTATAACACTAATGTATTATGGTTATACATTGGGACTAATTCTATGCAAAAATACTGAAAAATTTTATCCGCATGGTCCTTATCCTGAAAAACAA…	lcl|MEGA15_S56_merged.gam|PairedContig_102	28288	O
1000x	O6	2283.0	from_ESC_IA2235AA_AS	wzx	MEGA15_S56_merged.gam	1239	O6-21-wzx	99.919	100.0	1239	O6-21-wzx	0.9991899999999999	28288	-1	False	GTGCACAATTATTTAAGGCTTAAAGATAAAATAAAAAACGTATTTTTAGGGTTGTATATATTGCAGTTATTTAATTATATCGCGCCATTGGTAATTATCCCTATCCTGATAAAATATATTGGGTTGGGGGAATATGGGGAATTGGTCTATATTACATCTATTTATCAAATAGTGGCTTTGATTATTGATTTTGGCTTTACTTACACAGGACCTGTGGTTGCTGCGAGACATAGATGTGAGACCCAAAATTTACAGCGCTATTACTCAATAGTTGTTCTTTTAAAATCATTGCTTTTTATAATTGCATTAACATGTGTATTTTTATTGTGCAGATTAAATATAGTCCACTTGTCATTTTTTGGGTTTTTGTCAATTTTTCTATGCACTATTGGTAATATA…	lcl|MEGA15_S56_merged.gam|PairedContig_102	29526	O
1000x	O6	2471.0	from_ESC_HA8236AA_AS	wzy	MEGA15_S56_merged.gam	1344	O6-28-wzy	99.851	100.0	1344	O6-28-wzy	0.99851	26945	-1	False	ATGAAAGTGAAGGCGGTTCCTGCTATTACATTCTATTTAAGTTTAATGCTGACAATTTTAGTGTTACTGTTTGGTAATGAACCAAATAAATCACAATATATCCTTGTTATAGCAACGATAACAGTTTTTTATATCGCATATATCACTAATAAAATAACTTCTCCGGCCAGCCTTCTCGTTATATCATCTTTTGTGTTTTTAGGTTGTCGCCCTTTATTATCTTTGTTTGCAAACTATGATTATAGGATTGCCGATTGGTTTATTGAAGGATATATGGATGACGATGTGATTTTGGCTAACTATGCTATAACACTAATGTATTATGGTTATACATTGGGACTAATTCTATGCAAAAATACTGAAAAATTTTATCCGCATGGTCCTTATCCTGAAAAACAA…	lcl|MEGA15_S56_merged.gam|PairedContig_102	28288	O
1000x	O6	2322.0	8__wzx__wzx-O6__272 AJ426045.2;O antigen flippase;O6	wzx	MEGA15_S56_merged.gam	1257	O6-1-wzx-origin	100.0	100.0	1257	O6-1-wzx-origin	1.0	28288	-1	False	ATGAATAGGATACAACGTGTGCACAATTATTTAAGGCTTAAAGATAAAATAAAAAACGTATTTTTAGGGTTGTATATATTGCAGTTATTTAATTATATCGCGCCATTGGTAATTATCCCTATCCTGATAAAATATATTGGGTTGGGGGAATATGGGGAATTGGTCTATATTACATCTATTTATCAAATAGTGGCTTTGATTATTGATTTTGGCTTTACTTACACAGGACCTGTGGTTGCTGCGAGACATAGATGTGAGACCCAAAATTTACAGCGCTATTACTCAATAGTTGTTCTTTTAAAATCATTGCTTTTTATAATTGCATTAACATGTGTATTTTTATTGTGCAGATTAAATATAGTCCACTTGTCATTTTTTGGGTTTTTGTCAATTTTTCTA…	lcl|MEGA15_S56_merged.gam|PairedContig_102	29544	O
1000x	O6	2156.0	from_ESC_HA8385AA_AS	wzx	MEGA15_S56_merged.gam	1239	O6-16-wzx	98.063	100.0	1239	O6-16-wzx	0.9806300000000001	28288	-1	False	GTGCACAATTATTTAAGGCTTAAAGATAAAATAAAAAACGTATTTTTAGGGTTGTATATATTGCAGTTATTTAATTATATCGCGCCATTGGTAATTATCCCTATCCTGATAAAATATATTGGGTTGGGGGAATATGGGGAATTGGTCTATATTACATCTATTTATCAAATAGTGGCTTTGATTATTGATTTTGGCTTTACTTACACAGGACCTGTGGTTGCTGCGAGACATAGATGTGAGACCCAAAATTTACAGCGCTATTACTCAATAGTTGTTCTTTTAAAATCATTGCTTTTTATAATTGCATTAACATGTGTATTTTTATTGTGCAGATTAAATATAGTCCACTTGTCATTTTTTGGGTTTTTGTCAATTTTTCTATGCACTATTGGTAATATA…	lcl|MEGA15_S56_merged.gam|PairedContig_102	29526	O
1000x	O6	2289.0	from_ESC_IA2238AA_AS	wzx	MEGA15_S56_merged.gam	1239	O6-19-wzx	100.0	100.0	1239	O6-19-wzx	1.0	28288	-1	False	GTGCACAATTATTTAAGGCTTAAAGATAAAATAAAAAACGTATTTTTAGGGTTGTATATATTGCAGTTATTTAATTATATCGCGCCATTGGTAATTATCCCTATCCTGATAAAATATATTGGGTTGGGGGAATATGGGGAATTGGTCTATATTACATCTATTTATCAAATAGTGGCTTTGATTATTGATTTTGGCTTTACTTACACAGGACCTGTGGTTGCTGCGAGACATAGATGTGAGACCCAAAATTTACAGCGCTATTACTCAATAGTTGTTCTTTTAAAATCATTGCTTTTTATAATTGCATTAACATGTGTATTTTTATTGTGCAGATTAAATATAGTCCACTTGTCATTTTTTGGGTTTTTGTCAATTTTTCTATGCACTATTGGTAATATA…	lcl|MEGA15_S56_merged.gam|PairedContig_102	29526	O
1000x	O6	2183.0	from_ESC_HA8799AA_AS	wzx	MEGA15_S56_merged.gam	1257	O6-14-wzx	98.011	100.0	1257	O6-14-wzx	0.98011	28288	-1	False	ATGAATAGGATACAACGTGTGCACAATTATTTAAGGCTTAAAGATAAAATAAAAAACGTATTTTTAGGGTTGTATATATTGCAGTTATTTAATTATATCGCGCCATTGGTAATTATCCCTATCCTGATAAAATATATTGGGTTGGGGGAATATGGGGAATTGGTCTATATTACATCTATTTATCAAATAGTGGCTTTGATTATTGATTTTGGCTTTACTTACACAGGACCTGTGGTTGCTGCGAGACATAGATGTGAGACCCAAAATTTACAGCGCTATTACTCAATAGTTGTTCTTTTAAAATCATTGCTTTTTATAATTGCATTAACATGTGTATTTTTATTGTGCAGATTAAATATAGTCCACTTGTCATTTTTTGGGTTTTTGTCAATTTTTCTA…	lcl|MEGA15_S56_merged.gam|PairedContig_102	29544	O
1000x	O6	2477.0	9__wzy__wzy-O6__474 AB811597.1;O antigen polyermase;O6	wzy	MEGA15_S56_merged.gam	1344	O6-6-wzy-origin	99.926	100.0	1344	O6-6-wzy-origin	0.99926	26945	-1	False	ATGAAAGTGAAGGCGGTTCCTGCTATTACATTCTATTTAAGTTTAATGCTGACAATTTTAGTGTTACTGTTTGGTAATGAACCAAATAAATCACAATATATCCTTGTTATAGCAACGATAACAGTTTTTTATATCGCATATATCACTAATAAAATAACTTCTCCGGCCAGCCTTCTCGTTATATCATCTTTTGTGTTTTTAGGTTGTCGCCCTTTATTATCTTTGTTTGCAAACTATGATTATAGGATTGCCGATTGGTTTATTGAAGGATATATGGATGACGATGTGATTTTGGCTAACTATGCTATAACACTAATGTATTATGGTTATACATTGGGACTAATTCTATGCAAAAATACTGAAAAATTTTATCCGCATGGTCCTTATCCTGAAAAACAA…	lcl|MEGA15_S56_merged.gam|PairedContig_102	28288	O
1000x	O6	2150.0	8__wzx__wzx-O6__273 CP002185.1;O antigen flippase;O6	wzx	MEGA15_S56_merged.gam	1239	O6-2-wzx-origin	97.982	100.0	1239	O6-2-wzx-origin	0.97982	28288	-1	False	GTGCACAATTATTTAAGGCTTAAAGATAAAATAAAAAACGTATTTTTAGGGTTGTATATATTGCAGTTATTTAATTATATCGCGCCATTGGTAATTATCCCTATCCTGATAAAATATATTGGGTTGGGGGAATATGGGGAATTGGTCTATATTACATCTATTTATCAAATAGTGGCTTTGATTATTGATTTTGGCTTTACTTACACAGGACCTGTGGTTGCTGCGAGACATAGATGTGAGACCCAAAATTTACAGCGCTATTACTCAATAGTTGTTCTTTTAAAATCATTGCTTTTTATAATTGCATTAACATGTGTATTTTTATTGTGCAGATTAAATATAGTCCACTTGTCATTTTTTGGGTTTTTGTCAATTTTTCTATGCACTATTGGTAATATA…	lcl|MEGA15_S56_merged.gam|PairedContig_102	29526	O
1000x	O6	2477.0	9__wzy__wzy-O6__472 AJ426045.2;O antigen polyermase;O6	wzy	MEGA15_S56_merged.gam	1344	O6-4-wzy-origin	99.926	100.0	1344	O6-4-wzy-origin	0.99926	26945	-1	False	ATGAAAGTGAAGGCGGTTCCTGCTATTACATTCTATTTAAGTTTAATGCTGACAATTTTAGTGTTACTGTTTGGTAATGAACCAAATAAATCACAATATATCCTTGTTATAGCAACGATAACAGTTTTTTATATCGCATATATCACTAATAAAATAACTTCTCCGGCCAGCCTTCTCGTTATATCATCTTTTGTGTTTTTAGGTTGTCGCCCTTTATTATCTTTGTTTGCAAACTATGATTATAGGATTGCCGATTGGTTTATTGAAGGATATATGGATGACGATGTGATTTTGGCTAACTATGCTATAACACTAATGTATTATGGTTATACATTGGGACTAATTCTATGCAAAAATACTGAAAAATTTTATCCGCATGGTCCTTATCCTGAAAAACAA…	lcl|MEGA15_S56_merged.gam|PairedContig_102	28288	O
1000x	O6	2150.0	from_ESC_HA8799AA_AS	wzx	MEGA15_S56_merged.gam	1239	O6-17-wzx	97.982	100.0	1239	O6-17-wzx	0.97982	28288	-1	False	GTGCACAATTATTTAAGGCTTAAAGATAAAATAAAAAACGTATTTTTAGGGTTGTATATATTGCAGTTATTTAATTATATCGCGCCATTGGTAATTATCCCTATCCTGATAAAATATATTGGGTTGGGGGAATATGGGGAATTGGTCTATATTACATCTATTTATCAAATAGTGGCTTTGATTATTGATTTTGGCTTTACTTACACAGGACCTGTGGTTGCTGCGAGACATAGATGTGAGACCCAAAATTTACAGCGCTATTACTCAATAGTTGTTCTTTTAAAATCATTGCTTTTTATAATTGCATTAACATGTGTATTTTTATTGTGCAGATTAAATATAGTCCACTTGTCATTTTTTGGGTTTTTGTCAATTTTTCTATGCACTATTGGTAATATA…	lcl|MEGA15_S56_merged.gam|PairedContig_102	29526	O
1000x	O6	2477.0	from_ESC_GA8803AA_AS	wzy	MEGA15_S56_merged.gam	1344	O6-26-wzy	99.926	100.0	1344	O6-26-wzy	0.99926	26945	-1	False	ATGAAAGTGAAGGCGGTTCCTGCTATTACATTCTATTTAAGTTTAATGCTGACAATTTTAGTGTTACTGTTTGGTAATGAACCAAATAAATCACAATATATCCTTGTTATAGCAACGATAACAGTTTTTTATATCGCATATATCACTAATAAAATAACTTCTCCGGCCAGCCTTCTCGTTATATCATCTTTTGTGTTTTTAGGTTGTCGCCCTTTATTATCTTTGTTTGCAAACTATGATTATAGGATTGCCGATTGGTTTATTGAAGGATATATGGATGACGATGTGATTTTGGCTAACTATGCTATAACACTAATGTATTATGGTTATACATTGGGACTAATTCTATGCAAAAATACTGAAAAATTTTATCCGCATGGTCCTTATCCTGAAAAACAA…	lcl|MEGA15_S56_merged.gam|PairedContig_102	28288	O
1000x	O6	2338.0	from_ESC_IA0006AA_AS	wzy	MEGA15_S56_merged.gam	1344	O6-30-wzy	98.065	100.0	1344	O6-30-wzy	0.98065	26945	-1	False	ATGAAAGTGAAGGCGGTTCCTGCTATTACATTCTATTTAAGTTTAATGCTGACAATTTTAGTGTTACTGTTTGGTAATGAACCAAATAAATCACAATATATCCTTGTTATAGCAACGATAACAGTTTTTTATATCGCATATATCACTAATAAAATAACTTCTCCGGCCAGCCTTCTCGTTATATCATCTTTTGTGTTTTTAGGTTGTCGCCCTTTATTATCTTTGTTTGCAAACTATGATTATAGGATTGCCGATTGGTTTATTGAAGGATATATGGATGACGATGTGATTTTGGCTAACTATGCTATAACACTAATGTATTATGGTTATACATTGGGACTAATTCTATGCAAAAATACTGAAAAATTTTATCCGCATGGTCCTTATCCTGAAAAACAA…	lcl|MEGA15_S56_merged.gam|PairedContig_102	28288	O
1000x	O6	2316.0	from_ESC_HA8378AA_AS	wzx	MEGA15_S56_merged.gam	1257	O6-11-wzx	99.92	100.0	1257	O6-11-wzx	0.9992	28288	-1	False	ATGAATAGGATACAACGTGTGCACAATTATTTAAGGCTTAAAGATAAAATAAAAAACGTATTTTTAGGGTTGTATATATTGCAGTTATTTAATTATATCGCGCCATTGGTAATTATCCCTATCCTGATAAAATATATTGGGTTGGGGGAATATGGGGAATTGGTCTATATTACATCTATTTATCAAATAGTGGCTTTGATTATTGATTTTGGCTTTACTTACACAGGACCTGTGGTTGCTGCGAGACATAGATGTGAGACCCAAAATTTACAGCGCTATTACTCAATAGTTGTTCTTTTAAAATCATTGCTTTTTATAATTGCATTAACATGTGTATTTTTATTGTGCAGATTAAATATAGTCCACTTGTCATTTTTTGGGTTTTTGTCAATTTTTCTA…	lcl|MEGA15_S56_merged.gam|PairedContig_102	29544	O
1000x	O6	2283.0	from_ESC_HA8490AA_AS	wzx	MEGA15_S56_merged.gam	1239	O6-20-wzx	99.919	100.0	1239	O6-20-wzx	0.9991899999999999	28288	-1	False	GTGCACAATTATTTAAGGCTTAAAGATAAAATAAAAAACGTATTTTTAGGGTTGTATATATTGCAGTTATTTAATTATATCGCGCCATTGGTAATTATCCCTATCCTGATAAAATATATTGGGTTGGGGGAATATGGGGAATTGGTCTATATTACATCTATTTATCAAATAGTGGCTTTGATTATTGATTTTGGCTTTACTTACACAGGACCTGTGGTTGCTGCGAGACATAGATGTGAGACCCAAAATTTACAGCGCTATTACTCAATAGTTGTTCTTTTAAAATCATTGCTTTTTATAATTGCATTAACATGTGTATTTTTATTGTGCAGATTAAATATAGTCCACTTGTCATTTTTTGGGTTTTTGTCAATTTTTCTATGCACTATTGGTAATATA…	lcl|MEGA15_S56_merged.gam|PairedContig_102	29526	O
1000x	H1	3236.0	from_ESC_BA4596AA_AS	fliC	MEGA15_S56_merged.gam	1788	H1-9-fliC	99.329	100.0	1788	H1-9-fliC	0.99329	348677	-1	False	ATGGCACAAGTCATTAATACCAACAGCCTCTCGCTGATCACTCAAAATAATATCAACAAGAACCAGTCTGCGCTGTCGAGTTCTATCGAGCGTCTGTCTTCTGGCTTGCGTATTAACAGCGCGAAGGATGACGCCGCGGGTCAGGCGATTGCTAACCGTTTTACTTCTAACATTAAAGGCCTGACTCAGGCTGCACGTAACGCCAACGACGGTATTTCTGTTGCACAGACCACTGAAGGCGCGCTGTCCGAAATCAACAACAACTTACAGCGTATCCGTGAGCTGACGGTTCAGGCTTCTACCGGGACTAACTCTGATTCGGATCTGGACTCCATTCAGGACGAAATCAAATCCCGTCTCGACGAAATTGACCGCGTATCCGGTCAGACCCAGTTCAAC…	lcl|MEGA15_S56_merged.gam|PairedContig_1	350464	H
1000x	H1	3297.0	from_ESC_HA8537AA_AS	fliC	MEGA15_S56_merged.gam	1788	H1-4-fliC	99.944	100.0	1788	H1-4-fliC	0.99944	348677	-1	False	ATGGCACAAGTCATTAATACCAACAGCCTCTCGCTGATCACTCAAAATAATATCAACAAGAACCAGTCTGCGCTGTCGAGTTCTATCGAGCGTCTGTCTTCTGGCTTGCGTATTAACAGCGCGAAGGATGACGCCGCGGGTCAGGCGATTGCTAACCGTTTTACTTCTAACATTAAAGGCCTGACTCAGGCTGCACGTAACGCCAACGACGGTATTTCTGTTGCACAGACCACTGAAGGCGCGCTGTCCGAAATCAACAACAACTTACAGCGTATCCGTGAGCTGACGGTTCAGGCTTCTACCGGGACTAACTCTGATTCGGATCTGGACTCCATTCAGGACGAAATCAAATCCCGTCTCGACGAAATTGACCGCGTATCCGGTCAGACCCAGTTCAAC…	lcl|MEGA15_S56_merged.gam|PairedContig_1	350464	H
1000x	H12	3070.0	from_ESC_GA9370AA_AS	fliC	MEGA15_S56_merged.gam	1788	H12-8-fliC	97.651	100.0	1788	H12-8-fliC	0.97651	348677	-1	False	ATGGCACAAGTCATTAATACCAACAGCCTCTCGCTGATCACTCAAAATAATATCAACAAGAACCAGTCTGCGCTGTCGAGTTCTATCGAGCGTCTGTCTTCTGGCTTGCGTATTAACAGCGCGAAGGATGACGCCGCGGGTCAGGCGATTGCTAACCGTTTTACTTCTAACATTAAAGGCCTGACTCAGGCTGCACGTAACGCCAACGACGGTATTTCTGTTGCACAGACCACTGAAGGCGCGCTGTCCGAAATCAACAACAACTTACAGCGTATCCGTGAGCTGACGGTTCAGGCTTCTACCGGGACTAACTCTGATTCGGATCTGGACTCCATTCAGGACGAAATCAAATCCCGTCTCGACGAAATTGACCGCGTATCCGGTCAGACCCAGTTCAAC…	lcl|MEGA15_S56_merged.gam|PairedContig_1	350464	H
1000x	H12	3075.0	fliC_83_AIFX01000055_H12	fliC	MEGA15_S56_merged.gam	1788	H12-4-fliC-origin	97.707	100.0	1788	H12-4-fliC-origin	0.9770699999999999	348677	-1	False	ATGGCACAAGTCATTAATACCAACAGCCTCTCGCTGATCACTCAAAATAATATCAACAAGAACCAGTCTGCGCTGTCGAGTTCTATCGAGCGTCTGTCTTCTGGCTTGCGTATTAACAGCGCGAAGGATGACGCCGCGGGTCAGGCGATTGCTAACCGTTTTACTTCTAACATTAAAGGCCTGACTCAGGCTGCACGTAACGCCAACGACGGTATTTCTGTTGCACAGACCACTGAAGGCGCGCTGTCCGAAATCAACAACAACTTACAGCGTATCCGTGAGCTGACGGTTCAGGCTTCTACCGGGACTAACTCTGATTCGGATCTGGACTCCATTCAGGACGAAATCAAATCCCGTCTCGACGAAATTGACCGCGTATCCGGTCAGACCCAGTTCAAC…	lcl|MEGA15_S56_merged.gam|PairedContig_1	350464	H
1000x	H1	3136.0	from_ESC_IA2263AA_AS	fliC	MEGA15_S56_merged.gam	1788	H1-11-fliC	98.322	100.0	1788	H1-11-fliC	0.9832200000000001	348677	-1	False	ATGGCACAAGTCATTAATACCAACAGCCTCTCGCTGATCACTCAAAATAATATCAACAAGAACCAGTCTGCGCTGTCGAGTTCTATCGAGCGTCTGTCTTCTGGCTTGCGTATTAACAGCGCGAAGGATGACGCCGCGGGTCAGGCGATTGCTAACCGTTTTACTTCTAACATTAAAGGCCTGACTCAGGCTGCACGTAACGCCAACGACGGTATTTCTGTTGCACAGACCACTGAAGGCGCGCTGTCCGAAATCAACAACAACTTACAGCGTATCCGTGAGCTGACGGTTCAGGCTTCTACCGGGACTAACTCTGATTCGGATCTGGACTCCATTCAGGACGAAATCAAATCCCGTCTCGACGAAATTGACCGCGTATCCGGTCAGACCCAGTTCAAC…	lcl|MEGA15_S56_merged.gam|PairedContig_1	350464	H
1000x	H1	3291.0	from_ESC_GA9155AA_AS	fliC	MEGA15_S56_merged.gam	1788	H1-8-fliC	99.888	100.0	1788	H1-8-fliC	0.9988800000000001	348677	-1	False	ATGGCACAAGTCATTAATACCAACAGCCTCTCGCTGATCACTCAAAATAATATCAACAAGAACCAGTCTGCGCTGTCGAGTTCTATCGAGCGTCTGTCTTCTGGCTTGCGTATTAACAGCGCGAAGGATGACGCCGCGGGTCAGGCGATTGCTAACCGTTTTACTTCTAACATTAAAGGCCTGACTCAGGCTGCACGTAACGCCAACGACGGTATTTCTGTTGCACAGACCACTGAAGGCGCGCTGTCCGAAATCAACAACAACTTACAGCGTATCCGTGAGCTGACGGTTCAGGCTTCTACCGGGACTAACTCTGATTCGGATCTGGACTCCATTCAGGACGAAATCAAATCCCGTCTCGACGAAATTGACCGCGTATCCGGTCAGACCCAGTTCAAC…	lcl|MEGA15_S56_merged.gam|PairedContig_1	350464	H
1000x	H12	3037.0	from_ESC_HA8169AA_AS	fliC	MEGA15_S56_merged.gam	1788	H12-10-fliC	97.315	100.0	1788	H12-10-fliC	0.97315	348677	-1	False	ATGGCACAAGTCATTAATACCAACAGCCTCTCGCTGATCACTCAAAATAATATCAACAAGAACCAGTCTGCGCTGTCGAGTTCTATCGAGCGTCTGTCTTCTGGCTTGCGTATTAACAGCGCGAAGGATGACGCCGCGGGTCAGGCGATTGCTAACCGTTTTACTTCTAACATTAAAGGCCTGACTCAGGCTGCACGTAACGCCAACGACGGTATTTCTGTTGCACAGACCACTGAAGGCGCGCTGTCCGAAATCAACAACAACTTACAGCGTATCCGTGAGCTGACGGTTCAGGCTTCTACCGGGACTAACTCTGATTCGGATCTGGACTCCATTCAGGACGAAATCAAATCCCGTCTCGACGAAATTGACCGCGTATCCGGTCAGACCCAGTTCAAC…	lcl|MEGA15_S56_merged.gam|PairedContig_1	350464	H
1000x	H1	3297.0	from_ESC_IA2245AA_AS	fliC	MEGA15_S56_merged.gam	1788	H1-3-fliC	99.944	100.0	1788	H1-3-fliC	0.99944	348677	-1	False	ATGGCACAAGTCATTAATACCAACAGCCTCTCGCTGATCACTCAAAATAATATCAACAAGAACCAGTCTGCGCTGTCGAGTTCTATCGAGCGTCTGTCTTCTGGCTTGCGTATTAACAGCGCGAAGGATGACGCCGCGGGTCAGGCGATTGCTAACCGTTTTACTTCTAACATTAAAGGCCTGACTCAGGCTGCACGTAACGCCAACGACGGTATTTCTGTTGCACAGACCACTGAAGGCGCGCTGTCCGAAATCAACAACAACTTACAGCGTATCCGTGAGCTGACGGTTCAGGCTTCTACCGGGACTAACTCTGATTCGGATCTGGACTCCATTCAGGACGAAATCAAATCCCGTCTCGACGAAATTGACCGCGTATCCGGTCAGACCCAGTTCAAC…	lcl|MEGA15_S56_merged.gam|PairedContig_1	350464	H
1000x	H12	3070.0	from_ESC_IA0652AA_AS	fliC	MEGA15_S56_merged.gam	1788	H12-6-fliC	97.651	100.0	1788	H12-6-fliC	0.97651	348677	-1	False	ATGGCACAAGTCATTAATACCAACAGCCTCTCGCTGATCACTCAAAATAATATCAACAAGAACCAGTCTGCGCTGTCGAGTTCTATCGAGCGTCTGTCTTCTGGCTTGCGTATTAACAGCGCGAAGGATGACGCCGCGGGTCAGGCGATTGCTAACCGTTTTACTTCTAACATTAAAGGCCTGACTCAGGCTGCACGTAACGCCAACGACGGTATTTCTGTTGCACAGACCACTGAAGGCGCGCTGTCCGAAATCAACAACAACTTACAGCGTATCCGTGAGCTGACGGTTCAGGCTTCTACCGGGACTAACTCTGATTCGGATCTGGACTCCATTCAGGACGAAATCAAATCCCGTCTCGACGAAATTGACCGCGTATCCGGTCAGACCCAGTTCAAC…	lcl|MEGA15_S56_merged.gam|PairedContig_1	350464	H
1000x	H1	3286.0	1__fliC__fliC-H1__2 L07387.1;flagellin;H1	fliC	MEGA15_S56_merged.gam	1788	H1-2-fliC-origin	99.832	100.0	1788	H1-2-fliC-origin	0.9983199999999999	348677	-1	False	ATGGCACAAGTCATTAATACCAACAGCCTCTCGCTGATCACTCAAAATAATATCAACAAGAACCAGTCTGCGCTGTCGAGTTCTATCGAGCGTCTGTCTTCTGGCTTGCGTATTAACAGCGCGAAGGATGACGCCGCGGGTCAGGCGATTGCTAACCGTTTTACTTCTAACATTAAAGGCCTGACTCAGGCTGCACGTAACGCCAACGACGGTATTTCTGTTGCACAGACCACTGAAGGCGCGCTGTCCGAAATCAACAACAACTTACAGCGTATCCGTGAGCTGACGGTTCAGGCTTCTACCGGGACTAACTCTGATTCGGATCTGGACTCCATTCAGGACGAAATCAAATCCCGTCTCGACGAAATTGACCGCGTATCCGGTCAGACCCAGTTCAAC…	lcl|MEGA15_S56_merged.gam|PairedContig_1	350464	H
1000x	H1	3297.0	from_ESC_IA2248AA_AS	fliC	MEGA15_S56_merged.gam	1788	H1-6-fliC	99.944	100.0	1788	H1-6-fliC	0.99944	348677	-1	False	ATGGCACAAGTCATTAATACCAACAGCCTCTCGCTGATCACTCAAAATAATATCAACAAGAACCAGTCTGCGCTGTCGAGTTCTATCGAGCGTCTGTCTTCTGGCTTGCGTATTAACAGCGCGAAGGATGACGCCGCGGGTCAGGCGATTGCTAACCGTTTTACTTCTAACATTAAAGGCCTGACTCAGGCTGCACGTAACGCCAACGACGGTATTTCTGTTGCACAGACCACTGAAGGCGCGCTGTCCGAAATCAACAACAACTTACAGCGTATCCGTGAGCTGACGGTTCAGGCTTCTACCGGGACTAACTCTGATTCGGATCTGGACTCCATTCAGGACGAAATCAAATCCCGTCTCGACGAAATTGACCGCGTATCCGGTCAGACCCAGTTCAAC…	lcl|MEGA15_S56_merged.gam|PairedContig_1	350464	H
1000x	H12	3075.0	1__fliC__fliC-H12__8 AY337471.1;flagellin;H12	fliC	MEGA15_S56_merged.gam	1788	H12-1-fliC-origin	97.707	100.0	1788	H12-1-fliC-origin	0.9770699999999999	348677	-1	False	ATGGCACAAGTCATTAATACCAACAGCCTCTCGCTGATCACTCAAAATAATATCAACAAGAACCAGTCTGCGCTGTCGAGTTCTATCGAGCGTCTGTCTTCTGGCTTGCGTATTAACAGCGCGAAGGATGACGCCGCGGGTCAGGCGATTGCTAACCGTTTTACTTCTAACATTAAAGGCCTGACTCAGGCTGCACGTAACGCCAACGACGGTATTTCTGTTGCACAGACCACTGAAGGCGCGCTGTCCGAAATCAACAACAACTTACAGCGTATCCGTGAGCTGACGGTTCAGGCTTCTACCGGGACTAACTCTGATTCGGATCTGGACTCCATTCAGGACGAAATCAAATCCCGTCTCGACGAAATTGACCGCGTATCCGGTCAGACCCAGTTCAAC…	lcl|MEGA15_S56_merged.gam|PairedContig_1	350464	H
1000x	H12	3062.0	1__fliC__fliC-H12__9 AY337474.1;flagellin;H12	fliC	MEGA15_S56_merged.gam	1787	H12-2-fliC-origin	97.594	99.0	1788	H12-2-fliC-origin	0.9661805999999998	348678	-1	False	ATGGCACAAGTCATTAATACCAACAGCCTCTCGCTGATCACTCAAAATAATATCAACAAGAACCAGTCTGCGCTGTCGAGTTCTATCGAGCGTCTGTCTTCTGGCTTGCGTATTAACAGCGCGAAGGATGACGCCGCGGGTCAGGCGATTGCTAACCGTTTTACTTCTAACATTAAAGGCCTGACTCAGGCTGCACGTAACGCCAACGACGGTATTTCTGTTGCACAGACCACTGAAGGCGCGCTGTCCGAAATCAACAACAACTTACAGCGTATCCGTGAGCTGACGGTTCAGGCTTCTACCGGGACTAACTCTGATTCGGATCTGGACTCCATTCAGGACGAAATCAAATCCCGTCTCGACGAAATTGACCGCGTATCCGGTCAGACCCAGTTCAAC…	lcl|MEGA15_S56_merged.gam|PairedContig_1	350464	H
1000x	H12	3031.0	from_ESC_LA5721AA_AS	fliC	MEGA15_S56_merged.gam	1788	H12-11-fliC	97.26	100.0	1788	H12-11-fliC	0.9726	348677	-1	False	ATGGCACAAGTCATTAATACCAACAGCCTCTCGCTGATCACTCAAAATAATATCAACAAGAACCAGTCTGCGCTGTCGAGTTCTATCGAGCGTCTGTCTTCTGGCTTGCGTATTAACAGCGCGAAGGATGACGCCGCGGGTCAGGCGATTGCTAACCGTTTTACTTCTAACATTAAAGGCCTGACTCAGGCTGCACGTAACGCCAACGACGGTATTTCTGTTGCACAGACCACTGAAGGCGCGCTGTCCGAAATCAACAACAACTTACAGCGTATCCGTGAGCTGACGGTTCAGGCTTCTACCGGGACTAACTCTGATTCGGATCTGGACTCCATTCAGGACGAAATCAAATCCCGTCTCGACGAAATTGACCGCGTATCCGGTCAGACCCAGTTCAAC…	lcl|MEGA15_S56_merged.gam|PairedContig_1	350464	H
1000x	H12	3059.0	1__fliC__fliC-H12__10 AY249997.1;flagellin;H12	fliC	MEGA15_S56_merged.gam	1788	H12-3-fliC-origin	97.539	100.0	1788	H12-3-fliC-origin	0.97539	348677	-1	False	ATGGCACAAGTCATTAATACCAACAGCCTCTCGCTGATCACTCAAAATAATATCAACAAGAACCAGTCTGCGCTGTCGAGTTCTATCGAGCGTCTGTCTTCTGGCTTGCGTATTAACAGCGCGAAGGATGACGCCGCGGGTCAGGCGATTGCTAACCGTTTTACTTCTAACATTAAAGGCCTGACTCAGGCTGCACGTAACGCCAACGACGGTATTTCTGTTGCACAGACCACTGAAGGCGCGCTGTCCGAAATCAACAACAACTTACAGCGTATCCGTGAGCTGACGGTTCAGGCTTCTACCGGGACTAACTCTGATTCGGATCTGGACTCCATTCAGGACGAAATCAAATCCCGTCTCGACGAAATTGACCGCGTATCCGGTCAGACCCAGTTCAAC…	lcl|MEGA15_S56_merged.gam|PairedContig_1	350464	H
1000x	H1	3053.0	from_ESC_HA7415AA_AS	fliC	MEGA15_S56_merged.gam	1788	H1-12-fliC	97.483	100.0	1788	H1-12-fliC	0.9748300000000001	348677	-1	False	ATGGCACAAGTCATTAATACCAACAGCCTCTCGCTGATCACTCAAAATAATATCAACAAGAACCAGTCTGCGCTGTCGAGTTCTATCGAGCGTCTGTCTTCTGGCTTGCGTATTAACAGCGCGAAGGATGACGCCGCGGGTCAGGCGATTGCTAACCGTTTTACTTCTAACATTAAAGGCCTGACTCAGGCTGCACGTAACGCCAACGACGGTATTTCTGTTGCACAGACCACTGAAGGCGCGCTGTCCGAAATCAACAACAACTTACAGCGTATCCGTGAGCTGACGGTTCAGGCTTCTACCGGGACTAACTCTGATTCGGATCTGGACTCCATTCAGGACGAAATCAAATCCCGTCTCGACGAAATTGACCGCGTATCCGGTCAGACCCAGTTCAAC…	lcl|MEGA15_S56_merged.gam|PairedContig_1	350464	H
1000x	H1	3297.0	from_ESC_IA0005AA_AS	fliC	MEGA15_S56_merged.gam	1788	H1-5-fliC	99.944	100.0	1788	H1-5-fliC	0.99944	348677	-1	False	ATGGCACAAGTCATTAATACCAACAGCCTCTCGCTGATCACTCAAAATAATATCAACAAGAACCAGTCTGCGCTGTCGAGTTCTATCGAGCGTCTGTCTTCTGGCTTGCGTATTAACAGCGCGAAGGATGACGCCGCGGGTCAGGCGATTGCTAACCGTTTTACTTCTAACATTAAAGGCCTGACTCAGGCTGCACGTAACGCCAACGACGGTATTTCTGTTGCACAGACCACTGAAGGCGCGCTGTCCGAAATCAACAACAACTTACAGCGTATCCGTGAGCTGACGGTTCAGGCTTCTACCGGGACTAACTCTGATTCGGATCTGGACTCCATTCAGGACGAAATCAAATCCCGTCTCGACGAAATTGACCGCGTATCCGGTCAGACCCAGTTCAAC…	lcl|MEGA15_S56_merged.gam|PairedContig_1	350464	H
1000x	H12	3070.0	from_ESC_GA6832AA_AS	fliC	MEGA15_S56_merged.gam	1788	H12-7-fliC	97.651	100.0	1788	H12-7-fliC	0.97651	348677	-1	False	ATGGCACAAGTCATTAATACCAACAGCCTCTCGCTGATCACTCAAAATAATATCAACAAGAACCAGTCTGCGCTGTCGAGTTCTATCGAGCGTCTGTCTTCTGGCTTGCGTATTAACAGCGCGAAGGATGACGCCGCGGGTCAGGCGATTGCTAACCGTTTTACTTCTAACATTAAAGGCCTGACTCAGGCTGCACGTAACGCCAACGACGGTATTTCTGTTGCACAGACCACTGAAGGCGCGCTGTCCGAAATCAACAACAACTTACAGCGTATCCGTGAGCTGACGGTTCAGGCTTCTACCGGGACTAACTCTGATTCGGATCTGGACTCCATTCAGGACGAAATCAAATCCCGTCTCGACGAAATTGACCGCGTATCCGGTCAGACCCAGTTCAAC…	lcl|MEGA15_S56_merged.gam|PairedContig_1	350464	H
1000x	H1	3297.0	from_ESC_GA8790AA_AS	fliC	MEGA15_S56_merged.gam	1788	H1-7-fliC	99.944	100.0	1788	H1-7-fliC	0.99944	348677	-1	False	ATGGCACAAGTCATTAATACCAACAGCCTCTCGCTGATCACTCAAAATAATATCAACAAGAACCAGTCTGCGCTGTCGAGTTCTATCGAGCGTCTGTCTTCTGGCTTGCGTATTAACAGCGCGAAGGATGACGCCGCGGGTCAGGCGATTGCTAACCGTTTTACTTCTAACATTAAAGGCCTGACTCAGGCTGCACGTAACGCCAACGACGGTATTTCTGTTGCACAGACCACTGAAGGCGCGCTGTCCGAAATCAACAACAACTTACAGCGTATCCGTGAGCTGACGGTTCAGGCTTCTACCGGGACTAACTCTGATTCGGATCTGGACTCCATTCAGGACGAAATCAAATCCCGTCTCGACGAAATTGACCGCGTATCCGGTCAGACCCAGTTCAAC…	lcl|MEGA15_S56_merged.gam|PairedContig_1	350464	H
1000x	H1	3302.0	1__fliC__fliC-H1__1 AB028471.1;flagellin;H1	fliC	MEGA15_S56_merged.gam	1788	H1-1-fliC-origin	100.0	100.0	1788	H1-1-fliC-origin	1.0	348677	-1	False	ATGGCACAAGTCATTAATACCAACAGCCTCTCGCTGATCACTCAAAATAATATCAACAAGAACCAGTCTGCGCTGTCGAGTTCTATCGAGCGTCTGTCTTCTGGCTTGCGTATTAACAGCGCGAAGGATGACGCCGCGGGTCAGGCGATTGCTAACCGTTTTACTTCTAACATTAAAGGCCTGACTCAGGCTGCACGTAACGCCAACGACGGTATTTCTGTTGCACAGACCACTGAAGGCGCGCTGTCCGAAATCAACAACAACTTACAGCGTATCCGTGAGCTGACGGTTCAGGCTTCTACCGGGACTAACTCTGATTCGGATCTGGACTCCATTCAGGACGAAATCAAATCCCGTCTCGACGAAATTGACCGCGTATCCGGTCAGACCCAGTTCAAC…	lcl|MEGA15_S56_merged.gam|PairedContig_1	350464	H
1000x	H1	3136.0	from_ESC_IA0127AA_AS	fliC	MEGA15_S56_merged.gam	1788	H1-10-fliC	98.322	100.0	1788	H1-10-fliC	0.9832200000000001	348677	-1	False	ATGGCACAAGTCATTAATACCAACAGCCTCTCGCTGATCACTCAAAATAATATCAACAAGAACCAGTCTGCGCTGTCGAGTTCTATCGAGCGTCTGTCTTCTGGCTTGCGTATTAACAGCGCGAAGGATGACGCCGCGGGTCAGGCGATTGCTAACCGTTTTACTTCTAACATTAAAGGCCTGACTCAGGCTGCACGTAACGCCAACGACGGTATTTCTGTTGCACAGACCACTGAAGGCGCGCTGTCCGAAATCAACAACAACTTACAGCGTATCCGTGAGCTGACGGTTCAGGCTTCTACCGGGACTAACTCTGATTCGGATCTGGACTCCATTCAGGACGAAATCAAATCCCGTCTCGACGAAATTGACCGCGTATCCGGTCAGACCCAGTTCAAC…	lcl|MEGA15_S56_merged.gam|PairedContig_1	350464	H

## Sheet: MGE
Sample	IMGE	IMGE_contig	IMGE_start	IMGE_end	ARG_contig	ARG_start	ARG_end	ARG_gene	Distance_start	Distance_end	within_1000bp	within_10000bp	within_50000bp
0x	ISEc42	PairedContig_0	360860	362150	PairedContig_0	2195	3352	Escherichia_coli_ampH	358665	3352	no	yes	yes
0x	ISEc42	PairedContig_0	360860	362150	PairedContig_0	88213	91362	acrB	272647	91362	no	no	no
0x	ISEc42	PairedContig_0	360860	362150	PairedContig_0	91385	92578	Escherichia_coli_acrA	269475	92578	no	no	no
0x	ISEc42	PairedContig_0	360860	362150	PairedContig_0	293453	294125	kdpE	67407	294125	no	no	no
0x	ISEc42	PairedContig_0	360860	362150	PairedContig_0	436033	437265	Escherichia_coli_mdfA	75173	437265	no	no	no
0x	MITEEc1	PairedContig_0	356368	356490	PairedContig_0	2195	3352	Escherichia_coli_ampH	354173	3352	no	yes	yes
0x	MITEEc1	PairedContig_0	356368	356490	PairedContig_0	88213	91362	acrB	268155	91362	no	no	no
0x	MITEEc1	PairedContig_0	356368	356490	PairedContig_0	91385	92578	Escherichia_coli_acrA	264983	92578	no	no	no
0x	MITEEc1	PairedContig_0	356368	356490	PairedContig_0	293453	294125	kdpE	62915	294125	no	no	no
0x	MITEEc1	PairedContig_0	356368	356490	PairedContig_0	436033	437265	Escherichia_coli_mdfA	79665	437265	no	no	no
0x	ISEc41	PairedContig_2	133272	135112	PairedContig_2	108353	109840	tolC	24919	109840	no	no	yes
0x	ISEc41	PairedContig_2	133272	135112	PairedContig_2	137358	138177	bacA	4086	138177	no	yes	yes
0x	ISEc41	PairedContig_2	133272	135112	PairedContig_2	338020	338682	acrS	204748	338682	no	no	no
0x	ISEc41	PairedContig_2	133272	135112	PairedContig_2	339081	340238	acrE	205809	340238	no	no	no
0x	ISEc41	PairedContig_2	133272	135112	PairedContig_2	340250	343354	acrF	206978	343354	no	no	no
0x	IS4	PairedContig_2	26216	27640	PairedContig_2	108353	109840	tolC	82137	109840	no	no	no
0x	IS4	PairedContig_2	26216	27640	PairedContig_2	137358	138177	bacA	111142	138177	no	no	no
0x	IS4	PairedContig_2	26216	27640	PairedContig_2	338020	338682	acrS	311804	338682	no	no	no
0x	IS4	PairedContig_2	26216	27640	PairedContig_2	339081	340238	acrE	312865	340238	no	no	no
0x	IS4	PairedContig_2	26216	27640	PairedContig_2	340250	343354	acrF	314034	343354	no	no	no
0x	ISEc11	PairedContig_2	470	1901	PairedContig_2	108353	109840	tolC	107883	109840	no	no	no
0x	ISEc11	PairedContig_2	470	1901	PairedContig_2	137358	138177	bacA	136888	138177	no	no	no
0x	ISEc11	PairedContig_2	470	1901	PairedContig_2	338020	338682	acrS	337550	338682	no	no	no
0x	ISEc11	PairedContig_2	470	1901	PairedContig_2	339081	340238	acrE	338611	340238	no	no	no
0x	ISEc11	PairedContig_2	470	1901	PairedContig_2	340250	343354	acrF	339780	343354	no	no	no
0x	IS30	PairedContig_5	141	1361	PairedContig_5	133753	134886	Escherichia_coli_ampC	133612	134886	no	no	no
0x	IS30	PairedContig_5	141	1361	PairedContig_5	175157	176800	eptA	175016	176800	no	no	no
0x	IS30	PairedContig_5	141	1361	PairedContig_5	206015	207046	mdtN	205874	207046	no	no	no
0x	IS30	PairedContig_5	141	1361	PairedContig_5	207046	209097	mdtO	206905	209097	no	no	no
0x	IS30	PairedContig_5	141	1361	PairedContig_5	209094	210560	mdtP	208953	210560	no	no	no
0x	ICEEcIHE3034-1	PairedContig_92	32352	86804	PairedContig_92	184787	185119	Escherichia_coli_emrE	152435	185119	no	no	no
0x	IS100	PairedContig_92	2956	4909	PairedContig_92	184787	185119	Escherichia_coli_emrE	181831	185119	no	no	no
0x	ISEc38	PairedContig_92	11487	13208	PairedContig_92	184787	185119	Escherichia_coli_emrE	173300	185119	no	no	no
0x	ISBma3	PairedContig_92	6995	8394	PairedContig_92	184787	185119	Escherichia_coli_emrE	177792	185119	no	no	no
1x	ISEc41	PairedContig_2	213600	215440	PairedContig_2	5358	8462	acrF	208242	8462	no	yes	yes
1x	ISEc41	PairedContig_2	213600	215440	PairedContig_2	8474	9631	acrE	205126	9631	no	yes	yes
1x	ISEc41	PairedContig_2	213600	215440	PairedContig_2	10030	10692	acrS	203570	10692	no	no	yes
1x	ISEc41	PairedContig_2	213600	215440	PairedContig_2	210535	211354	bacA	3065	211354	no	yes	yes
1x	ISEc41	PairedContig_2	213600	215440	PairedContig_2	238872	240359	tolC	25272	240359	no	no	yes
1x	IS4	PairedContig_2	321072	322496	PairedContig_2	5358	8462	acrF	315714	8462	no	yes	yes
1x	IS4	PairedContig_2	321072	322496	PairedContig_2	8474	9631	acrE	312598	9631	no	yes	yes
1x	IS4	PairedContig_2	321072	322496	PairedContig_2	10030	10692	acrS	311042	10692	no	no	yes
1x	IS4	PairedContig_2	321072	322496	PairedContig_2	210535	211354	bacA	110537	211354	no	no	no
1x	IS4	PairedContig_2	321072	322496	PairedContig_2	238872	240359	tolC	82200	240359	no	no	no
1x	ISEc11	PairedContig_2	346811	348242	PairedContig_2	5358	8462	acrF	341453	8462	no	yes	yes
1x	ISEc11	PairedContig_2	346811	348242	PairedContig_2	8474	9631	acrE	338337	9631	no	yes	yes
1x	ISEc11	PairedContig_2	346811	348242	PairedContig_2	10030	10692	acrS	336781	10692	no	no	yes
1x	ISEc11	PairedContig_2	346811	348242	PairedContig_2	210535	211354	bacA	136276	211354	no	no	no
1x	ISEc11	PairedContig_2	346811	348242	PairedContig_2	238872	240359	tolC	107939	240359	no	no	no
1x	ISEc42	PairedContig_4	105093	106383	PairedContig_4	29978	31210	Escherichia_coli_mdfA	75115	31210	no	no	yes
1x	ISEc42	PairedContig_4	105093	106383	PairedContig_4	173213	173885	kdpE	68120	173885	no	no	no
1x	MITEEc1	PairedContig_4	110753	110875	PairedContig_4	29978	31210	Escherichia_coli_mdfA	80775	31210	no	no	yes
1x	MITEEc1	PairedContig_4	110753	110875	PairedContig_4	173213	173885	kdpE	62460	173885	no	no	no
1x	IS30	PairedContig_5	396	1616	PairedContig_5	134008	135141	Escherichia_coli_ampC	133612	135141	no	no	no
1x	IS30	PairedContig_5	396	1616	PairedContig_5	175412	177055	eptA	175016	177055	no	no	no
1x	IS30	PairedContig_5	396	1616	PairedContig_5	206270	207301	mdtN	205874	207301	no	no	no
1x	IS30	PairedContig_5	396	1616	PairedContig_5	207301	209352	mdtO	206905	209352	no	no	no
1x	IS30	PairedContig_5	396	1616	PairedContig_5	209349	210815	mdtP	208953	210815	no	no	no
1x	ICEEcIHE3034-1	PairedContig_99	459471	513923	PairedContig_99	361156	361488	Escherichia_coli_emrE	98315	361488	no	no	no
1x	IS100	PairedContig_99	541366	543319	PairedContig_99	361156	361488	Escherichia_coli_emrE	180210	361488	no	no	no
1x	ISEc38	PairedContig_99	533067	534788	PairedContig_99	361156	361488	Escherichia_coli_emrE	171911	361488	no	no	no
1x	ISBma3	PairedContig_99	537881	539280	PairedContig_99	361156	361488	Escherichia_coli_emrE	176725	361488	no	no	no
10x	ISEc42	PairedContig_3	105119	106409	PairedContig_3	30004	31236	Escherichia_coli_mdfA	75115	31236	no	no	yes
10x	MITEEc1	PairedContig_3	110779	110901	PairedContig_3	30004	31236	Escherichia_coli_mdfA	80775	31236	no	no	yes
10x	ISEc41	PairedContig_9	213600	215440	PairedContig_9	5358	8462	acrF	208242	8462	no	yes	yes
10x	ISEc41	PairedContig_9	213600	215440	PairedContig_9	8474	9631	acrE	205126	9631	no	yes	yes
10x	ISEc41	PairedContig_9	213600	215440	PairedContig_9	10030	10692	acrS	203570	10692	no	no	yes
10x	ISEc41	PairedContig_9	213600	215440	PairedContig_9	210535	211354	bacA	3065	211354	no	yes	yes
10x	ISEc41	PairedContig_9	213600	215440	PairedContig_9	238872	240359	tolC	25272	240359	no	no	yes
10x	IS30	PairedContig_11	141	1361	PairedContig_11	133642	134775	Escherichia_coli_ampC	133501	134775	no	no	no
10x	IS30	PairedContig_11	141	1361	PairedContig_11	175046	176689	eptA	174905	176689	no	no	no
10x	IS30	PairedContig_11	141	1361	PairedContig_11	205904	206935	mdtN	205763	206935	no	no	no
10x	IS30	PairedContig_11	141	1361	PairedContig_11	206935	208986	mdtO	206794	208986	no	no	no
10x	IS30	PairedContig_11	141	1361	PairedContig_11	208983	210449	mdtP	208842	210449	no	no	no
100x	ISEc42	PairedContig_1	199792	201082	PairedContig_1	132290	132962	kdpE	67502	132962	no	no	no
100x	ISEc42	PairedContig_1	199792	201082	PairedContig_1	274965	276197	Escherichia_coli_mdfA	75173	276197	no	no	no
100x	ISEc42	PairedContig_1	199792	201082	PairedContig_1	354495	356243	msbA	154703	356243	no	no	no
100x	MITEEc1	PairedContig_1	195300	195422	PairedContig_1	132290	132962	kdpE	63010	132962	no	no	no
100x	MITEEc1	PairedContig_1	195300	195422	PairedContig_1	274965	276197	Escherichia_coli_mdfA	79665	276197	no	no	no
100x	MITEEc1	PairedContig_1	195300	195422	PairedContig_1	354495	356243	msbA	159195	356243	no	no	no
100x	ISEc41	PairedContig_21	74737	76577	PairedContig_21	71672	72491	bacA	3065	72491	no	yes	yes
100x	ISEc41	PairedContig_21	74737	76577	PairedContig_21	100009	101496	tolC	25272	101496	no	no	yes
100x	IS4	PairedContig_21	182209	183633	PairedContig_21	71672	72491	bacA	110537	72491	no	no	no
100x	IS4	PairedContig_21	182209	183633	PairedContig_21	100009	101496	tolC	82200	101496	no	no	no
100x	ISEc11	PairedContig_21	207948	209379	PairedContig_21	71672	72491	bacA	136276	72491	no	no	no
100x	ISEc11	PairedContig_21	207948	209379	PairedContig_21	100009	101496	tolC	107939	101496	no	no	no
100x	ICEEcIHE3034-1	PairedContig_122	127934	182387	PairedContig_122	29620	29952	Escherichia_coli_emrE	98314	29952	no	no	yes
1000x	ISEc42	PairedContig_20	92735	94025	PairedContig_20	17620	18852	Escherichia_coli_mdfA	75115	18852	no	no	yes
1000x	MITEEc1	PairedContig_20	98395	98517	PairedContig_20	17620	18852	Escherichia_coli_mdfA	80775	18852	no	no	yes
1000x	ISEc41	PairedContig_24	131291	133131	PairedContig_24	106372	107859	tolC	24919	107859	no	no	yes
1000x	ISEc41	PairedContig_24	131291	133131	PairedContig_24	135377	136196	bacA	4086	136196	no	yes	yes
1000x	IS4	PairedContig_24	24235	25659	PairedContig_24	106372	107859	tolC	82137	107859	no	no	no
1000x	IS4	PairedContig_24	24235	25659	PairedContig_24	135377	136196	bacA	111142	136196	no	no	no

## Sheet: Plasmid
gam_assemblies/MEGA3_S51_merged.gam.fasta	PairedContig_9	37890	38273	+	marA	1-384/384	===============	0/0	100.00	98.70	card	AP009048.1:1621287-1621671	In the presence of antibiotic stress E. coli overexpresses the global activator protein MarA which besides inducing MDR efflux pump AcrAB also down- regulates synthesis of the porin OmpF.	carbapenem;cephalosporin;cephamycin;fluoroquinolone;glycylcycline;monobactam;penam;penem;phenicol;rifamycin;tetracycline;triclosan
gam_assemblies/MEGA9_S37_merged.gam.fasta	PairedContig_77	38051	38434	+	marA	1-384/384	===============	0/0	100.00	98.70	card	AP009048.1:1621287-1621671	In the presence of antibiotic stress E. coli overexpresses the global activator protein MarA which besides inducing MDR efflux pump AcrAB also down- regulates synthesis of the porin OmpF.	carbapenem;cephalosporin;cephamycin;fluoroquinolone;glycylcycline;monobactam;penam;penem;phenicol;rifamycin;tetracycline;triclosan

## Sheet: Phage
Sample	Phage_contig	Phage_start	Phage_end	Phage	ARG_contig	ARG_start	ARG_end	ARG_gene	Distance_start	Distance_end	within_1000bp	within_10000bp	within_50000bp
0x PSA	PairedContig_2	254014	252083	PROPHAGE_Escher_MG1655-gi|16131068|ref|NP_417645.1|	PairedContig_2	108353	109840	tolC	143730	144174	no	no	no
0x PSA	PairedContig_2	254014	252083	PROPHAGE_Escher_MG1655-gi|16131068|ref|NP_417645.1|	PairedContig_2	137358	138177	bacA	114725	115837	no	no	no
0x PSA	PairedContig_2	254014	252083	PROPHAGE_Escher_MG1655-gi|16131068|ref|NP_417645.1|	PairedContig_2	338020	338682	acrS	85937	84668	no	no	no
0x PSA	PairedContig_2	254014	252083	PROPHAGE_Escher_MG1655-gi|16131068|ref|NP_417645.1|	PairedContig_2	339081	340238	acrE	86998	86224	no	no	no
0x PSA	PairedContig_2	254014	252083	PROPHAGE_Escher_MG1655-gi|16131068|ref|NP_417645.1|	PairedContig_2	340250	343354	acrF	88167	89340	no	no	no
0x PSA	PairedContig_2	147094	148932	PHAGE_Klebsi_ST147_VIM1phi7.1_NC_049451-gi|100040|ref|YP_009882596.1|	PairedContig_2	108353	109840	tolC	40579	37254	no	no	yes
0x PSA	PairedContig_2	147094	148932	PHAGE_Klebsi_ST147_VIM1phi7.1_NC_049451-gi|100040|ref|YP_009882596.1|	PairedContig_2	137358	138177	bacA	11574	8917	no	yes	yes
0x PSA	PairedContig_2	147094	148932	PHAGE_Klebsi_ST147_VIM1phi7.1_NC_049451-gi|100040|ref|YP_009882596.1|	PairedContig_2	338020	338682	acrS	189088	191588	no	no	no
0x PSA	PairedContig_2	147094	148932	PHAGE_Klebsi_ST147_VIM1phi7.1_NC_049451-gi|100040|ref|YP_009882596.1|	PairedContig_2	339081	340238	acrE	190149	193144	no	no	no
0x PSA	PairedContig_2	147094	148932	PHAGE_Klebsi_ST147_VIM1phi7.1_NC_049451-gi|100040|ref|YP_009882596.1|	PairedContig_2	340250	343354	acrF	191318	196260	no	no	no
0x PSA	PairedContig_2	308948	307506	PROPHAGE_Escher_Sakai-gi|15833371|ref|NP_312144.1|	PairedContig_2	108353	109840	tolC	199153	199108	no	no	no
0x PSA	PairedContig_2	308948	307506	PROPHAGE_Escher_Sakai-gi|15833371|ref|NP_312144.1|	PairedContig_2	137358	138177	bacA	170148	170771	no	no	no
0x PSA	PairedContig_2	308948	307506	PROPHAGE_Escher_Sakai-gi|15833371|ref|NP_312144.1|	PairedContig_2	338020	338682	acrS	30514	29734	no	no	yes
0x PSA	PairedContig_2	308948	307506	PROPHAGE_Escher_Sakai-gi|15833371|ref|NP_312144.1|	PairedContig_2	339081	340238	acrE	31575	31290	no	no	yes
0x PSA	PairedContig_2	308948	307506	PROPHAGE_Escher_Sakai-gi|15833371|ref|NP_312144.1|	PairedContig_2	340250	343354	acrF	32744	34406	no	no	yes
0x PSA	PairedContig_2	27556	26234	PROPHAGE_Escher_MG1655-gi|16132099|ref|NP_418698.1|	PairedContig_2	108353	109840	tolC	82119	82284	no	no	no
0x PSA	PairedContig_2	27556	26234	PROPHAGE_Escher_MG1655-gi|16132099|ref|NP_418698.1|	PairedContig_2	137358	138177	bacA	111124	110621	no	no	no
0x PSA	PairedContig_2	27556	26234	PROPHAGE_Escher_MG1655-gi|16132099|ref|NP_418698.1|	PairedContig_2	338020	338682	acrS	311786	311126	no	no	no
0x PSA	PairedContig_2	27556	26234	PROPHAGE_Escher_MG1655-gi|16132099|ref|NP_418698.1|	PairedContig_2	339081	340238	acrE	312847	312682	no	no	no
0x PSA	PairedContig_2	27556	26234	PROPHAGE_Escher_MG1655-gi|16132099|ref|NP_418698.1|	PairedContig_2	340250	343354	acrF	314016	315798	no	no	no
0x PSA	PairedContig_2	297671	299035	PROPHAGE_Escher_MG1655-gi|16131124|ref|NP_417701.1|	PairedContig_2	108353	109840	tolC	190682	187831	no	no	no
0x PSA	PairedContig_2	297671	299035	PROPHAGE_Escher_MG1655-gi|16131124|ref|NP_417701.1|	PairedContig_2	137358	138177	bacA	161677	159494	no	no	no
0x PSA	PairedContig_2	297671	299035	PROPHAGE_Escher_MG1655-gi|16131124|ref|NP_417701.1|	PairedContig_2	338020	338682	acrS	38985	41011	no	no	yes
0x PSA	PairedContig_2	297671	299035	PROPHAGE_Escher_MG1655-gi|16131124|ref|NP_417701.1|	PairedContig_2	339081	340238	acrE	40046	42567	no	no	yes
0x PSA	PairedContig_2	297671	299035	PROPHAGE_Escher_MG1655-gi|16131124|ref|NP_417701.1|	PairedContig_2	340250	343354	acrF	41215	45683	no	no	yes
0x PSA	PairedContig_2	299128	300192	PROPHAGE_Escher_MG1655-gi|16131125|ref|NP_417702.1|	PairedContig_2	108353	109840	tolC	191839	189288	no	no	no
0x PSA	PairedContig_2	299128	300192	PROPHAGE_Escher_MG1655-gi|16131125|ref|NP_417702.1|	PairedContig_2	137358	138177	bacA	162834	160951	no	no	no
0x PSA	PairedContig_2	299128	300192	PROPHAGE_Escher_MG1655-gi|16131125|ref|NP_417702.1|	PairedContig_2	338020	338682	acrS	37828	39554	no	no	yes
0x PSA	PairedContig_2	299128	300192	PROPHAGE_Escher_MG1655-gi|16131125|ref|NP_417702.1|	PairedContig_2	339081	340238	acrE	38889	41110	no	no	yes
0x PSA	PairedContig_2	299128	300192	PROPHAGE_Escher_MG1655-gi|16131125|ref|NP_417702.1|	PairedContig_2	340250	343354	acrF	40058	44226	no	no	yes
0x PSA	PairedContig_2	144590	143580	PROPHAGE_Escher_MG1655-gi|16130960|ref|NP_417536.1|	PairedContig_2	108353	109840	tolC	35227	34750	no	no	yes
0x PSA	PairedContig_2	144590	143580	PROPHAGE_Escher_MG1655-gi|16130960|ref|NP_417536.1|	PairedContig_2	137358	138177	bacA	6222	6413	no	yes	yes
0x PSA	PairedContig_2	144590	143580	PROPHAGE_Escher_MG1655-gi|16130960|ref|NP_417536.1|	PairedContig_2	338020	338682	acrS	194440	194092	no	no	no
0x PSA	PairedContig_2	144590	143580	PROPHAGE_Escher_MG1655-gi|16130960|ref|NP_417536.1|	PairedContig_2	339081	340238	acrE	195501	195648	no	no	no
0x PSA	PairedContig_2	144590	143580	PROPHAGE_Escher_MG1655-gi|16130960|ref|NP_417536.1|	PairedContig_2	340250	343354	acrF	196670	198764	no	no	no
0x PSA	PairedContig_2	229569	230444	PROPHAGE_Escher_MG1655-gi|90111549|ref|NP_417628.2|	PairedContig_2	108353	109840	tolC	122091	119729	no	no	no
0x PSA	PairedContig_2	229569	230444	PROPHAGE_Escher_MG1655-gi|90111549|ref|NP_417628.2|	PairedContig_2	137358	138177	bacA	93086	91392	no	no	no
0x PSA	PairedContig_2	229569	230444	PROPHAGE_Escher_MG1655-gi|90111549|ref|NP_417628.2|	PairedContig_2	338020	338682	acrS	107576	109113	no	no	no
0x PSA	PairedContig_2	229569	230444	PROPHAGE_Escher_MG1655-gi|90111549|ref|NP_417628.2|	PairedContig_2	339081	340238	acrE	108637	110669	no	no	no
0x PSA	PairedContig_2	229569	230444	PROPHAGE_Escher_MG1655-gi|90111549|ref|NP_417628.2|	PairedContig_2	340250	343354	acrF	109806	113785	no	no	no
0x PSA	PairedContig_3	493789	495486	PHAGE_Entero_YYZ_2008_NC_011356-gi|209427798|ref|YP_002274211.1|	PairedContig_3	127202	130315	acrD	368284	363474	no	no	no
0x PSA	PairedContig_3	493789	495486	PHAGE_Entero_YYZ_2008_NC_011356-gi|209427798|ref|YP_002274211.1|	PairedContig_3	218320	221913	evgS	277166	271876	no	no	no
0x PSA	PairedContig_3	493789	495486	PHAGE_Entero_YYZ_2008_NC_011356-gi|209427798|ref|YP_002274211.1|	PairedContig_3	221918	222532	evgA	273568	271257	no	no	no
0x PSA	PairedContig_3	493789	495486	PHAGE_Entero_YYZ_2008_NC_011356-gi|209427798|ref|YP_002274211.1|	PairedContig_3	223056	224111	emrK	272430	269678	no	no	no
0x PSA	PairedContig_3	493789	495486	PHAGE_Entero_YYZ_2008_NC_011356-gi|209427798|ref|YP_002274211.1|	PairedContig_3	224111	225649	emrY	271375	268140	no	no	no
0x PSA	PairedContig_3	493789	495486	PHAGE_Entero_YYZ_2008_NC_011356-gi|209427798|ref|YP_002274211.1|	PairedContig_3	334249	335217	pmrF	161237	158572	no	no	no
0x PSA	PairedContig_3	493789	495486	PHAGE_Entero_YYZ_2008_NC_011356-gi|209427798|ref|YP_002274211.1|	PairedContig_3	393113	394756	yojI	102373	99033	no	no	no
0x PSA	PairedContig_3	493789	495486	PHAGE_Entero_YYZ_2008_NC_011356-gi|209427798|ref|YP_002274211.1|	PairedContig_3	547149	547870	baeR	51663	54081	no	no	no
0x PSA	PairedContig_3	493789	495486	PHAGE_Entero_YYZ_2008_NC_011356-gi|209427798|ref|YP_002274211.1|	PairedContig_3	547867	549270	baeS	52381	55481	no	no	no
0x PSA	PairedContig_3	493789	495486	PHAGE_Entero_YYZ_2008_NC_011356-gi|209427798|ref|YP_002274211.1|	PairedContig_3	550683	553760	mdtC	55197	59971	no	no	no
0x PSA	PairedContig_3	493789	495486	PHAGE_Entero_YYZ_2008_NC_011356-gi|209427798|ref|YP_002274211.1|	PairedContig_3	553761	556883	mdtB	58275	63094	no	no	no
0x PSA	PairedContig_3	493789	495486	PHAGE_Entero_YYZ_2008_NC_011356-gi|209427798|ref|YP_002274211.1|	PairedContig_3	556883	558130	mdtA	61397	64341	no	no	no
0x PSA	PairedContig_3	493789	495486	PHAGE_Entero_YYZ_2008_NC_011356-gi|209427798|ref|YP_002274211.1|	PairedContig_3	610981	612147	ugd	115495	118358	no	no	no
0x PSA	PairedContig_3	265270	266487	PHAGE_Escher_500465_2_NC_049343-gi|100041|ref|YP_009949297.1|	PairedContig_3	127202	130315	acrD	139285	134955	no	no	no
0x PSA	PairedContig_3	265270	266487	PHAGE_Escher_500465_2_NC_049343-gi|100041|ref|YP_009949297.1|	PairedContig_3	218320	221913	evgS	48167	43357	no	no	yes
0x PSA	PairedContig_3	265270	266487	PHAGE_Escher_500465_2_NC_049343-gi|100041|ref|YP_009949297.1|	PairedContig_3	221918	222532	evgA	44569	42738	no	no	yes
0x PSA	PairedContig_3	265270	266487	PHAGE_Escher_500465_2_NC_049343-gi|100041|ref|YP_009949297.1|	PairedContig_3	223056	224111	emrK	43431	41159	no	no	yes
0x PSA	PairedContig_3	265270	266487	PHAGE_Escher_500465_2_NC_049343-gi|100041|ref|YP_009949297.1|	PairedContig_3	224111	225649	emrY	42376	39621	no	no	yes
0x PSA	PairedContig_3	265270	266487	PHAGE_Escher_500465_2_NC_049343-gi|100041|ref|YP_009949297.1|	PairedContig_3	334249	335217	pmrF	67762	69947	no	no	no
0x PSA	PairedContig_3	265270	266487	PHAGE_Escher_500465_2_NC_049343-gi|100041|ref|YP_009949297.1|	PairedContig_3	393113	394756	yojI	126626	129486	no	no	no
0x PSA	PairedContig_3	265270	266487	PHAGE_Escher_500465_2_NC_049343-gi|100041|ref|YP_009949297.1|	PairedContig_3	547149	547870	baeR	280662	282600	no	no	no
0x PSA	PairedContig_3	265270	266487	PHAGE_Escher_500465_2_NC_049343-gi|100041|ref|YP_009949297.1|	PairedContig_3	547867	549270	baeS	281380	284000	no	no	no
0x PSA	PairedContig_3	265270	266487	PHAGE_Escher_500465_2_NC_049343-gi|100041|ref|YP_009949297.1|	PairedContig_3	550683	553760	mdtC	284196	288490	no	no	no
0x PSA	PairedContig_3	265270	266487	PHAGE_Escher_500465_2_NC_049343-gi|100041|ref|YP_009949297.1|	PairedContig_3	553761	556883	mdtB	287274	291613	no	no	no
0x PSA	PairedContig_3	265270	266487	PHAGE_Escher_500465_2_NC_049343-gi|100041|ref|YP_009949297.1|	PairedContig_3	556883	558130	mdtA	290396	292860	no	no	no
0x PSA	PairedContig_3	265270	266487	PHAGE_Escher_500465_2_NC_049343-gi|100041|ref|YP_009949297.1|	PairedContig_3	610981	612147	ugd	344494	346877	no	no	no
0x PSA	PairedContig_3	626678	627844	PHAGE_Stx2_c_1717_NC_011357-gi|209447203|ref|YP_002274288.1|	PairedContig_3	127202	130315	acrD	500642	496363	no	no	no
0x PSA	PairedContig_3	626678	627844	PHAGE_Stx2_c_1717_NC_011357-gi|209447203|ref|YP_002274288.1|	PairedContig_3	218320	221913	evgS	409524	404765	no	no	no
0x PSA	PairedContig_3	626678	627844	PHAGE_Stx2_c_1717_NC_011357-gi|209447203|ref|YP_002274288.1|	PairedContig_3	221918	222532	evgA	405926	404146	no	no	no
0x PSA	PairedContig_3	626678	627844	PHAGE_Stx2_c_1717_NC_011357-gi|209447203|ref|YP_002274288.1|	PairedContig_3	223056	224111	emrK	404788	402567	no	no	no
0x PSA	PairedContig_3	626678	627844	PHAGE_Stx2_c_1717_NC_011357-gi|209447203|ref|YP_002274288.1|	PairedContig_3	224111	225649	emrY	403733	401029	no	no	no
0x PSA	PairedContig_3	626678	627844	PHAGE_Stx2_c_1717_NC_011357-gi|209447203|ref|YP_002274288.1|	PairedContig_3	334249	335217	pmrF	293595	291461	no	no	no
0x PSA	PairedContig_3	626678	627844	PHAGE_Stx2_c_1717_NC_011357-gi|209447203|ref|YP_002274288.1|	PairedContig_3	393113	394756	yojI	234731	231922	no	no	no
0x PSA	PairedContig_3	626678	627844	PHAGE_Stx2_c_1717_NC_011357-gi|209447203|ref|YP_002274288.1|	PairedContig_3	547149	547870	baeR	80695	78808	no	no	no
0x PSA	PairedContig_3	626678	627844	PHAGE_Stx2_c_1717_NC_011357-gi|209447203|ref|YP_002274288.1|	PairedContig_3	547867	549270	baeS	79977	77408	no	no	no
0x PSA	PairedContig_3	626678	627844	PHAGE_Stx2_c_1717_NC_011357-gi|209447203|ref|YP_002274288.1|	PairedContig_3	550683	553760	mdtC	77161	72918	no	no	no
0x PSA	PairedContig_3	626678	627844	PHAGE_Stx2_c_1717_NC_011357-gi|209447203|ref|YP_002274288.1|	PairedContig_3	553761	556883	mdtB	74083	69795	no	no	no
0x PSA	PairedContig_3	626678	627844	PHAGE_Stx2_c_1717_NC_011357-gi|209447203|ref|YP_002274288.1|	PairedContig_3	556883	558130	mdtA	70961	68548	no	no	no
0x PSA	PairedContig_3	626678	627844	PHAGE_Stx2_c_1717_NC_011357-gi|209447203|ref|YP_002274288.1|	PairedContig_3	610981	612147	ugd	16863	14531	no	no	yes
0x PSA	PairedContig_3	266755	267930	PHAGE_Escher_500465_2_NC_049343-gi|100040|ref|YP_009949296.1|	PairedContig_3	127202	130315	acrD	140728	136440	no	no	no
0x PSA	PairedContig_3	266755	267930	PHAGE_Escher_500465_2_NC_049343-gi|100040|ref|YP_009949296.1|	PairedContig_3	218320	221913	evgS	49610	44842	no	no	yes
0x PSA	PairedContig_3	266755	267930	PHAGE_Escher_500465_2_NC_049343-gi|100040|ref|YP_009949296.1|	PairedContig_3	221918	222532	evgA	46012	44223	no	no	yes
0x PSA	PairedContig_3	266755	267930	PHAGE_Escher_500465_2_NC_049343-gi|100040|ref|YP_009949296.1|	PairedContig_3	223056	224111	emrK	44874	42644	no	no	yes
0x PSA	PairedContig_3	266755	267930	PHAGE_Escher_500465_2_NC_049343-gi|100040|ref|YP_009949296.1|	PairedContig_3	224111	225649	emrY	43819	41106	no	no	yes
0x PSA	PairedContig_3	266755	267930	PHAGE_Escher_500465_2_NC_049343-gi|100040|ref|YP_009949296.1|	PairedContig_3	334249	335217	pmrF	66319	68462	no	no	no
0x PSA	PairedContig_3	266755	267930	PHAGE_Escher_500465_2_NC_049343-gi|100040|ref|YP_009949296.1|	PairedContig_3	393113	394756	yojI	125183	128001	no	no	no
0x PSA	PairedContig_3	266755	267930	PHAGE_Escher_500465_2_NC_049343-gi|100040|ref|YP_009949296.1|	PairedContig_3	547149	547870	baeR	279219	281115	no	no	no
0x PSA	PairedContig_3	266755	267930	PHAGE_Escher_500465_2_NC_049343-gi|100040|ref|YP_009949296.1|	PairedContig_3	547867	549270	baeS	279937	282515	no	no	no
0x PSA	PairedContig_3	266755	267930	PHAGE_Escher_500465_2_NC_049343-gi|100040|ref|YP_009949296.1|	PairedContig_3	550683	553760	mdtC	282753	287005	no	no	no
0x PSA	PairedContig_3	266755	267930	PHAGE_Escher_500465_2_NC_049343-gi|100040|ref|YP_009949296.1|	PairedContig_3	553761	556883	mdtB	285831	290128	no	no	no
0x PSA	PairedContig_3	266755	267930	PHAGE_Escher_500465_2_NC_049343-gi|100040|ref|YP_009949296.1|	PairedContig_3	556883	558130	mdtA	288953	291375	no	no	no
0x PSA	PairedContig_3	266755	267930	PHAGE_Escher_500465_2_NC_049343-gi|100040|ref|YP_009949296.1|	PairedContig_3	610981	612147	ugd	343051	345392	no	no	no
0x PSA	PairedContig_5	203	1351	PROPHAGE_Escher_MG1655-gi|16132105|ref|NP_418704.1|	PairedContig_5	133753	134886	Escherichia_coli_ampC	132402	134683	no	no	no
0x PSA	PairedContig_5	203	1351	PROPHAGE_Escher_MG1655-gi|16132105|ref|NP_418704.1|	PairedContig_5	175157	176800	eptA	173806	176597	no	no	no
0x PSA	PairedContig_5	203	1351	PROPHAGE_Escher_MG1655-gi|16132105|ref|NP_418704.1|	PairedContig_5	206015	207046	mdtN	204664	206843	no	no	no
0x PSA	PairedContig_5	203	1351	PROPHAGE_Escher_MG1655-gi|16132105|ref|NP_418704.1|	PairedContig_5	207046	209097	mdtO	205695	208894	no	no	no
0x PSA	PairedContig_5	203	1351	PROPHAGE_Escher_MG1655-gi|16132105|ref|NP_418704.1|	PairedContig_5	209094	210560	mdtP	207743	210357	no	no	no
0x PSA	PairedContig_6	2674	3246	PROPHAGE_Escher_MG1655-gi|16129505|ref|NP_416064.1|	PairedContig_6	22873	23256	marA	19627	20582	no	no	yes
0x PSA	PairedContig_17	116844	117671	PROPHAGE_Escher_MG1655-gi|49176353|ref|YP_026220.1|	PairedContig_17	364	1188	gadX	117307	115656	no	no	no
0x PSA	PairedContig_17	116844	117671	PROPHAGE_Escher_MG1655-gi|49176353|ref|YP_026220.1|	PairedContig_17	1557	2285	gadW	116114	114559	no	no	no
0x PSA	PairedContig_17	116844	117671	PROPHAGE_Escher_MG1655-gi|49176353|ref|YP_026220.1|	PairedContig_17	2648	5761	mdtF	115023	111083	no	no	no
0x PSA	PairedContig_17	116844	117671	PROPHAGE_Escher_MG1655-gi|49176353|ref|YP_026220.1|	PairedContig_17	5786	6943	mdtE	111885	109901	no	no	no
0x PSA	PairedContig_17	116844	117671	PROPHAGE_Escher_MG1655-gi|49176353|ref|YP_026220.1|	PairedContig_17	186780	187412	CRP	69109	70568	no	no	no
0x PSA	PairedContig_53	20241	21899	PHAGE_Escher_500465_1_NC_049342-gi|100050|ref|YP_009949249.1|	PairedContig_53	48745	49275	emrR	26846	29034	no	no	yes
0x PSA	PairedContig_53	20241	21899	PHAGE_Escher_500465_1_NC_049342-gi|100050|ref|YP_009949249.1|	PairedContig_53	49402	50574	emrA	27503	30333	no	no	yes
0x PSA	PairedContig_53	20241	21899	PHAGE_Escher_500465_1_NC_049342-gi|100050|ref|YP_009949249.1|	PairedContig_53	50591	52129	emrB	28692	31888	no	no	yes
0x PSA	PairedContig_53	17283	18503	PHAGE_Escher_500465_1_NC_049342-gi|100055|ref|YP_009949254.1|	PairedContig_53	48745	49275	emrR	30242	31992	no	no	yes
0x PSA	PairedContig_53	17283	18503	PHAGE_Escher_500465_1_NC_049342-gi|100055|ref|YP_009949254.1|	PairedContig_53	49402	50574	emrA	30899	33291	no	no	yes
0x PSA	PairedContig_53	17283	18503	PHAGE_Escher_500465_1_NC_049342-gi|100055|ref|YP_009949254.1|	PairedContig_53	50591	52129	emrB	32088	34846	no	no	yes
0x PSA	PairedContig_53	16241	15279	PHAGE_Escher_500465_1_NC_049342-gi|100057|ref|YP_009949256.1|	PairedContig_53	48745	49275	emrR	33466	33034	no	no	yes
0x PSA	PairedContig_53	16241	15279	PHAGE_Escher_500465_1_NC_049342-gi|100057|ref|YP_009949256.1|	PairedContig_53	49402	50574	emrA	34123	34333	no	no	yes
0x PSA	PairedContig_53	16241	15279	PHAGE_Escher_500465_1_NC_049342-gi|100057|ref|YP_009949256.1|	PairedContig_53	50591	52129	emrB	35312	35888	no	no	yes
0x PSA	PairedContig_53	16408	17196	PHAGE_Escher_500465_1_NC_049342-gi|100056|ref|YP_009949255.1|	PairedContig_53	48745	49275	emrR	31549	32867	no	no	yes
0x PSA	PairedContig_53	16408	17196	PHAGE_Escher_500465_1_NC_049342-gi|100056|ref|YP_009949255.1|	PairedContig_53	49402	50574	emrA	32206	34166	no	no	yes
0x PSA	PairedContig_53	16408	17196	PHAGE_Escher_500465_1_NC_049342-gi|100056|ref|YP_009949255.1|	PairedContig_53	50591	52129	emrB	33395	35721	no	no	yes
0x PSA	PairedContig_73	57271	58599	PROPHAGE_Escher_MG1655-gi|16131769|ref|NP_418366.1|	PairedContig_73	74079	75452	cpxA	15480	18181	no	no	yes
0x PSA	PairedContig_79	184671	182398	PROPHAGE_Escher_EDL933-gi|15800640|ref|NP_286654.1|	PairedContig_79	142775	144523	msbA	39623	40148	no	no	yes
0x PSA	PairedContig_79	34504	33305	PROPHAGE_Escher_CFT073-gi|26247050|ref|NP_753090.1|	PairedContig_79	142775	144523	msbA	109470	110019	no	no	no
0x PSA	PairedContig_92	564584	567646	PHAGE_Entero_mEp460_NC_019716-gi|428782329|ref|YP_007112087.1|	PairedContig_92	184787	185119	Escherichia_coli_emrE	382859	379465	no	no	no
0x PSA	PairedContig_92	555618	557714	PHAGE_Entero_cdtI_NC_009514-gi|148609384|ref|YP_001272515.1|	PairedContig_92	184787	185119	Escherichia_coli_emrE	372927	370499	no	no	no
0x PSA	PairedContig_92	267682	269739	PROPHAGE_Escher_MG1655-gi|16129798|ref|NP_416359.1|	PairedContig_92	184787	185119	Escherichia_coli_emrE	84952	82563	no	no	no
0x PSA	PairedContig_92	281705	283750	PROPHAGE_Escher_MG1655-gi|16129784|ref|NP_416344.1|	PairedContig_92	184787	185119	Escherichia_coli_emrE	98963	96586	no	no	no
0x PSA	PairedContig_92	559448	561403	PHAGE_Entero_cdtI_NC_009514-gi|148609387|ref|YP_001272518.1|	PairedContig_92	184787	185119	Escherichia_coli_emrE	376616	374329	no	no	no
0x PSA	PairedContig_92	342127	340274	PROPHAGE_Escher_MG1655-gi|16129720|ref|NP_416280.1|	PairedContig_92	184787	185119	Escherichia_coli_emrE	155487	157008	no	no	no
0x PSA	PairedContig_92	557926	559431	PHAGE_Entero_cdtI_NC_009514-gi|148609386|ref|YP_001272517.1|	PairedContig_92	184787	185119	Escherichia_coli_emrE	374644	372807	no	no	no
1x PSA	PairedContig_2	94698	96629	PROPHAGE_Escher_MG1655-gi|16131068|ref|NP_417645.1|	PairedContig_2	5358	8462	acrF	91271	86236	no	no	no
1x PSA	PairedContig_2	94698	96629	PROPHAGE_Escher_MG1655-gi|16131068|ref|NP_417645.1|	PairedContig_2	8474	9631	acrE	88155	85067	no	no	no
1x PSA	PairedContig_2	94698	96629	PROPHAGE_Escher_MG1655-gi|16131068|ref|NP_417645.1|	PairedContig_2	10030	10692	acrS	86599	84006	no	no	no
1x PSA	PairedContig_2	94698	96629	PROPHAGE_Escher_MG1655-gi|16131068|ref|NP_417645.1|	PairedContig_2	210535	211354	bacA	113906	116656	no	no	no
1x PSA	PairedContig_2	94698	96629	PROPHAGE_Escher_MG1655-gi|16131068|ref|NP_417645.1|	PairedContig_2	238872	240359	tolC	142243	145661	no	no	no
1x PSA	PairedContig_2	201618	199780	PHAGE_Klebsi_ST147_VIM1phi7.1_NC_049451-gi|100040|ref|YP_009882596.1|	PairedContig_2	5358	8462	acrF	194422	193156	no	no	no
1x PSA	PairedContig_2	201618	199780	PHAGE_Klebsi_ST147_VIM1phi7.1_NC_049451-gi|100040|ref|YP_009882596.1|	PairedContig_2	8474	9631	acrE	191306	191987	no	no	no
1x PSA	PairedContig_2	201618	199780	PHAGE_Klebsi_ST147_VIM1phi7.1_NC_049451-gi|100040|ref|YP_009882596.1|	PairedContig_2	10030	10692	acrS	189750	190926	no	no	no
1x PSA	PairedContig_2	201618	199780	PHAGE_Klebsi_ST147_VIM1phi7.1_NC_049451-gi|100040|ref|YP_009882596.1|	PairedContig_2	210535	211354	bacA	10755	9736	no	yes	yes
1x PSA	PairedContig_2	201618	199780	PHAGE_Klebsi_ST147_VIM1phi7.1_NC_049451-gi|100040|ref|YP_009882596.1|	PairedContig_2	238872	240359	tolC	39092	38741	no	no	yes
1x PSA	PairedContig_2	39764	41206	PROPHAGE_Escher_Sakai-gi|15833371|ref|NP_312144.1|	PairedContig_2	5358	8462	acrF	35848	31302	no	no	yes
1x PSA	PairedContig_2	39764	41206	PROPHAGE_Escher_Sakai-gi|15833371|ref|NP_312144.1|	PairedContig_2	8474	9631	acrE	32732	30133	no	no	yes
1x PSA	PairedContig_2	39764	41206	PROPHAGE_Escher_Sakai-gi|15833371|ref|NP_312144.1|	PairedContig_2	10030	10692	acrS	31176	29072	no	no	yes
1x PSA	PairedContig_2	39764	41206	PROPHAGE_Escher_Sakai-gi|15833371|ref|NP_312144.1|	PairedContig_2	210535	211354	bacA	169329	171590	no	no	no
1x PSA	PairedContig_2	39764	41206	PROPHAGE_Escher_Sakai-gi|15833371|ref|NP_312144.1|	PairedContig_2	238872	240359	tolC	197666	200595	no	no	no
1x PSA	PairedContig_2	321156	322478	PROPHAGE_Escher_MG1655-gi|16132099|ref|NP_418698.1|	PairedContig_2	5358	8462	acrF	317120	312694	no	no	no
1x PSA	PairedContig_2	321156	322478	PROPHAGE_Escher_MG1655-gi|16132099|ref|NP_418698.1|	PairedContig_2	8474	9631	acrE	314004	311525	no	no	no
1x PSA	PairedContig_2	321156	322478	PROPHAGE_Escher_MG1655-gi|16132099|ref|NP_418698.1|	PairedContig_2	10030	10692	acrS	312448	310464	no	no	no
1x PSA	PairedContig_2	321156	322478	PROPHAGE_Escher_MG1655-gi|16132099|ref|NP_418698.1|	PairedContig_2	210535	211354	bacA	111943	109802	no	no	no
1x PSA	PairedContig_2	321156	322478	PROPHAGE_Escher_MG1655-gi|16132099|ref|NP_418698.1|	PairedContig_2	238872	240359	tolC	83606	80797	no	no	no
1x PSA	PairedContig_2	51041	49677	PROPHAGE_Escher_MG1655-gi|16131124|ref|NP_417701.1|	PairedContig_2	5358	8462	acrF	44319	42579	no	no	yes
1x PSA	PairedContig_2	51041	49677	PROPHAGE_Escher_MG1655-gi|16131124|ref|NP_417701.1|	PairedContig_2	8474	9631	acrE	41203	41410	no	no	yes
1x PSA	PairedContig_2	51041	49677	PROPHAGE_Escher_MG1655-gi|16131124|ref|NP_417701.1|	PairedContig_2	10030	10692	acrS	39647	40349	no	no	yes
1x PSA	PairedContig_2	51041	49677	PROPHAGE_Escher_MG1655-gi|16131124|ref|NP_417701.1|	PairedContig_2	210535	211354	bacA	160858	160313	no	no	no
1x PSA	PairedContig_2	51041	49677	PROPHAGE_Escher_MG1655-gi|16131124|ref|NP_417701.1|	PairedContig_2	238872	240359	tolC	189195	189318	no	no	no
1x PSA	PairedContig_2	49584	48520	PROPHAGE_Escher_MG1655-gi|16131125|ref|NP_417702.1|	PairedContig_2	5358	8462	acrF	43162	41122	no	no	yes
1x PSA	PairedContig_2	49584	48520	PROPHAGE_Escher_MG1655-gi|16131125|ref|NP_417702.1|	PairedContig_2	8474	9631	acrE	40046	39953	no	no	yes
1x PSA	PairedContig_2	49584	48520	PROPHAGE_Escher_MG1655-gi|16131125|ref|NP_417702.1|	PairedContig_2	10030	10692	acrS	38490	38892	no	no	yes
1x PSA	PairedContig_2	49584	48520	PROPHAGE_Escher_MG1655-gi|16131125|ref|NP_417702.1|	PairedContig_2	210535	211354	bacA	162015	161770	no	no	no
1x PSA	PairedContig_2	49584	48520	PROPHAGE_Escher_MG1655-gi|16131125|ref|NP_417702.1|	PairedContig_2	238872	240359	tolC	190352	190775	no	no	no
1x PSA	PairedContig_2	204122	205132	PROPHAGE_Escher_MG1655-gi|16130960|ref|NP_417536.1|	PairedContig_2	5358	8462	acrF	199774	195660	no	no	no
1x PSA	PairedContig_2	204122	205132	PROPHAGE_Escher_MG1655-gi|16130960|ref|NP_417536.1|	PairedContig_2	8474	9631	acrE	196658	194491	no	no	no
1x PSA	PairedContig_2	204122	205132	PROPHAGE_Escher_MG1655-gi|16130960|ref|NP_417536.1|	PairedContig_2	10030	10692	acrS	195102	193430	no	no	no
1x PSA	PairedContig_2	204122	205132	PROPHAGE_Escher_MG1655-gi|16130960|ref|NP_417536.1|	PairedContig_2	210535	211354	bacA	5403	7232	no	yes	yes
1x PSA	PairedContig_2	204122	205132	PROPHAGE_Escher_MG1655-gi|16130960|ref|NP_417536.1|	PairedContig_2	238872	240359	tolC	33740	36237	no	no	yes
1x PSA	PairedContig_2	119143	118268	PROPHAGE_Escher_MG1655-gi|90111549|ref|NP_417628.2|	PairedContig_2	5358	8462	acrF	112910	110681	no	no	no
1x PSA	PairedContig_2	119143	118268	PROPHAGE_Escher_MG1655-gi|90111549|ref|NP_417628.2|	PairedContig_2	8474	9631	acrE	109794	109512	no	no	no
1x PSA	PairedContig_2	119143	118268	PROPHAGE_Escher_MG1655-gi|90111549|ref|NP_417628.2|	PairedContig_2	10030	10692	acrS	108238	108451	no	no	no
1x PSA	PairedContig_2	119143	118268	PROPHAGE_Escher_MG1655-gi|90111549|ref|NP_417628.2|	PairedContig_2	210535	211354	bacA	92267	92211	no	no	no
1x PSA	PairedContig_2	119143	118268	PROPHAGE_Escher_MG1655-gi|90111549|ref|NP_417628.2|	PairedContig_2	238872	240359	tolC	120604	121216	no	no	no
1x PSA	PairedContig_5	458	1606	PROPHAGE_Escher_MG1655-gi|16132105|ref|NP_418704.1|	PairedContig_5	134008	135141	Escherichia_coli_ampC	132402	134683	no	no	no
1x PSA	PairedContig_5	458	1606	PROPHAGE_Escher_MG1655-gi|16132105|ref|NP_418704.1|	PairedContig_5	175412	177055	eptA	173806	176597	no	no	no
1x PSA	PairedContig_5	458	1606	PROPHAGE_Escher_MG1655-gi|16132105|ref|NP_418704.1|	PairedContig_5	206270	207301	mdtN	204664	206843	no	no	no
1x PSA	PairedContig_5	458	1606	PROPHAGE_Escher_MG1655-gi|16132105|ref|NP_418704.1|	PairedContig_5	207301	209352	mdtO	205695	208894	no	no	no
1x PSA	PairedContig_5	458	1606	PROPHAGE_Escher_MG1655-gi|16132105|ref|NP_418704.1|	PairedContig_5	209349	210815	mdtP	207743	210357	no	no	no
1x PSA	PairedContig_29	116844	117671	PROPHAGE_Escher_MG1655-gi|49176353|ref|YP_026220.1|	PairedContig_29	364	1188	gadX	117307	115656	no	no	no
1x PSA	PairedContig_29	116844	117671	PROPHAGE_Escher_MG1655-gi|49176353|ref|YP_026220.1|	PairedContig_29	1557	2285	gadW	116114	114559	no	no	no
1x PSA	PairedContig_29	116844	117671	PROPHAGE_Escher_MG1655-gi|49176353|ref|YP_026220.1|	PairedContig_29	2648	5761	mdtF	115023	111083	no	no	no
1x PSA	PairedContig_29	116844	117671	PROPHAGE_Escher_MG1655-gi|49176353|ref|YP_026220.1|	PairedContig_29	5786	6943	mdtE	111885	109901	no	no	no
1x PSA	PairedContig_29	116844	117671	PROPHAGE_Escher_MG1655-gi|49176353|ref|YP_026220.1|	PairedContig_29	186780	187412	CRP	69109	70568	no	no	no
1x PSA	PairedContig_69	62696	62100	PHAGE_Entero_cdtI_NC_009514-gi|148609401|ref|YP_001272532.1|	PairedContig_69	38052	38435	marA	24048	24261	no	no	yes
1x PSA	PairedContig_69	58634	58062	PROPHAGE_Escher_MG1655-gi|16129505|ref|NP_416064.1|	PairedContig_69	38052	38435	marA	20010	20199	no	no	yes
1x PSA	PairedContig_80	57271	58599	PROPHAGE_Escher_MG1655-gi|16131769|ref|NP_418366.1|	PairedContig_80	74079	75452	cpxA	15480	18181	no	no	yes
1x PSA	PairedContig_93	8048	10321	PROPHAGE_Escher_EDL933-gi|15800640|ref|NP_286654.1|	PairedContig_93	48234	49982	msbA	37913	41934	no	no	yes
1x PSA	PairedContig_93	158253	159452	PROPHAGE_Escher_CFT073-gi|26247050|ref|NP_753090.1|	PairedContig_93	48234	49982	msbA	111218	108271	no	no	no
1x PSA	PairedContig_96	37651	35993	PHAGE_Escher_500465_1_NC_049342-gi|100050|ref|YP_009949249.1|	PairedContig_96	5763	7301	emrB	30230	30350	no	no	yes
1x PSA	PairedContig_96	37651	35993	PHAGE_Escher_500465_1_NC_049342-gi|100050|ref|YP_009949249.1|	PairedContig_96	7318	8490	emrA	28675	29161	no	no	yes
1x PSA	PairedContig_96	37651	35993	PHAGE_Escher_500465_1_NC_049342-gi|100050|ref|YP_009949249.1|	PairedContig_96	8617	9147	emrR	27376	28504	no	no	yes
1x PSA	PairedContig_96	40609	39389	PHAGE_Escher_500465_1_NC_049342-gi|100055|ref|YP_009949254.1|	PairedContig_96	5763	7301	emrB	33626	33308	no	no	yes
1x PSA	PairedContig_96	40609	39389	PHAGE_Escher_500465_1_NC_049342-gi|100055|ref|YP_009949254.1|	PairedContig_96	7318	8490	emrA	32071	32119	no	no	yes
1x PSA	PairedContig_96	40609	39389	PHAGE_Escher_500465_1_NC_049342-gi|100055|ref|YP_009949254.1|	PairedContig_96	8617	9147	emrR	30772	31462	no	no	yes
1x PSA	PairedContig_96	41651	42613	PHAGE_Escher_500465_1_NC_049342-gi|100057|ref|YP_009949256.1|	PairedContig_96	5763	7301	emrB	36850	34350	no	no	yes
1x PSA	PairedContig_96	41651	42613	PHAGE_Escher_500465_1_NC_049342-gi|100057|ref|YP_009949256.1|	PairedContig_96	7318	8490	emrA	35295	33161	no	no	yes
1x PSA	PairedContig_96	41651	42613	PHAGE_Escher_500465_1_NC_049342-gi|100057|ref|YP_009949256.1|	PairedContig_96	8617	9147	emrR	33996	32504	no	no	yes
1x PSA	PairedContig_96	41484	40696	PHAGE_Escher_500465_1_NC_049342-gi|100056|ref|YP_009949255.1|	PairedContig_96	5763	7301	emrB	34933	34183	no	no	yes
1x PSA	PairedContig_96	41484	40696	PHAGE_Escher_500465_1_NC_049342-gi|100056|ref|YP_009949255.1|	PairedContig_96	7318	8490	emrA	33378	32994	no	no	yes
1x PSA	PairedContig_96	41484	40696	PHAGE_Escher_500465_1_NC_049342-gi|100056|ref|YP_009949255.1|	PairedContig_96	8617	9147	emrR	32079	32337	no	no	yes
1x PSA	PairedContig_98	493789	495486	PHAGE_Entero_YYZ_2008_NC_011356-gi|209427798|ref|YP_002274211.1|	PairedContig_98	127202	130315	acrD	368284	363474	no	no	no
1x PSA	PairedContig_98	493789	495486	PHAGE_Entero_YYZ_2008_NC_011356-gi|209427798|ref|YP_002274211.1|	PairedContig_98	218320	221913	evgS	277166	271876	no	no	no
1x PSA	PairedContig_98	493789	495486	PHAGE_Entero_YYZ_2008_NC_011356-gi|209427798|ref|YP_002274211.1|	PairedContig_98	221918	222532	evgA	273568	271257	no	no	no
1x PSA	PairedContig_98	493789	495486	PHAGE_Entero_YYZ_2008_NC_011356-gi|209427798|ref|YP_002274211.1|	PairedContig_98	223056	224111	emrK	272430	269678	no	no	no
1x PSA	PairedContig_98	493789	495486	PHAGE_Entero_YYZ_2008_NC_011356-gi|209427798|ref|YP_002274211.1|	PairedContig_98	224111	225649	emrY	271375	268140	no	no	no
1x PSA	PairedContig_98	493789	495486	PHAGE_Entero_YYZ_2008_NC_011356-gi|209427798|ref|YP_002274211.1|	PairedContig_98	334249	335217	pmrF	161237	158572	no	no	no
1x PSA	PairedContig_98	493789	495486	PHAGE_Entero_YYZ_2008_NC_011356-gi|209427798|ref|YP_002274211.1|	PairedContig_98	393113	394756	yojI	102373	99033	no	no	no
1x PSA	PairedContig_98	493789	495486	PHAGE_Entero_YYZ_2008_NC_011356-gi|209427798|ref|YP_002274211.1|	PairedContig_98	547149	547870	baeR	51663	54081	no	no	no
1x PSA	PairedContig_98	493789	495486	PHAGE_Entero_YYZ_2008_NC_011356-gi|209427798|ref|YP_002274211.1|	PairedContig_98	547867	549270	baeS	52381	55481	no	no	no
1x PSA	PairedContig_98	493789	495486	PHAGE_Entero_YYZ_2008_NC_011356-gi|209427798|ref|YP_002274211.1|	PairedContig_98	550683	553760	mdtC	55197	59971	no	no	no
1x PSA	PairedContig_98	493789	495486	PHAGE_Entero_YYZ_2008_NC_011356-gi|209427798|ref|YP_002274211.1|	PairedContig_98	553761	556883	mdtB	58275	63094	no	no	no
1x PSA	PairedContig_98	493789	495486	PHAGE_Entero_YYZ_2008_NC_011356-gi|209427798|ref|YP_002274211.1|	PairedContig_98	556883	558130	mdtA	61397	64341	no	no	no
1x PSA	PairedContig_98	265270	266487	PHAGE_Escher_500465_2_NC_049343-gi|100041|ref|YP_009949297.1|	PairedContig_98	127202	130315	acrD	139285	134955	no	no	no
1x PSA	PairedContig_98	265270	266487	PHAGE_Escher_500465_2_NC_049343-gi|100041|ref|YP_009949297.1|	PairedContig_98	218320	221913	evgS	48167	43357	no	no	yes
1x PSA	PairedContig_98	265270	266487	PHAGE_Escher_500465_2_NC_049343-gi|100041|ref|YP_009949297.1|	PairedContig_98	221918	222532	evgA	44569	42738	no	no	yes
1x PSA	PairedContig_98	265270	266487	PHAGE_Escher_500465_2_NC_049343-gi|100041|ref|YP_009949297.1|	PairedContig_98	223056	224111	emrK	43431	41159	no	no	yes
1x PSA	PairedContig_98	265270	266487	PHAGE_Escher_500465_2_NC_049343-gi|100041|ref|YP_009949297.1|	PairedContig_98	224111	225649	emrY	42376	39621	no	no	yes
1x PSA	PairedContig_98	265270	266487	PHAGE_Escher_500465_2_NC_049343-gi|100041|ref|YP_009949297.1|	PairedContig_98	334249	335217	pmrF	67762	69947	no	no	no
1x PSA	PairedContig_98	265270	266487	PHAGE_Escher_500465_2_NC_049343-gi|100041|ref|YP_009949297.1|	PairedContig_98	393113	394756	yojI	126626	129486	no	no	no
1x PSA	PairedContig_98	265270	266487	PHAGE_Escher_500465_2_NC_049343-gi|100041|ref|YP_009949297.1|	PairedContig_98	547149	547870	baeR	280662	282600	no	no	no
1x PSA	PairedContig_98	265270	266487	PHAGE_Escher_500465_2_NC_049343-gi|100041|ref|YP_009949297.1|	PairedContig_98	547867	549270	baeS	281380	284000	no	no	no
1x PSA	PairedContig_98	265270	266487	PHAGE_Escher_500465_2_NC_049343-gi|100041|ref|YP_009949297.1|	PairedContig_98	550683	553760	mdtC	284196	288490	no	no	no
1x PSA	PairedContig_98	265270	266487	PHAGE_Escher_500465_2_NC_049343-gi|100041|ref|YP_009949297.1|	PairedContig_98	553761	556883	mdtB	287274	291613	no	no	no
1x PSA	PairedContig_98	265270	266487	PHAGE_Escher_500465_2_NC_049343-gi|100041|ref|YP_009949297.1|	PairedContig_98	556883	558130	mdtA	290396	292860	no	no	no
1x PSA	PairedContig_98	266755	267930	PHAGE_Escher_500465_2_NC_049343-gi|100040|ref|YP_009949296.1|	PairedContig_98	127202	130315	acrD	140728	136440	no	no	no
1x PSA	PairedContig_98	266755	267930	PHAGE_Escher_500465_2_NC_049343-gi|100040|ref|YP_009949296.1|	PairedContig_98	218320	221913	evgS	49610	44842	no	no	yes
1x PSA	PairedContig_98	266755	267930	PHAGE_Escher_500465_2_NC_049343-gi|100040|ref|YP_009949296.1|	PairedContig_98	221918	222532	evgA	46012	44223	no	no	yes
1x PSA	PairedContig_98	266755	267930	PHAGE_Escher_500465_2_NC_049343-gi|100040|ref|YP_009949296.1|	PairedContig_98	223056	224111	emrK	44874	42644	no	no	yes
1x PSA	PairedContig_98	266755	267930	PHAGE_Escher_500465_2_NC_049343-gi|100040|ref|YP_009949296.1|	PairedContig_98	224111	225649	emrY	43819	41106	no	no	yes
1x PSA	PairedContig_98	266755	267930	PHAGE_Escher_500465_2_NC_049343-gi|100040|ref|YP_009949296.1|	PairedContig_98	334249	335217	pmrF	66319	68462	no	no	no
1x PSA	PairedContig_98	266755	267930	PHAGE_Escher_500465_2_NC_049343-gi|100040|ref|YP_009949296.1|	PairedContig_98	393113	394756	yojI	125183	128001	no	no	no
1x PSA	PairedContig_98	266755	267930	PHAGE_Escher_500465_2_NC_049343-gi|100040|ref|YP_009949296.1|	PairedContig_98	547149	547870	baeR	279219	281115	no	no	no
1x PSA	PairedContig_98	266755	267930	PHAGE_Escher_500465_2_NC_049343-gi|100040|ref|YP_009949296.1|	PairedContig_98	547867	549270	baeS	279937	282515	no	no	no
1x PSA	PairedContig_98	266755	267930	PHAGE_Escher_500465_2_NC_049343-gi|100040|ref|YP_009949296.1|	PairedContig_98	550683	553760	mdtC	282753	287005	no	no	no
1x PSA	PairedContig_98	266755	267930	PHAGE_Escher_500465_2_NC_049343-gi|100040|ref|YP_009949296.1|	PairedContig_98	553761	556883	mdtB	285831	290128	no	no	no
1x PSA	PairedContig_98	266755	267930	PHAGE_Escher_500465_2_NC_049343-gi|100040|ref|YP_009949296.1|	PairedContig_98	556883	558130	mdtA	288953	291375	no	no	no
1x PSA	PairedContig_99	278593	276536	PROPHAGE_Escher_MG1655-gi|16129798|ref|NP_416359.1|	PairedContig_99	361156	361488	Escherichia_coli_emrE	84620	82895	no	no	no
1x PSA	PairedContig_99	264570	262525	PROPHAGE_Escher_MG1655-gi|16129784|ref|NP_416344.1|	PairedContig_99	361156	361488	Escherichia_coli_emrE	98631	96918	no	no	no
1x PSA	PairedContig_99	204148	206001	PROPHAGE_Escher_MG1655-gi|16129720|ref|NP_416280.1|	PairedContig_99	361156	361488	Escherichia_coli_emrE	155155	157340	no	no	no
1x PSA	PairedContig_99	391877	393094	PROPHAGE_Escher_CFT073-gi|26248244|ref|NP_754284.1|	PairedContig_99	361156	361488	Escherichia_coli_emrE	31938	30389	no	no	yes
1x PSA	PairedContig_99	538112	539305	PROPHAGE_Escher_CFT073-gi|26248352|ref|NP_754392.1|	PairedContig_99	361156	361488	Escherichia_coli_emrE	178149	176624	no	no	no
1x PSA	PairedContig_99	415744	416784	PROPHAGE_Escher_CFT073-gi|26248270|ref|NP_754310.1|	PairedContig_99	361156	361488	Escherichia_coli_emrE	55628	54256	no	no	no
1x PSA	PairedContig_99	543233	542214	PROPHAGE_Escher_CFT073-gi|26248360|ref|NP_754400.1|	PairedContig_99	361156	361488	Escherichia_coli_emrE	181058	181745	no	no	no
1x PSA	PairedContig_99	543212	542214	PHAGE_Escher_520873_NC_049344-gi|100046|ref|YP_009965324.1|	PairedContig_99	361156	361488	Escherichia_coli_emrE	181058	181724	no	no	no
1x PSA	PairedContig_99	534192	533338	PROPHAGE_Escher_CFT073-gi|26248346|ref|NP_754386.1|	PairedContig_99	361156	361488	Escherichia_coli_emrE	172182	172704	no	no	no
1x PSA	PairedContig_99	542214	541435	PROPHAGE_Escher_CFT073-gi|26248359|ref|NP_754399.1|	PairedContig_99	361156	361488	Escherichia_coli_emrE	180279	180726	no	no	no
1x PSA	PairedContig_99	542211	541435	PHAGE_Escher_520873_NC_049344-gi|100047|ref|YP_009965325.1|	PairedContig_99	361156	361488	Escherichia_coli_emrE	180279	180723	no	no	no
1x PSA	PairedContig_104	33693	34859	PHAGE_Stx2_c_1717_NC_011357-gi|209447203|ref|YP_002274288.1|	PairedContig_104	17996	19162	ugd	16863	14531	no	no	yes
10x PSA	PairedContig_7	381730	384792	PHAGE_Entero_mEp460_NC_019716-gi|428782329|ref|YP_007112087.1|	PairedContig_7	1930	2262	Escherichia_coli_emrE	382862	379468	no	no	no
10x PSA	PairedContig_7	372764	374860	PHAGE_Entero_cdtI_NC_009514-gi|148609384|ref|YP_001272515.1|	PairedContig_7	1930	2262	Escherichia_coli_emrE	372930	370502	no	no	no
10x PSA	PairedContig_7	84826	86883	PROPHAGE_Escher_MG1655-gi|16129798|ref|NP_416359.1|	PairedContig_7	1930	2262	Escherichia_coli_emrE	84953	82564	no	no	no
10x PSA	PairedContig_7	98849	100894	PROPHAGE_Escher_MG1655-gi|16129784|ref|NP_416344.1|	PairedContig_7	1930	2262	Escherichia_coli_emrE	98964	96587	no	no	no
10x PSA	PairedContig_7	376594	378549	PHAGE_Entero_cdtI_NC_009514-gi|148609387|ref|YP_001272518.1|	PairedContig_7	1930	2262	Escherichia_coli_emrE	376619	374332	no	no	no
10x PSA	PairedContig_7	159271	157418	PROPHAGE_Escher_MG1655-gi|16129720|ref|NP_416280.1|	PairedContig_7	1930	2262	Escherichia_coli_emrE	155488	157009	no	no	no
10x PSA	PairedContig_7	375072	376577	PHAGE_Entero_cdtI_NC_009514-gi|148609386|ref|YP_001272517.1|	PairedContig_7	1930	2262	Escherichia_coli_emrE	374647	372810	no	no	no
10x PSA	PairedContig_9	94698	96629	PROPHAGE_Escher_MG1655-gi|16131068|ref|NP_417645.1|	PairedContig_9	5358	8462	acrF	91271	86236	no	no	no
10x PSA	PairedContig_9	94698	96629	PROPHAGE_Escher_MG1655-gi|16131068|ref|NP_417645.1|	PairedContig_9	8474	9631	acrE	88155	85067	no	no	no
10x PSA	PairedContig_9	94698	96629	PROPHAGE_Escher_MG1655-gi|16131068|ref|NP_417645.1|	PairedContig_9	10030	10692	acrS	86599	84006	no	no	no
10x PSA	PairedContig_9	94698	96629	PROPHAGE_Escher_MG1655-gi|16131068|ref|NP_417645.1|	PairedContig_9	210535	211354	bacA	113906	116656	no	no	no
10x PSA	PairedContig_9	94698	96629	PROPHAGE_Escher_MG1655-gi|16131068|ref|NP_417645.1|	PairedContig_9	238872	240359	tolC	142243	145661	no	no	no
10x PSA	PairedContig_9	201618	199780	PHAGE_Klebsi_ST147_VIM1phi7.1_NC_049451-gi|100040|ref|YP_009882596.1|	PairedContig_9	5358	8462	acrF	194422	193156	no	no	no
10x PSA	PairedContig_9	201618	199780	PHAGE_Klebsi_ST147_VIM1phi7.1_NC_049451-gi|100040|ref|YP_009882596.1|	PairedContig_9	8474	9631	acrE	191306	191987	no	no	no
10x PSA	PairedContig_9	201618	199780	PHAGE_Klebsi_ST147_VIM1phi7.1_NC_049451-gi|100040|ref|YP_009882596.1|	PairedContig_9	10030	10692	acrS	189750	190926	no	no	no
10x PSA	PairedContig_9	201618	199780	PHAGE_Klebsi_ST147_VIM1phi7.1_NC_049451-gi|100040|ref|YP_009882596.1|	PairedContig_9	210535	211354	bacA	10755	9736	no	yes	yes
10x PSA	PairedContig_9	201618	199780	PHAGE_Klebsi_ST147_VIM1phi7.1_NC_049451-gi|100040|ref|YP_009882596.1|	PairedContig_9	238872	240359	tolC	39092	38741	no	no	yes
10x PSA	PairedContig_9	39764	41206	PROPHAGE_Escher_Sakai-gi|15833371|ref|NP_312144.1|	PairedContig_9	5358	8462	acrF	35848	31302	no	no	yes
10x PSA	PairedContig_9	39764	41206	PROPHAGE_Escher_Sakai-gi|15833371|ref|NP_312144.1|	PairedContig_9	8474	9631	acrE	32732	30133	no	no	yes
10x PSA	PairedContig_9	39764	41206	PROPHAGE_Escher_Sakai-gi|15833371|ref|NP_312144.1|	PairedContig_9	10030	10692	acrS	31176	29072	no	no	yes
10x PSA	PairedContig_9	39764	41206	PROPHAGE_Escher_Sakai-gi|15833371|ref|NP_312144.1|	PairedContig_9	210535	211354	bacA	169329	171590	no	no	no
10x PSA	PairedContig_9	39764	41206	PROPHAGE_Escher_Sakai-gi|15833371|ref|NP_312144.1|	PairedContig_9	238872	240359	tolC	197666	200595	no	no	no
10x PSA	PairedContig_9	51041	49677	PROPHAGE_Escher_MG1655-gi|16131124|ref|NP_417701.1|	PairedContig_9	5358	8462	acrF	44319	42579	no	no	yes
10x PSA	PairedContig_9	51041	49677	PROPHAGE_Escher_MG1655-gi|16131124|ref|NP_417701.1|	PairedContig_9	8474	9631	acrE	41203	41410	no	no	yes
10x PSA	PairedContig_9	51041	49677	PROPHAGE_Escher_MG1655-gi|16131124|ref|NP_417701.1|	PairedContig_9	10030	10692	acrS	39647	40349	no	no	yes
10x PSA	PairedContig_9	51041	49677	PROPHAGE_Escher_MG1655-gi|16131124|ref|NP_417701.1|	PairedContig_9	210535	211354	bacA	160858	160313	no	no	no
10x PSA	PairedContig_9	51041	49677	PROPHAGE_Escher_MG1655-gi|16131124|ref|NP_417701.1|	PairedContig_9	238872	240359	tolC	189195	189318	no	no	no
10x PSA	PairedContig_9	49584	48520	PROPHAGE_Escher_MG1655-gi|16131125|ref|NP_417702.1|	PairedContig_9	5358	8462	acrF	43162	41122	no	no	yes
10x PSA	PairedContig_9	49584	48520	PROPHAGE_Escher_MG1655-gi|16131125|ref|NP_417702.1|	PairedContig_9	8474	9631	acrE	40046	39953	no	no	yes
10x PSA	PairedContig_9	49584	48520	PROPHAGE_Escher_MG1655-gi|16131125|ref|NP_417702.1|	PairedContig_9	10030	10692	acrS	38490	38892	no	no	yes
10x PSA	PairedContig_9	49584	48520	PROPHAGE_Escher_MG1655-gi|16131125|ref|NP_417702.1|	PairedContig_9	210535	211354	bacA	162015	161770	no	no	no
10x PSA	PairedContig_9	49584	48520	PROPHAGE_Escher_MG1655-gi|16131125|ref|NP_417702.1|	PairedContig_9	238872	240359	tolC	190352	190775	no	no	no
10x PSA	PairedContig_9	204122	205132	PROPHAGE_Escher_MG1655-gi|16130960|ref|NP_417536.1|	PairedContig_9	5358	8462	acrF	199774	195660	no	no	no
10x PSA	PairedContig_9	204122	205132	PROPHAGE_Escher_MG1655-gi|16130960|ref|NP_417536.1|	PairedContig_9	8474	9631	acrE	196658	194491	no	no	no
10x PSA	PairedContig_9	204122	205132	PROPHAGE_Escher_MG1655-gi|16130960|ref|NP_417536.1|	PairedContig_9	10030	10692	acrS	195102	193430	no	no	no
10x PSA	PairedContig_9	204122	205132	PROPHAGE_Escher_MG1655-gi|16130960|ref|NP_417536.1|	PairedContig_9	210535	211354	bacA	5403	7232	no	yes	yes
10x PSA	PairedContig_9	204122	205132	PROPHAGE_Escher_MG1655-gi|16130960|ref|NP_417536.1|	PairedContig_9	238872	240359	tolC	33740	36237	no	no	yes
10x PSA	PairedContig_9	119143	118268	PROPHAGE_Escher_MG1655-gi|90111549|ref|NP_417628.2|	PairedContig_9	5358	8462	acrF	112910	110681	no	no	no
10x PSA	PairedContig_9	119143	118268	PROPHAGE_Escher_MG1655-gi|90111549|ref|NP_417628.2|	PairedContig_9	8474	9631	acrE	109794	109512	no	no	no
10x PSA	PairedContig_9	119143	118268	PROPHAGE_Escher_MG1655-gi|90111549|ref|NP_417628.2|	PairedContig_9	10030	10692	acrS	108238	108451	no	no	no
10x PSA	PairedContig_9	119143	118268	PROPHAGE_Escher_MG1655-gi|90111549|ref|NP_417628.2|	PairedContig_9	210535	211354	bacA	92267	92211	no	no	no
10x PSA	PairedContig_9	119143	118268	PROPHAGE_Escher_MG1655-gi|90111549|ref|NP_417628.2|	PairedContig_9	238872	240359	tolC	120604	121216	no	no	no
10x PSA	PairedContig_11	203	1351	PROPHAGE_Escher_MG1655-gi|16132105|ref|NP_418704.1|	PairedContig_11	133642	134775	Escherichia_coli_ampC	132291	134572	no	no	no
10x PSA	PairedContig_11	203	1351	PROPHAGE_Escher_MG1655-gi|16132105|ref|NP_418704.1|	PairedContig_11	175046	176689	eptA	173695	176486	no	no	no
10x PSA	PairedContig_11	203	1351	PROPHAGE_Escher_MG1655-gi|16132105|ref|NP_418704.1|	PairedContig_11	205904	206935	mdtN	204553	206732	no	no	no
10x PSA	PairedContig_11	203	1351	PROPHAGE_Escher_MG1655-gi|16132105|ref|NP_418704.1|	PairedContig_11	206935	208986	mdtO	205584	208783	no	no	no
10x PSA	PairedContig_11	203	1351	PROPHAGE_Escher_MG1655-gi|16132105|ref|NP_418704.1|	PairedContig_11	208983	210449	mdtP	207632	210246	no	no	no
10x PSA	PairedContig_13	2211	2783	PROPHAGE_Escher_MG1655-gi|16129505|ref|NP_416064.1|	PairedContig_13	22410	22793	marA	19627	20582	no	no	yes
10x PSA	PairedContig_26	85593	84766	PROPHAGE_Escher_MG1655-gi|49176353|ref|YP_026220.1|	PairedContig_26	15025	15657	CRP	69741	69936	no	no	no
10x PSA	PairedContig_26	85593	84766	PROPHAGE_Escher_MG1655-gi|49176353|ref|YP_026220.1|	PairedContig_26	195494	196651	mdtE	110728	111058	no	no	no
10x PSA	PairedContig_26	85593	84766	PROPHAGE_Escher_MG1655-gi|49176353|ref|YP_026220.1|	PairedContig_26	196676	199789	mdtF	111910	114196	no	no	no
10x PSA	PairedContig_26	85593	84766	PROPHAGE_Escher_MG1655-gi|49176353|ref|YP_026220.1|	PairedContig_26	200152	200880	gadW	115386	115287	no	no	no
10x PSA	PairedContig_26	85593	84766	PROPHAGE_Escher_MG1655-gi|49176353|ref|YP_026220.1|	PairedContig_26	201249	202073	gadX	116483	116480	no	no	no
10x PSA	PairedContig_40	184709	182436	PROPHAGE_Escher_EDL933-gi|15800640|ref|NP_286654.1|	PairedContig_40	142775	144523	msbA	39661	40186	no	no	yes
10x PSA	PairedContig_40	34504	33305	PROPHAGE_Escher_CFT073-gi|26247050|ref|NP_753090.1|	PairedContig_40	142775	144523	msbA	109470	110019	no	no	no
10x PSA	PairedContig_67	75065	73737	PROPHAGE_Escher_MG1655-gi|16131769|ref|NP_418366.1|	PairedContig_67	56884	58257	cpxA	16853	16808	no	no	yes
10x PSA	PairedContig_85	174693	173035	PHAGE_Escher_500465_1_NC_049342-gi|100050|ref|YP_009949249.1|	PairedContig_85	142805	144343	emrB	30230	30350	no	no	yes
10x PSA	PairedContig_85	174693	173035	PHAGE_Escher_500465_1_NC_049342-gi|100050|ref|YP_009949249.1|	PairedContig_85	144360	145532	emrA	28675	29161	no	no	yes
10x PSA	PairedContig_85	174693	173035	PHAGE_Escher_500465_1_NC_049342-gi|100050|ref|YP_009949249.1|	PairedContig_85	145659	146189	emrR	27376	28504	no	no	yes
10x PSA	PairedContig_85	177651	176431	PHAGE_Escher_500465_1_NC_049342-gi|100055|ref|YP_009949254.1|	PairedContig_85	142805	144343	emrB	33626	33308	no	no	yes
10x PSA	PairedContig_85	177651	176431	PHAGE_Escher_500465_1_NC_049342-gi|100055|ref|YP_009949254.1|	PairedContig_85	144360	145532	emrA	32071	32119	no	no	yes
10x PSA	PairedContig_85	177651	176431	PHAGE_Escher_500465_1_NC_049342-gi|100055|ref|YP_009949254.1|	PairedContig_85	145659	146189	emrR	30772	31462	no	no	yes
10x PSA	PairedContig_85	131829	132887	PROPHAGE_Escher_MG1655-gi|16130606|ref|NP_417179.1|	PairedContig_85	142805	144343	emrB	9918	12514	no	yes	yes
10x PSA	PairedContig_85	131829	132887	PROPHAGE_Escher_MG1655-gi|16130606|ref|NP_417179.1|	PairedContig_85	144360	145532	emrA	11473	13703	no	no	yes
10x PSA	PairedContig_85	131829	132887	PROPHAGE_Escher_MG1655-gi|16130606|ref|NP_417179.1|	PairedContig_85	145659	146189	emrR	12772	14360	no	no	yes
10x PSA	PairedContig_85	178693	179655	PHAGE_Escher_500465_1_NC_049342-gi|100057|ref|YP_009949256.1|	PairedContig_85	142805	144343	emrB	36850	34350	no	no	yes
10x PSA	PairedContig_85	178693	179655	PHAGE_Escher_500465_1_NC_049342-gi|100057|ref|YP_009949256.1|	PairedContig_85	144360	145532	emrA	35295	33161	no	no	yes
10x PSA	PairedContig_85	178693	179655	PHAGE_Escher_500465_1_NC_049342-gi|100057|ref|YP_009949256.1|	PairedContig_85	145659	146189	emrR	33996	32504	no	no	yes
10x PSA	PairedContig_85	178526	177738	PHAGE_Escher_500465_1_NC_049342-gi|100056|ref|YP_009949255.1|	PairedContig_85	142805	144343	emrB	34933	34183	no	no	yes
10x PSA	PairedContig_85	178526	177738	PHAGE_Escher_500465_1_NC_049342-gi|100056|ref|YP_009949255.1|	PairedContig_85	144360	145532	emrA	33378	32994	no	no	yes
10x PSA	PairedContig_85	178526	177738	PHAGE_Escher_500465_1_NC_049342-gi|100056|ref|YP_009949255.1|	PairedContig_85	145659	146189	emrR	32079	32337	no	no	yes
10x PSA	PairedContig_116	98976	97279	PHAGE_Entero_YYZ_2008_NC_011356-gi|209427798|ref|YP_002274211.1|	PairedContig_116	34634	35881	mdtA	62645	63095	no	no	no
10x PSA	PairedContig_116	98976	97279	PHAGE_Entero_YYZ_2008_NC_011356-gi|209427798|ref|YP_002274211.1|	PairedContig_116	35881	39003	mdtB	61398	59973	no	no	no
10x PSA	PairedContig_116	98976	97279	PHAGE_Entero_YYZ_2008_NC_011356-gi|209427798|ref|YP_002274211.1|	PairedContig_116	39004	42081	mdtC	58275	56895	no	no	no
10x PSA	PairedContig_116	98976	97279	PHAGE_Entero_YYZ_2008_NC_011356-gi|209427798|ref|YP_002274211.1|	PairedContig_116	43494	44897	baeS	53785	54079	no	no	no
10x PSA	PairedContig_116	98976	97279	PHAGE_Entero_YYZ_2008_NC_011356-gi|209427798|ref|YP_002274211.1|	PairedContig_116	44894	45615	baeR	52385	53361	no	no	no
10x PSA	PairedContig_116	98976	97279	PHAGE_Entero_YYZ_2008_NC_011356-gi|209427798|ref|YP_002274211.1|	PairedContig_116	198009	199652	yojI	100730	100676	no	no	no
10x PSA	PairedContig_116	98976	97279	PHAGE_Entero_YYZ_2008_NC_011356-gi|209427798|ref|YP_002274211.1|	PairedContig_116	257548	258516	pmrF	160269	159540	no	no	no
10x PSA	PairedContig_116	98976	97279	PHAGE_Entero_YYZ_2008_NC_011356-gi|209427798|ref|YP_002274211.1|	PairedContig_116	367130	368668	emrY	269851	269692	no	no	no
10x PSA	PairedContig_116	98976	97279	PHAGE_Entero_YYZ_2008_NC_011356-gi|209427798|ref|YP_002274211.1|	PairedContig_116	368668	369723	emrK	271389	270747	no	no	no
10x PSA	PairedContig_116	98976	97279	PHAGE_Entero_YYZ_2008_NC_011356-gi|209427798|ref|YP_002274211.1|	PairedContig_116	370247	370861	evgA	272968	271885	no	no	no
10x PSA	PairedContig_116	98976	97279	PHAGE_Entero_YYZ_2008_NC_011356-gi|209427798|ref|YP_002274211.1|	PairedContig_116	370866	374459	evgS	273587	275483	no	no	no
10x PSA	PairedContig_116	98976	97279	PHAGE_Entero_YYZ_2008_NC_011356-gi|209427798|ref|YP_002274211.1|	PairedContig_116	462464	465577	acrD	365185	366601	no	no	no
10x PSA	PairedContig_116	327509	326292	PHAGE_Escher_500465_2_NC_049343-gi|100041|ref|YP_009949297.1|	PairedContig_116	34634	35881	mdtA	291658	291628	no	no	no
10x PSA	PairedContig_116	327509	326292	PHAGE_Escher_500465_2_NC_049343-gi|100041|ref|YP_009949297.1|	PairedContig_116	35881	39003	mdtB	290411	288506	no	no	no
10x PSA	PairedContig_116	327509	326292	PHAGE_Escher_500465_2_NC_049343-gi|100041|ref|YP_009949297.1|	PairedContig_116	39004	42081	mdtC	287288	285428	no	no	no
10x PSA	PairedContig_116	327509	326292	PHAGE_Escher_500465_2_NC_049343-gi|100041|ref|YP_009949297.1|	PairedContig_116	43494	44897	baeS	282798	282612	no	no	no
10x PSA	PairedContig_116	327509	326292	PHAGE_Escher_500465_2_NC_049343-gi|100041|ref|YP_009949297.1|	PairedContig_116	44894	45615	baeR	281398	281894	no	no	no
10x PSA	PairedContig_116	327509	326292	PHAGE_Escher_500465_2_NC_049343-gi|100041|ref|YP_009949297.1|	PairedContig_116	198009	199652	yojI	128283	127857	no	no	no
10x PSA	PairedContig_116	327509	326292	PHAGE_Escher_500465_2_NC_049343-gi|100041|ref|YP_009949297.1|	PairedContig_116	257548	258516	pmrF	68744	68993	no	no	no
10x PSA	PairedContig_116	327509	326292	PHAGE_Escher_500465_2_NC_049343-gi|100041|ref|YP_009949297.1|	PairedContig_116	367130	368668	emrY	40838	41159	no	no	yes
10x PSA	PairedContig_116	327509	326292	PHAGE_Escher_500465_2_NC_049343-gi|100041|ref|YP_009949297.1|	PairedContig_116	368668	369723	emrK	42376	42214	no	no	yes
10x PSA	PairedContig_116	327509	326292	PHAGE_Escher_500465_2_NC_049343-gi|100041|ref|YP_009949297.1|	PairedContig_116	370247	370861	evgA	43955	43352	no	no	yes
10x PSA	PairedContig_116	327509	326292	PHAGE_Escher_500465_2_NC_049343-gi|100041|ref|YP_009949297.1|	PairedContig_116	370866	374459	evgS	44574	46950	no	no	yes
10x PSA	PairedContig_116	327509	326292	PHAGE_Escher_500465_2_NC_049343-gi|100041|ref|YP_009949297.1|	PairedContig_116	462464	465577	acrD	136172	138068	no	no	no
10x PSA	PairedContig_116	326024	324849	PHAGE_Escher_500465_2_NC_049343-gi|100040|ref|YP_009949296.1|	PairedContig_116	34634	35881	mdtA	290215	290143	no	no	no
10x PSA	PairedContig_116	326024	324849	PHAGE_Escher_500465_2_NC_049343-gi|100040|ref|YP_009949296.1|	PairedContig_116	35881	39003	mdtB	288968	287021	no	no	no
10x PSA	PairedContig_116	326024	324849	PHAGE_Escher_500465_2_NC_049343-gi|100040|ref|YP_009949296.1|	PairedContig_116	39004	42081	mdtC	285845	283943	no	no	no
10x PSA	PairedContig_116	326024	324849	PHAGE_Escher_500465_2_NC_049343-gi|100040|ref|YP_009949296.1|	PairedContig_116	43494	44897	baeS	281355	281127	no	no	no
10x PSA	PairedContig_116	326024	324849	PHAGE_Escher_500465_2_NC_049343-gi|100040|ref|YP_009949296.1|	PairedContig_116	44894	45615	baeR	279955	280409	no	no	no
10x PSA	PairedContig_116	326024	324849	PHAGE_Escher_500465_2_NC_049343-gi|100040|ref|YP_009949296.1|	PairedContig_116	198009	199652	yojI	126840	126372	no	no	no
10x PSA	PairedContig_116	326024	324849	PHAGE_Escher_500465_2_NC_049343-gi|100040|ref|YP_009949296.1|	PairedContig_116	257548	258516	pmrF	67301	67508	no	no	no
10x PSA	PairedContig_116	326024	324849	PHAGE_Escher_500465_2_NC_049343-gi|100040|ref|YP_009949296.1|	PairedContig_116	367130	368668	emrY	42281	42644	no	no	yes
10x PSA	PairedContig_116	326024	324849	PHAGE_Escher_500465_2_NC_049343-gi|100040|ref|YP_009949296.1|	PairedContig_116	368668	369723	emrK	43819	43699	no	no	yes
10x PSA	PairedContig_116	326024	324849	PHAGE_Escher_500465_2_NC_049343-gi|100040|ref|YP_009949296.1|	PairedContig_116	370247	370861	evgA	45398	44837	no	no	yes
10x PSA	PairedContig_116	326024	324849	PHAGE_Escher_500465_2_NC_049343-gi|100040|ref|YP_009949296.1|	PairedContig_116	370866	374459	evgS	46017	48435	no	no	yes
10x PSA	PairedContig_116	326024	324849	PHAGE_Escher_500465_2_NC_049343-gi|100040|ref|YP_009949296.1|	PairedContig_116	462464	465577	acrD	137615	139553	no	no	no
10x PSA	PairedContig_119	1271	105	PHAGE_Stx2_c_1717_NC_011357-gi|209447203|ref|YP_002274288.1|	PairedContig_119	15802	16968	ugd	15697	15697	no	no	yes
100x PSA	PairedContig_0	27345	30407	PHAGE_Entero_mEp460_NC_019716-gi|428782329|ref|YP_007112087.1|	PairedContig_0	129847	130260	H-NS	99440	102915	no	no	no
100x PSA	PairedContig_0	18379	20475	PHAGE_Entero_cdtI_NC_009514-gi|148609384|ref|YP_001272515.1|	PairedContig_0	129847	130260	H-NS	109372	111881	no	no	no
100x PSA	PairedContig_0	22209	24164	PHAGE_Entero_cdtI_NC_009514-gi|148609387|ref|YP_001272518.1|	PairedContig_0	129847	130260	H-NS	105683	108051	no	no	no
100x PSA	PairedContig_0	20687	22192	PHAGE_Entero_cdtI_NC_009514-gi|148609386|ref|YP_001272517.1|	PairedContig_0	129847	130260	H-NS	107655	109573	no	no	no
100x PSA	PairedContig_1	314309	316582	PROPHAGE_Escher_EDL933-gi|15800640|ref|NP_286654.1|	PairedContig_1	132290	132962	kdpE	184292	181347	no	no	no
100x PSA	PairedContig_1	314309	316582	PROPHAGE_Escher_EDL933-gi|15800640|ref|NP_286654.1|	PairedContig_1	274965	276197	Escherichia_coli_mdfA	41617	38112	no	no	yes
100x PSA	PairedContig_1	314309	316582	PROPHAGE_Escher_EDL933-gi|15800640|ref|NP_286654.1|	PairedContig_1	354495	356243	msbA	37913	41934	no	no	yes
100x PSA	PairedContig_1	464514	465713	PROPHAGE_Escher_CFT073-gi|26247050|ref|NP_753090.1|	PairedContig_1	132290	132962	kdpE	333423	331552	no	no	no
100x PSA	PairedContig_1	464514	465713	PROPHAGE_Escher_CFT073-gi|26247050|ref|NP_753090.1|	PairedContig_1	274965	276197	Escherichia_coli_mdfA	190748	188317	no	no	no
100x PSA	PairedContig_1	464514	465713	PROPHAGE_Escher_CFT073-gi|26247050|ref|NP_753090.1|	PairedContig_1	354495	356243	msbA	111218	108271	no	no	no
100x PSA	PairedContig_3	85594	84767	PROPHAGE_Escher_MG1655-gi|49176353|ref|YP_026220.1|	PairedContig_3	15025	15657	CRP	69742	69937	no	no	no
100x PSA	PairedContig_3	85594	84767	PROPHAGE_Escher_MG1655-gi|49176353|ref|YP_026220.1|	PairedContig_3	195495	196652	mdtE	110728	111058	no	no	no
100x PSA	PairedContig_3	85594	84767	PROPHAGE_Escher_MG1655-gi|49176353|ref|YP_026220.1|	PairedContig_3	196677	199791	mdtF	111910	114197	no	no	no
100x PSA	PairedContig_3	85594	84767	PROPHAGE_Escher_MG1655-gi|49176353|ref|YP_026220.1|	PairedContig_3	200154	200882	gadW	115387	115288	no	no	no
100x PSA	PairedContig_3	85594	84767	PROPHAGE_Escher_MG1655-gi|49176353|ref|YP_026220.1|	PairedContig_3	201251	202075	gadX	116484	116481	no	no	no
100x PSA	PairedContig_21	62755	60917	PHAGE_Klebsi_ST147_VIM1phi7.1_NC_049451-gi|100040|ref|YP_009882596.1|	PairedContig_21	71672	72491	bacA	10755	9736	no	yes	yes
100x PSA	PairedContig_21	62755	60917	PHAGE_Klebsi_ST147_VIM1phi7.1_NC_049451-gi|100040|ref|YP_009882596.1|	PairedContig_21	100009	101496	tolC	39092	38741	no	no	yes
100x PSA	PairedContig_21	182293	183615	PROPHAGE_Escher_MG1655-gi|16132099|ref|NP_418698.1|	PairedContig_21	71672	72491	bacA	111943	109802	no	no	no
100x PSA	PairedContig_21	182293	183615	PROPHAGE_Escher_MG1655-gi|16132099|ref|NP_418698.1|	PairedContig_21	100009	101496	tolC	83606	80797	no	no	no
100x PSA	PairedContig_21	65259	66269	PROPHAGE_Escher_MG1655-gi|16130960|ref|NP_417536.1|	PairedContig_21	71672	72491	bacA	5403	7232	no	yes	yes
100x PSA	PairedContig_21	65259	66269	PROPHAGE_Escher_MG1655-gi|16130960|ref|NP_417536.1|	PairedContig_21	100009	101496	tolC	33740	36237	no	no	yes
100x PSA	PairedContig_57	94463	96394	PROPHAGE_Escher_MG1655-gi|16131068|ref|NP_417645.1|	PairedContig_57	5123	8227	acrF	91271	86236	no	no	no
100x PSA	PairedContig_57	94463	96394	PROPHAGE_Escher_MG1655-gi|16131068|ref|NP_417645.1|	PairedContig_57	8239	9396	acrE	88155	85067	no	no	no
100x PSA	PairedContig_57	94463	96394	PROPHAGE_Escher_MG1655-gi|16131068|ref|NP_417645.1|	PairedContig_57	9795	10457	acrS	86599	84006	no	no	no
100x PSA	PairedContig_57	39529	40971	PROPHAGE_Escher_Sakai-gi|15833371|ref|NP_312144.1|	PairedContig_57	5123	8227	acrF	35848	31302	no	no	yes
100x PSA	PairedContig_57	39529	40971	PROPHAGE_Escher_Sakai-gi|15833371|ref|NP_312144.1|	PairedContig_57	8239	9396	acrE	32732	30133	no	no	yes
100x PSA	PairedContig_57	39529	40971	PROPHAGE_Escher_Sakai-gi|15833371|ref|NP_312144.1|	PairedContig_57	9795	10457	acrS	31176	29072	no	no	yes
100x PSA	PairedContig_57	50806	49442	PROPHAGE_Escher_MG1655-gi|16131124|ref|NP_417701.1|	PairedContig_57	5123	8227	acrF	44319	42579	no	no	yes
100x PSA	PairedContig_57	50806	49442	PROPHAGE_Escher_MG1655-gi|16131124|ref|NP_417701.1|	PairedContig_57	8239	9396	acrE	41203	41410	no	no	yes
100x PSA	PairedContig_57	50806	49442	PROPHAGE_Escher_MG1655-gi|16131124|ref|NP_417701.1|	PairedContig_57	9795	10457	acrS	39647	40349	no	no	yes
100x PSA	PairedContig_57	49349	48285	PROPHAGE_Escher_MG1655-gi|16131125|ref|NP_417702.1|	PairedContig_57	5123	8227	acrF	43162	41122	no	no	yes
100x PSA	PairedContig_57	49349	48285	PROPHAGE_Escher_MG1655-gi|16131125|ref|NP_417702.1|	PairedContig_57	8239	9396	acrE	40046	39953	no	no	yes
100x PSA	PairedContig_57	49349	48285	PROPHAGE_Escher_MG1655-gi|16131125|ref|NP_417702.1|	PairedContig_57	9795	10457	acrS	38490	38892	no	no	yes
100x PSA	PairedContig_57	118907	118032	PROPHAGE_Escher_MG1655-gi|90111549|ref|NP_417628.2|	PairedContig_57	5123	8227	acrF	112909	110680	no	no	no
100x PSA	PairedContig_57	118907	118032	PROPHAGE_Escher_MG1655-gi|90111549|ref|NP_417628.2|	PairedContig_57	8239	9396	acrE	109793	109511	no	no	no
100x PSA	PairedContig_57	118907	118032	PROPHAGE_Escher_MG1655-gi|90111549|ref|NP_417628.2|	PairedContig_57	9795	10457	acrS	108237	108450	no	no	no
100x PSA	PairedContig_86	20240	21898	PHAGE_Escher_500465_1_NC_049342-gi|100050|ref|YP_009949249.1|	PairedContig_86	48744	49274	emrR	26846	29034	no	no	yes
100x PSA	PairedContig_86	20240	21898	PHAGE_Escher_500465_1_NC_049342-gi|100050|ref|YP_009949249.1|	PairedContig_86	49401	50573	emrA	27503	30333	no	no	yes
100x PSA	PairedContig_86	20240	21898	PHAGE_Escher_500465_1_NC_049342-gi|100050|ref|YP_009949249.1|	PairedContig_86	50590	52128	emrB	28692	31888	no	no	yes
100x PSA	PairedContig_86	17282	18502	PHAGE_Escher_500465_1_NC_049342-gi|100055|ref|YP_009949254.1|	PairedContig_86	48744	49274	emrR	30242	31992	no	no	yes
100x PSA	PairedContig_86	17282	18502	PHAGE_Escher_500465_1_NC_049342-gi|100055|ref|YP_009949254.1|	PairedContig_86	49401	50573	emrA	30899	33291	no	no	yes
100x PSA	PairedContig_86	17282	18502	PHAGE_Escher_500465_1_NC_049342-gi|100055|ref|YP_009949254.1|	PairedContig_86	50590	52128	emrB	32088	34846	no	no	yes
100x PSA	PairedContig_86	63104	62046	PROPHAGE_Escher_MG1655-gi|16130606|ref|NP_417179.1|	PairedContig_86	48744	49274	emrR	13302	13830	no	no	yes
100x PSA	PairedContig_86	63104	62046	PROPHAGE_Escher_MG1655-gi|16130606|ref|NP_417179.1|	PairedContig_86	49401	50573	emrA	12645	12531	no	no	yes
100x PSA	PairedContig_86	63104	62046	PROPHAGE_Escher_MG1655-gi|16130606|ref|NP_417179.1|	PairedContig_86	50590	52128	emrB	11456	10976	no	no	yes
100x PSA	PairedContig_86	16240	15278	PHAGE_Escher_500465_1_NC_049342-gi|100057|ref|YP_009949256.1|	PairedContig_86	48744	49274	emrR	33466	33034	no	no	yes
100x PSA	PairedContig_86	16240	15278	PHAGE_Escher_500465_1_NC_049342-gi|100057|ref|YP_009949256.1|	PairedContig_86	49401	50573	emrA	34123	34333	no	no	yes
100x PSA	PairedContig_86	16240	15278	PHAGE_Escher_500465_1_NC_049342-gi|100057|ref|YP_009949256.1|	PairedContig_86	50590	52128	emrB	35312	35888	no	no	yes
100x PSA	PairedContig_86	16407	17195	PHAGE_Escher_500465_1_NC_049342-gi|100056|ref|YP_009949255.1|	PairedContig_86	48744	49274	emrR	31549	32867	no	no	yes
100x PSA	PairedContig_86	16407	17195	PHAGE_Escher_500465_1_NC_049342-gi|100056|ref|YP_009949255.1|	PairedContig_86	49401	50573	emrA	32206	34166	no	no	yes
100x PSA	PairedContig_86	16407	17195	PHAGE_Escher_500465_1_NC_049342-gi|100056|ref|YP_009949255.1|	PairedContig_86	50590	52128	emrB	33395	35721	no	no	yes
100x PSA	PairedContig_92	1517	2113	PHAGE_Entero_cdtI_NC_009514-gi|148609401|ref|YP_001272532.1|	PairedContig_92	25777	26160	marA	23664	24643	no	no	yes
100x PSA	PairedContig_92	5579	6151	PROPHAGE_Escher_MG1655-gi|16129505|ref|NP_416064.1|	PairedContig_92	25777	26160	marA	19626	20581	no	no	yes
100x PSA	PairedContig_100	75066	73738	PROPHAGE_Escher_MG1655-gi|16131769|ref|NP_418366.1|	PairedContig_100	56885	58258	cpxA	16853	16808	no	no	yes
100x PSA	PairedContig_122	60340	61557	PROPHAGE_Escher_CFT073-gi|26248244|ref|NP_754284.1|	PairedContig_122	29620	29952	Escherichia_coli_emrE	31937	30388	no	no	yes
100x PSA	PairedContig_122	84207	85247	PROPHAGE_Escher_CFT073-gi|26248270|ref|NP_754310.1|	PairedContig_122	29620	29952	Escherichia_coli_emrE	55627	54255	no	no	no
100x PSA	PairedContig_123	81422	80205	PHAGE_Escher_500465_2_NC_049343-gi|100041|ref|YP_009949297.1|	PairedContig_123	11461	12429	pmrF	68744	68993	no	no	no
100x PSA	PairedContig_123	81422	80205	PHAGE_Escher_500465_2_NC_049343-gi|100041|ref|YP_009949297.1|	PairedContig_123	121043	122581	emrY	40838	41159	no	no	yes
100x PSA	PairedContig_123	81422	80205	PHAGE_Escher_500465_2_NC_049343-gi|100041|ref|YP_009949297.1|	PairedContig_123	122581	123636	emrK	42376	42214	no	no	yes
100x PSA	PairedContig_123	81422	80205	PHAGE_Escher_500465_2_NC_049343-gi|100041|ref|YP_009949297.1|	PairedContig_123	124160	124774	evgA	43955	43352	no	no	yes
100x PSA	PairedContig_123	81422	80205	PHAGE_Escher_500465_2_NC_049343-gi|100041|ref|YP_009949297.1|	PairedContig_123	124779	128372	evgS	44574	46950	no	no	yes
100x PSA	PairedContig_123	79937	78762	PHAGE_Escher_500465_2_NC_049343-gi|100040|ref|YP_009949296.1|	PairedContig_123	11461	12429	pmrF	67301	67508	no	no	no
100x PSA	PairedContig_123	79937	78762	PHAGE_Escher_500465_2_NC_049343-gi|100040|ref|YP_009949296.1|	PairedContig_123	121043	122581	emrY	42281	42644	no	no	yes
100x PSA	PairedContig_123	79937	78762	PHAGE_Escher_500465_2_NC_049343-gi|100040|ref|YP_009949296.1|	PairedContig_123	122581	123636	emrK	43819	43699	no	no	yes
100x PSA	PairedContig_123	79937	78762	PHAGE_Escher_500465_2_NC_049343-gi|100040|ref|YP_009949296.1|	PairedContig_123	124160	124774	evgA	45398	44837	no	no	yes
100x PSA	PairedContig_123	79937	78762	PHAGE_Escher_500465_2_NC_049343-gi|100040|ref|YP_009949296.1|	PairedContig_123	124779	128372	evgS	46017	48435	no	no	yes
100x PSA	PairedContig_123	77767	78759	PHAGE_Escher_500465_2_NC_049343-gi|100039|ref|YP_009949295.1|	PairedContig_123	11461	12429	pmrF	67298	65338	no	no	no
100x PSA	PairedContig_123	77767	78759	PHAGE_Escher_500465_2_NC_049343-gi|100039|ref|YP_009949295.1|	PairedContig_123	121043	122581	emrY	42284	44814	no	no	yes
100x PSA	PairedContig_123	77767	78759	PHAGE_Escher_500465_2_NC_049343-gi|100039|ref|YP_009949295.1|	PairedContig_123	122581	123636	emrK	43822	45869	no	no	yes
100x PSA	PairedContig_123	77767	78759	PHAGE_Escher_500465_2_NC_049343-gi|100039|ref|YP_009949295.1|	PairedContig_123	124160	124774	evgA	45401	47007	no	no	yes
100x PSA	PairedContig_123	77767	78759	PHAGE_Escher_500465_2_NC_049343-gi|100039|ref|YP_009949295.1|	PairedContig_123	124779	128372	evgS	46020	50605	no	no	yes
100x PSA	PairedContig_123	103736	104665	PHAGE_Entero_VT2phi_272_NC_028656-gi|966197797|ref|YP_009187397.1|	PairedContig_123	11461	12429	pmrF	93204	91307	no	no	no
100x PSA	PairedContig_123	103736	104665	PHAGE_Entero_VT2phi_272_NC_028656-gi|966197797|ref|YP_009187397.1|	PairedContig_123	121043	122581	emrY	16378	18845	no	no	yes
100x PSA	PairedContig_123	103736	104665	PHAGE_Entero_VT2phi_272_NC_028656-gi|966197797|ref|YP_009187397.1|	PairedContig_123	122581	123636	emrK	17916	19900	no	no	yes
100x PSA	PairedContig_123	103736	104665	PHAGE_Entero_VT2phi_272_NC_028656-gi|966197797|ref|YP_009187397.1|	PairedContig_123	124160	124774	evgA	19495	21038	no	no	yes
100x PSA	PairedContig_123	103736	104665	PHAGE_Entero_VT2phi_272_NC_028656-gi|966197797|ref|YP_009187397.1|	PairedContig_123	124779	128372	evgS	20114	24636	no	no	yes
100x PSA	PairedContig_124	98976	97279	PHAGE_Entero_YYZ_2008_NC_011356-gi|209427798|ref|YP_002274211.1|	PairedContig_124	34634	35881	mdtA	62645	63095	no	no	no
100x PSA	PairedContig_124	98976	97279	PHAGE_Entero_YYZ_2008_NC_011356-gi|209427798|ref|YP_002274211.1|	PairedContig_124	35881	39003	mdtB	61398	59973	no	no	no
100x PSA	PairedContig_124	98976	97279	PHAGE_Entero_YYZ_2008_NC_011356-gi|209427798|ref|YP_002274211.1|	PairedContig_124	39004	42081	mdtC	58275	56895	no	no	no
100x PSA	PairedContig_124	98976	97279	PHAGE_Entero_YYZ_2008_NC_011356-gi|209427798|ref|YP_002274211.1|	PairedContig_124	43494	44897	baeS	53785	54079	no	no	no
100x PSA	PairedContig_124	98976	97279	PHAGE_Entero_YYZ_2008_NC_011356-gi|209427798|ref|YP_002274211.1|	PairedContig_124	44894	45615	baeR	52385	53361	no	no	no
100x PSA	PairedContig_133	1271	105	PHAGE_Stx2_c_1717_NC_011357-gi|209447203|ref|YP_002274288.1|	PairedContig_133	15802	16968	ugd	15697	15697	no	no	yes
1000x PSA	PairedContig_1	278408	276351	PROPHAGE_Escher_MG1655-gi|16129798|ref|NP_416359.1|	PairedContig_1	360971	361303	Escherichia_coli_emrE	84620	82895	no	no	no
1000x PSA	PairedContig_1	264385	262340	PROPHAGE_Escher_MG1655-gi|16129784|ref|NP_416344.1|	PairedContig_1	360971	361303	Escherichia_coli_emrE	98631	96918	no	no	no
1000x PSA	PairedContig_1	203963	205816	PROPHAGE_Escher_MG1655-gi|16129720|ref|NP_416280.1|	PairedContig_1	360971	361303	Escherichia_coli_emrE	155155	157340	no	no	no
1000x PSA	PairedContig_1	391692	392909	PROPHAGE_Escher_CFT073-gi|26248244|ref|NP_754284.1|	PairedContig_1	360971	361303	Escherichia_coli_emrE	31938	30389	no	no	yes
1000x PSA	PairedContig_1	415557	416597	PROPHAGE_Escher_CFT073-gi|26248270|ref|NP_754310.1|	PairedContig_1	360971	361303	Escherichia_coli_emrE	55626	54254	no	no	no
1000x PSA	PairedContig_1	240836	240144	PROPHAGE_Escher_MG1655-gi|16129761|ref|NP_416321.1|	PairedContig_1	360971	361303	Escherichia_coli_emrE	120827	120467	no	no	no
1000x PSA	PairedContig_2	85593	84766	PROPHAGE_Escher_MG1655-gi|49176353|ref|YP_026220.1|	PairedContig_2	15025	15657	CRP	69741	69936	no	no	no
1000x PSA	PairedContig_2	85593	84766	PROPHAGE_Escher_MG1655-gi|49176353|ref|YP_026220.1|	PairedContig_2	195495	196652	mdtE	110729	111059	no	no	no
1000x PSA	PairedContig_2	85593	84766	PROPHAGE_Escher_MG1655-gi|49176353|ref|YP_026220.1|	PairedContig_2	196677	199790	mdtF	111911	114197	no	no	no
1000x PSA	PairedContig_2	85593	84766	PROPHAGE_Escher_MG1655-gi|49176353|ref|YP_026220.1|	PairedContig_2	200153	200881	gadW	115387	115288	no	no	no
1000x PSA	PairedContig_2	85593	84766	PROPHAGE_Escher_MG1655-gi|49176353|ref|YP_026220.1|	PairedContig_2	201250	202074	gadX	116484	116481	no	no	no
1000x PSA	PairedContig_18	8059	10332	PROPHAGE_Escher_EDL933-gi|15800640|ref|NP_286654.1|	PairedContig_18	48245	49993	msbA	37913	41934	no	no	yes
1000x PSA	PairedContig_18	158264	159463	PROPHAGE_Escher_CFT073-gi|26247050|ref|NP_753090.1|	PairedContig_18	48245	49993	msbA	111218	108271	no	no	no
1000x PSA	PairedContig_23	1165	1761	PHAGE_Entero_cdtI_NC_009514-gi|148609401|ref|YP_001272532.1|	PairedContig_23	25426	25809	marA	23665	24644	no	no	yes
1000x PSA	PairedContig_23	5227	5799	PROPHAGE_Escher_MG1655-gi|16129505|ref|NP_416064.1|	PairedContig_23	25426	25809	marA	19627	20582	no	no	yes
1000x PSA	PairedContig_24	145113	146951	PHAGE_Klebsi_ST147_VIM1phi7.1_NC_049451-gi|100040|ref|YP_009882596.1|	PairedContig_24	106372	107859	tolC	40579	37254	no	no	yes
1000x PSA	PairedContig_24	145113	146951	PHAGE_Klebsi_ST147_VIM1phi7.1_NC_049451-gi|100040|ref|YP_009882596.1|	PairedContig_24	135377	136196	bacA	11574	8917	no	yes	yes
1000x PSA	PairedContig_24	25575	24253	PROPHAGE_Escher_MG1655-gi|16132099|ref|NP_418698.1|	PairedContig_24	106372	107859	tolC	82119	82284	no	no	no
1000x PSA	PairedContig_24	25575	24253	PROPHAGE_Escher_MG1655-gi|16132099|ref|NP_418698.1|	PairedContig_24	135377	136196	bacA	111124	110621	no	no	no
1000x PSA	PairedContig_24	142609	141599	PROPHAGE_Escher_MG1655-gi|16130960|ref|NP_417536.1|	PairedContig_24	106372	107859	tolC	35227	34750	no	no	yes
1000x PSA	PairedContig_24	142609	141599	PROPHAGE_Escher_MG1655-gi|16130960|ref|NP_417536.1|	PairedContig_24	135377	136196	bacA	6222	6413	no	yes	yes
1000x PSA	PairedContig_53	323459	322242	PHAGE_Escher_500465_2_NC_049343-gi|100041|ref|YP_009949297.1|	PairedContig_53	30593	31840	mdtA	291649	291619	no	no	no
1000x PSA	PairedContig_53	323459	322242	PHAGE_Escher_500465_2_NC_049343-gi|100041|ref|YP_009949297.1|	PairedContig_53	31840	34962	mdtB	290402	288497	no	no	no
1000x PSA	PairedContig_53	323459	322242	PHAGE_Escher_500465_2_NC_049343-gi|100041|ref|YP_009949297.1|	PairedContig_53	34963	38040	mdtC	287279	285419	no	no	no
1000x PSA	PairedContig_53	323459	322242	PHAGE_Escher_500465_2_NC_049343-gi|100041|ref|YP_009949297.1|	PairedContig_53	39453	40856	baeS	282789	282603	no	no	no
1000x PSA	PairedContig_53	323459	322242	PHAGE_Escher_500465_2_NC_049343-gi|100041|ref|YP_009949297.1|	PairedContig_53	40853	41574	baeR	281389	281885	no	no	no
1000x PSA	PairedContig_53	323459	322242	PHAGE_Escher_500465_2_NC_049343-gi|100041|ref|YP_009949297.1|	PairedContig_53	193969	195612	yojI	128273	127847	no	no	no
1000x PSA	PairedContig_53	323459	322242	PHAGE_Escher_500465_2_NC_049343-gi|100041|ref|YP_009949297.1|	PairedContig_53	253508	254476	pmrF	68734	68983	no	no	no
1000x PSA	PairedContig_53	323459	322242	PHAGE_Escher_500465_2_NC_049343-gi|100041|ref|YP_009949297.1|	PairedContig_53	363079	364617	emrY	40837	41158	no	no	yes
1000x PSA	PairedContig_53	323459	322242	PHAGE_Escher_500465_2_NC_049343-gi|100041|ref|YP_009949297.1|	PairedContig_53	364617	365672	emrK	42375	42213	no	no	yes
1000x PSA	PairedContig_53	323459	322242	PHAGE_Escher_500465_2_NC_049343-gi|100041|ref|YP_009949297.1|	PairedContig_53	366196	366810	evgA	43954	43351	no	no	yes
1000x PSA	PairedContig_53	323459	322242	PHAGE_Escher_500465_2_NC_049343-gi|100041|ref|YP_009949297.1|	PairedContig_53	366815	370408	evgS	44573	46949	no	no	yes
1000x PSA	PairedContig_53	323459	322242	PHAGE_Escher_500465_2_NC_049343-gi|100041|ref|YP_009949297.1|	PairedContig_53	458411	461524	acrD	136169	138065	no	no	no
1000x PSA	PairedContig_53	321974	320799	PHAGE_Escher_500465_2_NC_049343-gi|100040|ref|YP_009949296.1|	PairedContig_53	30593	31840	mdtA	290206	290134	no	no	no
1000x PSA	PairedContig_53	321974	320799	PHAGE_Escher_500465_2_NC_049343-gi|100040|ref|YP_009949296.1|	PairedContig_53	31840	34962	mdtB	288959	287012	no	no	no
1000x PSA	PairedContig_53	321974	320799	PHAGE_Escher_500465_2_NC_049343-gi|100040|ref|YP_009949296.1|	PairedContig_53	34963	38040	mdtC	285836	283934	no	no	no
1000x PSA	PairedContig_53	321974	320799	PHAGE_Escher_500465_2_NC_049343-gi|100040|ref|YP_009949296.1|	PairedContig_53	39453	40856	baeS	281346	281118	no	no	no
1000x PSA	PairedContig_53	321974	320799	PHAGE_Escher_500465_2_NC_049343-gi|100040|ref|YP_009949296.1|	PairedContig_53	40853	41574	baeR	279946	280400	no	no	no
1000x PSA	PairedContig_53	321974	320799	PHAGE_Escher_500465_2_NC_049343-gi|100040|ref|YP_009949296.1|	PairedContig_53	193969	195612	yojI	126830	126362	no	no	no
1000x PSA	PairedContig_53	321974	320799	PHAGE_Escher_500465_2_NC_049343-gi|100040|ref|YP_009949296.1|	PairedContig_53	253508	254476	pmrF	67291	67498	no	no	no
1000x PSA	PairedContig_53	321974	320799	PHAGE_Escher_500465_2_NC_049343-gi|100040|ref|YP_009949296.1|	PairedContig_53	363079	364617	emrY	42280	42643	no	no	yes
1000x PSA	PairedContig_53	321974	320799	PHAGE_Escher_500465_2_NC_049343-gi|100040|ref|YP_009949296.1|	PairedContig_53	364617	365672	emrK	43818	43698	no	no	yes
1000x PSA	PairedContig_53	321974	320799	PHAGE_Escher_500465_2_NC_049343-gi|100040|ref|YP_009949296.1|	PairedContig_53	366196	366810	evgA	45397	44836	no	no	yes
1000x PSA	PairedContig_53	321974	320799	PHAGE_Escher_500465_2_NC_049343-gi|100040|ref|YP_009949296.1|	PairedContig_53	366815	370408	evgS	46016	48434	no	no	yes
1000x PSA	PairedContig_53	321974	320799	PHAGE_Escher_500465_2_NC_049343-gi|100040|ref|YP_009949296.1|	PairedContig_53	458411	461524	acrD	137612	139550	no	no	no
1000x PSA	PairedContig_83	44166	42235	PROPHAGE_Escher_MG1655-gi|16131068|ref|NP_417645.1|	PairedContig_83	128172	128834	acrS	85937	84668	no	no	no
1000x PSA	PairedContig_83	44166	42235	PROPHAGE_Escher_MG1655-gi|16131068|ref|NP_417645.1|	PairedContig_83	129233	130390	acrE	86998	86224	no	no	no
1000x PSA	PairedContig_83	44166	42235	PROPHAGE_Escher_MG1655-gi|16131068|ref|NP_417645.1|	PairedContig_83	130402	133507	acrF	88167	89341	no	no	no
1000x PSA	PairedContig_83	99100	97658	PROPHAGE_Escher_Sakai-gi|15833371|ref|NP_312144.1|	PairedContig_83	128172	128834	acrS	30514	29734	no	no	yes
1000x PSA	PairedContig_83	99100	97658	PROPHAGE_Escher_Sakai-gi|15833371|ref|NP_312144.1|	PairedContig_83	129233	130390	acrE	31575	31290	no	no	yes
1000x PSA	PairedContig_83	99100	97658	PROPHAGE_Escher_Sakai-gi|15833371|ref|NP_312144.1|	PairedContig_83	130402	133507	acrF	32744	34407	no	no	yes
1000x PSA	PairedContig_83	87823	89187	PROPHAGE_Escher_MG1655-gi|16131124|ref|NP_417701.1|	PairedContig_83	128172	128834	acrS	38985	41011	no	no	yes
1000x PSA	PairedContig_83	87823	89187	PROPHAGE_Escher_MG1655-gi|16131124|ref|NP_417701.1|	PairedContig_83	129233	130390	acrE	40046	42567	no	no	yes
1000x PSA	PairedContig_83	87823	89187	PROPHAGE_Escher_MG1655-gi|16131124|ref|NP_417701.1|	PairedContig_83	130402	133507	acrF	41215	45684	no	no	yes
1000x PSA	PairedContig_83	89280	90344	PROPHAGE_Escher_MG1655-gi|16131125|ref|NP_417702.1|	PairedContig_83	128172	128834	acrS	37828	39554	no	no	yes
1000x PSA	PairedContig_83	89280	90344	PROPHAGE_Escher_MG1655-gi|16131125|ref|NP_417702.1|	PairedContig_83	129233	130390	acrE	38889	41110	no	no	yes
1000x PSA	PairedContig_83	89280	90344	PROPHAGE_Escher_MG1655-gi|16131125|ref|NP_417702.1|	PairedContig_83	130402	133507	acrF	40058	44227	no	no	yes
1000x PSA	PairedContig_83	19721	20596	PROPHAGE_Escher_MG1655-gi|90111549|ref|NP_417628.2|	PairedContig_83	128172	128834	acrS	107576	109113	no	no	no
1000x PSA	PairedContig_83	19721	20596	PROPHAGE_Escher_MG1655-gi|90111549|ref|NP_417628.2|	PairedContig_83	129233	130390	acrE	108637	110669	no	no	no
1000x PSA	PairedContig_83	19721	20596	PROPHAGE_Escher_MG1655-gi|90111549|ref|NP_417628.2|	PairedContig_83	130402	133507	acrF	109806	113786	no	no	no
1000x PSA	PairedContig_85	75066	73738	PROPHAGE_Escher_MG1655-gi|16131769|ref|NP_418366.1|	PairedContig_85	56885	58258	cpxA	16853	16808	no	no	yes
1000x PSA	PairedContig_100	174693	173035	PHAGE_Escher_500465_1_NC_049342-gi|100050|ref|YP_009949249.1|	PairedContig_100	142806	144344	emrB	30229	30349	no	no	yes
1000x PSA	PairedContig_100	174693	173035	PHAGE_Escher_500465_1_NC_049342-gi|100050|ref|YP_009949249.1|	PairedContig_100	144361	145533	emrA	28674	29160	no	no	yes
1000x PSA	PairedContig_100	174693	173035	PHAGE_Escher_500465_1_NC_049342-gi|100050|ref|YP_009949249.1|	PairedContig_100	145660	146189	emrR	27375	28504	no	no	yes
1000x PSA	PairedContig_100	177651	176431	PHAGE_Escher_500465_1_NC_049342-gi|100055|ref|YP_009949254.1|	PairedContig_100	142806	144344	emrB	33625	33307	no	no	yes
1000x PSA	PairedContig_100	177651	176431	PHAGE_Escher_500465_1_NC_049342-gi|100055|ref|YP_009949254.1|	PairedContig_100	144361	145533	emrA	32070	32118	no	no	yes
1000x PSA	PairedContig_100	177651	176431	PHAGE_Escher_500465_1_NC_049342-gi|100055|ref|YP_009949254.1|	PairedContig_100	145660	146189	emrR	30771	31462	no	no	yes
1000x PSA	PairedContig_100	131830	132888	PROPHAGE_Escher_MG1655-gi|16130606|ref|NP_417179.1|	PairedContig_100	142806	144344	emrB	9918	12514	no	yes	yes
1000x PSA	PairedContig_100	131830	132888	PROPHAGE_Escher_MG1655-gi|16130606|ref|NP_417179.1|	PairedContig_100	144361	145533	emrA	11473	13703	no	no	yes
1000x PSA	PairedContig_100	131830	132888	PROPHAGE_Escher_MG1655-gi|16130606|ref|NP_417179.1|	PairedContig_100	145660	146189	emrR	12772	14359	no	no	yes
1000x PSA	PairedContig_100	178693	179655	PHAGE_Escher_500465_1_NC_049342-gi|100057|ref|YP_009949256.1|	PairedContig_100	142806	144344	emrB	36849	34349	no	no	yes
1000x PSA	PairedContig_100	178693	179655	PHAGE_Escher_500465_1_NC_049342-gi|100057|ref|YP_009949256.1|	PairedContig_100	144361	145533	emrA	35294	33160	no	no	yes
1000x PSA	PairedContig_100	178693	179655	PHAGE_Escher_500465_1_NC_049342-gi|100057|ref|YP_009949256.1|	PairedContig_100	145660	146189	emrR	33995	32504	no	no	yes
1000x PSA	PairedContig_100	178526	177738	PHAGE_Escher_500465_1_NC_049342-gi|100056|ref|YP_009949255.1|	PairedContig_100	142806	144344	emrB	34932	34182	no	no	yes
1000x PSA	PairedContig_100	178526	177738	PHAGE_Escher_500465_1_NC_049342-gi|100056|ref|YP_009949255.1|	PairedContig_100	144361	145533	emrA	33377	32993	no	no	yes
1000x PSA	PairedContig_100	178526	177738	PHAGE_Escher_500465_1_NC_049342-gi|100056|ref|YP_009949255.1|	PairedContig_100	145660	146189	emrR	32078	32337	no	no	yes
1000x PSA	PairedContig_102	1271	105	PHAGE_Stx2_c_1717_NC_011357-gi|209447203|ref|YP_002274288.1|	PairedContig_102	15802	16968	ugd	15697	15697	no	no	yes

## Sheet: Prokka
Sample	locus_tag	ftype	length_bp	gene	EC_number	COG	product
0x PSA	PIHOHKNE_01063	CDS	759	menH	4.2.99.20		(1R,6R)-2-succinyl-6-hydroxy-2,4-cyclohexadiene-1-carboxylate synthase
0x PSA	PIHOHKNE_03722	CDS	684	cmk			(d)CMP kinase
0x PSA	PIHOHKNE_01764	CDS	1656	lldP			(R)-lactate / (S)-lactate / glycolate:H+ symporter LldP
0x PSA	PIHOHKNE_02843	CDS	2673	glnD	2.7.7.59		[protein-PII] uridylyltransferase
0x PSA	PIHOHKNE_01942	CDS	2187	glgB	2.4.1.18		1,4-alpha-glucan branching enzyme
0x PSA	PIHOHKNE_03128	CDS	927	menA			1,4-dihydroxy-2-naphthoate octaprenyltransferase
0x PSA	PIHOHKNE_03598	CDS	423		3.1.2.28		1,4-dihydroxy-2-naphthoyl-CoA hydrolase
0x PSA	PIHOHKNE_01064	CDS	858	menB	4.1.3.36		1,4-dihydroxy-2-naphthoyl-CoA synthase
0x PSA	PIHOHKNE_01774	CDS	948	fmt	2.1.2.9		10-formyltetrahydrofolate:L-methionyl-tRNAfMet N-formyltransferase
0x PSA	PIHOHKNE_02074	rRNA	1538				16S ribosomal RNA
0x PSA	PIHOHKNE_00651	CDS	864	rsmI_1			16S rRNA 2'-O-ribose methyltransferase
0x PSA	PIHOHKNE_03616	CDS	207	rsmI_2			16S rRNA 2'-O-ribose methyltransferase
0x PSA	PIHOHKNE_01909	CDS	597	rsmD	2.1.1.171		16S rRNA m2G966 methyltransferase
0x PSA	PIHOHKNE_01775	CDS	1290	rsmB			16S rRNA m5C967 methyltransferase
0x PSA	PIHOHKNE_01609	CDS	624	rsmG			16S rRNA m7G527 methyltransferase
0x PSA	PIHOHKNE_01876	CDS	795	rsmJ			16S rRNA methyltransferase
0x PSA	PIHOHKNE_02352	CDS	942	rsmH			16S rRNA methyltransferase
0x PSA	PIHOHKNE_02465	CDS	1032	rsmC	2.1.1.172		16S rRNA methyltransferase
0x PSA	PIHOHKNE_04084	CDS	1446	rsmF			16S rRNA methyltransferase
0x PSA	PIHOHKNE_02107	CDS	732	rsmE			16S rRNA methyltransferase monomer
0x PSA	PIHOHKNE_01161	CDS	696	rsuA			16S rRNA pseudouridine 516 synthase
0x PSA	PIHOHKNE_02382	CDS	822	rsmA	2.1.1.182		16S rRNA,m62A1519 dimethyltransferase
0x PSA	PIHOHKNE_00525	CDS	738	plsC	2.3.1.51		1-acylglycerol-3-phosphate O-acyltransferase
0x PSA	PIHOHKNE_02837	CDS	1197	dxr	1.1.1.267		1-deoxy-D-xylulose 5-phosphate reductoisomerase
0x PSA	PIHOHKNE_00046	CDS	1863	dxs	2.2.1.7		1-deoxyxylulose-5-phosphate synthase
0x PSA	PIHOHKNE_02407	CDS	951	ispH	1.17.1.2		1-hydroxy-2-methyl-2-(E)-butenyl 4-diphosphate reductase
0x PSA	PIHOHKNE_00844	CDS	1119	ispG	1.17.7.1		1-hydroxy-2-methyl-2-(E)-butenyl 4-diphosphate synthase
0x PSA	PIHOHKNE_01177	CDS	939	fruK	2.7.1.56		1-phosphofructokinase monomer
0x PSA	PIHOHKNE_00327	CDS	753	gpmA			2,3-bisphosphoglycerate-dependent phosphoglycerate mutase monomer
0x PSA	PIHOHKNE_01755	CDS	1545	gpmM			2,3-bisphosphoglycerate-independent phosphoglycerate mutase
0x PSA	PIHOHKNE_01388	CDS	1944	cpdB_1	3.1.4.16		2',3'-cyclic nucleotide 2'-phosphodiesterase / 3'-nucleotidase
0x PSA	PIHOHKNE_03116	CDS	1620	cpdB_2	3.1.4.16		2',3'-cyclic nucleotide 2'-phosphodiesterase / 3'-nucleotidase
0x PSA	PIHOHKNE_02181	CDS	1197	ygeX	4.3.1.15		2,3-diaminopropionate ammonia-lyase
0x PSA	PIHOHKNE_00185	CDS	747	entA	1.3.1.28		2,3-dihydro-2,3-dihydroxybenzoate dehydrogenase
0x PSA	PIHOHKNE_02972	CDS	999	yiaK	1.1.1.130		2,3-diketo-L-gulonate reductase monomer
0x PSA	PIHOHKNE_00523	CDS	1305	yiaN_1			2,3-diketo-L-gulonate:Na+ symporter - membrane subunit
0x PSA	PIHOHKNE_02975	CDS	468	yiaM			2,3-diketo-L-gulonate:Na+ symporter - membrane subunit
0x PSA	PIHOHKNE_02976	CDS	1278	yiaN_2			2,3-diketo-L-gulonate:Na+ symporter - membrane subunit
0x PSA	PIHOHKNE_00521	CDS	984	yiaO_1			2,3-diketo-L-gulonate:Na+ symporter - periplasmic binding protein
0x PSA	PIHOHKNE_02977	CDS	987	yiaO_2			2,3-diketo-L-gulonate:Na+ symporter - periplasmic binding protein
0x PSA	PIHOHKNE_00597	CDS	2019	fadH_1	1.3.1.34		2,4-dienoyl-CoA reductase
0x PSA	PIHOHKNE_04560	CDS	1143	fadH_2	1.3.1.34		2,4-dienoyl-CoA reductase
0x PSA	PIHOHKNE_00777	rRNA	2901				23S ribosomal RNA
0x PSA	PIHOHKNE_00683	CDS	630	rlmE			23S rRNA 2'-O-ribose methyltransferase
0x PSA	PIHOHKNE_04490	CDS	1101	rlmM			23S rRNA 2'-O-ribose methyltransferase
0x PSA	PIHOHKNE_01429	CDS	732	rlmB			23S rRNA 2'-O-ribose methyltransferase monomer
0x PSA	PIHOHKNE_02377	CDS	660	rluA			23S rRNA and tRNA pseudouridine synthase
0x PSA	PIHOHKNE_04096	CDS	810	rlmA	2.1.1.187		23S rRNA m1G745 methyltransferase
0x PSA	PIHOHKNE_00431	CDS	1128	rlmC			23S rRNA m5U747 methyltransferase
0x PSA	PIHOHKNE_00223	CDS	468	rlmH			23S rRNA methyltransferase
0x PSA	PIHOHKNE_00380	CDS	927	rlmF	2.1.1.181		23S rRNA methyltransferase
0x PSA	PIHOHKNE_00599	CDS	1137	rlmG	2.1.1.174		23S rRNA methyltransferase
0x PSA	PIHOHKNE_01874	CDS	843	rlmJ			23S rRNA methyltransferase
0x PSA	PIHOHKNE_04469	CDS	1302	rlmD			23S rRNA methyltransferase
0x PSA	PIHOHKNE_00842	CDS	1155	rlmN	2.1.1.192		23S rRNA methyltransferase and tRNA m2A37 methyltransferase
0x PSA	PIHOHKNE_03672	CDS	1176	rlmI			23S rRNA methyltransferase monomer
0x PSA	PIHOHKNE_02313	CDS	654	rluE			23S rRNA pseudouridine 2457 synthase
0x PSA	PIHOHKNE_02539	CDS	873	rluF			23S rRNA pseudouridine 2604 synthase
0x PSA	PIHOHKNE_02729	CDS	876	rluB			23S rRNA pseudouridine 2605 synthase
0x PSA	PIHOHKNE_02638	CDS	981	rluD			23S rRNA pseudouridine synthase
0x PSA	PIHOHKNE_03502	CDS	960	rluC			23S rRNA pseudouridine synthase
0x PSA	PIHOHKNE_02861	CDS	531	ligT			2'-5' RNA ligase
0x PSA	PIHOHKNE_02198	CDS	2160	aas	6.2.1.20		2-acylglycerophosphoethanolamine acyltransferase / acyl-ACP synthetase
0x PSA	PIHOHKNE_00482	CDS	1173	kbl_1	2.3.1.29		2-amino-3-ketobutyrate CoA ligase
0x PSA	PIHOHKNE_01750	CDS	1197	kbl_2	2.3.1.29		2-amino-3-ketobutyrate CoA ligase
0x PSA	PIHOHKNE_04437	CDS	480	ispF	4.6.1.12		2-C-methyl-D-erythritol 2,4-cyclodiphosphate synthase monomer
0x PSA	PIHOHKNE_03148	CDS	984	kdgT			2-dehydro-3-deoxy-D-gluconate:H+ symporter
0x PSA	PIHOHKNE_01653	CDS	879	dgoK_1	2.7.1.58		2-dehydro-3-deoxygalactonate kinase
0x PSA	PIHOHKNE_03291	CDS	1005	dgoK_2	2.7.1.58		2-dehydro-3-deoxygalactonate kinase
0x PSA	PIHOHKNE_00326	CDS	1053	aroG	2.5.1.54		2-dehydro-3-deoxyphosphoheptonate aldolase
0x PSA	PIHOHKNE_02643	CDS	1071	aroF	2.5.1.54		2-dehydro-3-deoxyphosphoheptonate aldolase
0x PSA	PIHOHKNE_04208	CDS	1047	aroH_1	2.5.1.54		2-dehydro-3-deoxyphosphoheptonate aldolase
0x PSA	PIHOHKNE_04806	CDS	1035	aroH_2	2.5.1.54		2-dehydro-3-deoxyphosphoheptonate aldolase
0x PSA	PIHOHKNE_00051	CDS	912	panE	1.1.1.169		2-dehydropantoate 2-reductase
0x PSA	PIHOHKNE_01397	CDS	792	kduD_1	1.1.1.127		2-deoxy-D-gluconate 3-dehydrogenase
0x PSA	PIHOHKNE_02192	CDS	762	kduD_2	1.1.1.127		2-deoxy-D-gluconate 3-dehydrogenase
0x PSA	PIHOHKNE_04186	CDS	669	yniC	3.1.3.68		2-deoxyglucose-6-phosphatase
0x PSA	PIHOHKNE_01090	CDS	255	yfaE			2Fe-2S cluster-containing protein involved in diferric-tyrosyl radical cofactor maintenance
0x PSA	PIHOHKNE_00834	CDS	336	fdx		COG0633	2Fe-2S ferredoxin
0x PSA	PIHOHKNE_02358	CDS	1572	leuA	2.3.3.13		2-isopropylmalate synthase
0x PSA	PIHOHKNE_02920	CDS	930	kdgK	2.7.1.45		2-keto-3-deoxygluconokinase
0x PSA	PIHOHKNE_01082	CDS	804	yfaU	2004-01-02		2-keto-3-deoxy-L-rhamnonate aldolase
0x PSA	PIHOHKNE_03365	CDS	813	COQ5_1	2.1.1.163		2-methoxy-6-polyprenyl-1,4-benzoquinol methylase, mitochondrial
0x PSA	PIHOHKNE_03915	CDS	9492	COQ5_2	2.1.1.163		2-methoxy-6-polyprenyl-1,4-benzoquinol methylase, mitochondrial
0x PSA	PIHOHKNE_04789	CDS	804	COQ5_3	2.1.1.163		2-methoxy-6-polyprenyl-1,4-benzoquinol methylase, mitochondrial
0x PSA	PIHOHKNE_04745	CDS	1452	prpD	4.2.1.79		2-methylcitrate dehydratase
0x PSA	PIHOHKNE_04744	CDS	1170	prpC	2.3.3.5		2-methylcitrate synthase
0x PSA	PIHOHKNE_04743	CDS	891	prpB	4.1.3.30		2-methylisocitrate lyase
0x PSA	PIHOHKNE_01708	CDS	471	mngA	2.7.1.69		2-O-alpha-mannosyl-D-glycerate PTS permease
0x PSA	PIHOHKNE_00242	CDS	1176	ubiF			2-octaprenyl-3-methyl-6-methoxy-1,4-benzoquinone hydroxylase
0x PSA	PIHOHKNE_02146	CDS	1179	ubiH			2-octaprenyl-6-methoxyphenol hydroxylase
0x PSA	PIHOHKNE_03296	CDS	1641	ubiB			2-octaprenylphenol hydroxylase
0x PSA	PIHOHKNE_01654	CDS	618	dgoA_1	4.1.2.21		2-oxo-3-deoxygalactonate 6-phosphate aldolase
0x PSA	PIHOHKNE_03290	CDS	630	dgoA_2	4.1.2.21		2-oxo-3-deoxygalactonate 6-phosphate aldolase
0x PSA	PIHOHKNE_01062	CDS	1671	menD	2.2.1.9		2-succinyl-5-enolpyruvyl-6-hydroxy-3-cyclohexene-1-carboxylate synthase
0x PSA	PIHOHKNE_00561	CDS	654	ribB	4.1.99.12		3,4-dihydroxy-2-butanone 4-phosphate synthase
0x PSA	PIHOHKNE_03721	CDS	1674	rpsA			30S ribosomal subunit protein S1
0x PSA	PIHOHKNE_01808	CDS	312	rpsJ			30S ribosomal subunit protein S10
0x PSA	PIHOHKNE_01784	CDS	390	rpsK			30S ribosomal subunit protein S11
0x PSA	PIHOHKNE_02037	CDS	375	rpsL			30S ribosomal subunit protein S12
0x PSA	PIHOHKNE_01785	CDS	357	rpsM			30S ribosomal subunit protein S13
0x PSA	PIHOHKNE_01794	CDS	306	rpsN			30S ribosomal subunit protein S14
0x PSA	PIHOHKNE_00669	CDS	270	rpsO			30S ribosomal subunit protein S15
0x PSA	PIHOHKNE_02651	CDS	249	rpsP			30S ribosomal subunit protein S16
0x PSA	PIHOHKNE_01798	CDS	255	rpsQ			30S ribosomal subunit protein S17
0x PSA	PIHOHKNE_01407	CDS	228	rpsR			30S ribosomal subunit protein S18
0x PSA	PIHOHKNE_01803	CDS	279	rpsS			30S ribosomal subunit protein S19
0x PSA	PIHOHKNE_02841	CDS	726	rpsB			30S ribosomal subunit protein S2
0x PSA	PIHOHKNE_02412	CDS	264	rpsT			30S ribosomal subunit protein S20
0x PSA	PIHOHKNE_00581	CDS	216	rpsU			30S ribosomal subunit protein S21
0x PSA	PIHOHKNE_04598	CDS	138	sra			30S ribosomal subunit protein S22
0x PSA	PIHOHKNE_01801	CDS	702	rpsC			30S ribosomal subunit protein S3
0x PSA	PIHOHKNE_01783	CDS	621	rpsD			30S ribosomal subunit protein S4
0x PSA	PIHOHKNE_01790	CDS	504	rpsE			30S ribosomal subunit protein S5
0x PSA	PIHOHKNE_01409	CDS	396	rpsF			30S ribosomal subunit protein S6
0x PSA	PIHOHKNE_02038	CDS	471	rpsG			30S ribosomal subunit protein S7
0x PSA	PIHOHKNE_01793	CDS	393	rpsH			30S ribosomal subunit protein S8
0x PSA	PIHOHKNE_00726	CDS	393	rpsI			30S ribosomal subunit protein S9
0x PSA	PIHOHKNE_00671	CDS	402	rbfA			30S ribosome binding factor
0x PSA	PIHOHKNE_04800	CDS	564	dinG_2	3.1.-.-		3'-5' exonuclease DinG
0x PSA	PIHOHKNE_04220	CDS	759	aroD	4.2.1.10		3-dehydroquinate dehydratase
0x PSA	PIHOHKNE_01995	CDS	1089	aroB	4.2.3.4		3-dehydroquinate synthase
0x PSA	PIHOHKNE_00702	CDS	567	kdsC	3.1.3.45		3-deoxy-D-manno-octulosonate 8-phosphate phosphatase monomer
0x PSA	PIHOHKNE_03344	CDS	855	kdsA	2.5.1.55		3-deoxy-D-manno-octulosonate 8-phosphate synthase
0x PSA	PIHOHKNE_00456	CDS	741	kdsB_1	2.7.7.38		3-deoxy-D-manno-octulosonate cytidylyltransferase
0x PSA	PIHOHKNE_03714	CDS	747	kdsB_2	2.7.7.38		3-deoxy-D-manno-octulosonate cytidylyltransferase
0x PSA	PIHOHKNE_03272	CDS	558	hxlB	5.3.1.27	COG0794	3-hexulose-6-phosphate isomerase
0x PSA	PIHOHKNE_01548	CDS	747	ydfG	1.1.1.298		3-hydroxy acid dehydrogenase monomer
0x PSA	PIHOHKNE_02829	CDS	456	fabZ			3-hydroxy-acyl-[acyl-carrier-protein] dehydratase
0x PSA	PIHOHKNE_03882	CDS	867	paaH	1.1.1.157		3-hydroxyadipyl-CoA dehydrogenase (NAD+)
0x PSA	PIHOHKNE_03685	CDS	627	fabA	4.2.1.60		3-hydroxydecanoyl-[acp] dehydrase
0x PSA	PIHOHKNE_02359	CDS	1092	leuB	1.1.1.85		3-isopropylmalate dehydrogenase
0x PSA	PIHOHKNE_03304	CDS	1164	fadA	2.3.1.16		3-ketoacyl-CoA thiolase
0x PSA	PIHOHKNE_01413	CDS	651	ulaD	4.1.1.85		3-keto-L-gulonate 6-phosphate decarboxylase
0x PSA	PIHOHKNE_02979	CDS	663	sgbH	4.1.1.85		3-keto-L-gulonate 6-phosphate decarboxylase
0x PSA	PIHOHKNE_02874	CDS	795	panB	2.1.2.11		3-methyl-2-oxobutanoate hydroxymethyltransferase monomer
0x PSA	PIHOHKNE_02946	CDS	564	tag	3.2.2.20		3-methyl-adenine DNA glycosylase I, constitutive
0x PSA	PIHOHKNE_01275	CDS	849	alkA	3.2.2.21		3-methyl-adenine DNA glycosylase II, inducible
0x PSA	PIHOHKNE_03302	CDS	1494	ubiD			3-octaprenyl-4-hydroxybenzoate carboxy-lyase monomer
0x PSA	PIHOHKNE_01017	CDS	570	ubiX			3-octaprenyl-4-hydroxybenzoate decarboxylase together with UbiG
0x PSA	PIHOHKNE_02541	CDS	807	fabG_1	1.1.1.100		3-oxo-acyl-[acyl-carrier-protein] reductase
0x PSA	PIHOHKNE_03509	CDS	735	fabG_2	1.1.1.100		3-oxo-acyl-[acyl-carrier-protein] reductase
0x PSA	PIHOHKNE_03604	CDS	732	fabG_3	1.1.1.100		3-oxo-acyl-[acyl-carrier-protein] reductase
0x PSA	PIHOHKNE_03602	CDS	1170	fabF	2.3.1.179	COG0304	3-oxoacyl-[acyl-carrier-protein] synthase 2
0x PSA	PIHOHKNE_04446	CDS	735	cysH	1.8.4.8		3'-phospho-adenylylsulfate reductase
0x PSA	PIHOHKNE_03724	CDS	1284	aroA	2.5.1.19		3-phosphoshikimate-1-carboxyvinyltransferase
0x PSA	PIHOHKNE_03646	CDS	1242	agp	3.1.3.10		3-phytase / glucose-1-phosphatase
0x PSA	PIHOHKNE_03229	CDS	1080	rffT			4-acetamido-4,6-dideoxy-D-galactose transferase
0x PSA	PIHOHKNE_01070	CDS	1653	arnT			4-amino-4-deoxy-L-arabinose (L-Ara4N) transferase
0x PSA	PIHOHKNE_02666	CDS	1281	gabT	2.6.1.19		4-aminobutyrate aminotransferase monomer
0x PSA	PIHOHKNE_02667	CDS	1401	gabP			4-aminobutyrate:H+ symporter
0x PSA	PIHOHKNE_04438	CDS	711	ispD	2.7.7.60		4-diphosphocytidyl-2C-methyl-D-erythritol synthetase monomer
0x PSA	PIHOHKNE_03351	CDS	852	ispE	2.7.1.148		4-diphosphocytidyl-2-C-methylerythritol kinase
0x PSA	PIHOHKNE_02522	CDS	873	ubiA			4-hydroxybenzoate octaprenyltransferase
0x PSA	PIHOHKNE_00263	CDS	987	pdxA_1	1.1.1.262		4-hydroxy-L-threonine phosphate dehydrogenase, NAD-dependent
0x PSA	PIHOHKNE_02381	CDS	990	pdxA_2	1.1.1.262		4-hydroxy-L-threonine phosphate dehydrogenase, NAD-dependent
0x PSA	PIHOHKNE_00260	CDS	888	dapA_1	4.3.3.7	COG0329	4-hydroxy-tetrahydrodipicolinate synthase
0x PSA	PIHOHKNE_00873	CDS	879	dapA_2	4.2.1.52		4-hydroxy-tetrahydrodipicolinate synthase
0x PSA	PIHOHKNE_03815	CDS	804	dkgB	1.1.1.274		4-nitrobenzaldehyde reductase [multifunctional]
0x PSA	PIHOHKNE_03878	CDS	735	sfp	2.7.8.7	COG2091	4'-phosphopantetheinyl transferase Sfp
0x PSA	PIHOHKNE_03112	CDS	891	metF	1.5.1.20		5,10-methylenetetrahydrofolate reductase
0x PSA	PIHOHKNE_03777	CDS	366	rplL		COG0222	50S ribosomal protein L7/L12
0x PSA	PIHOHKNE_03779	CDS	705	rplA			50S ribosomal subunit protein L1
0x PSA	PIHOHKNE_03778	CDS	498	rplJ			50S ribosomal subunit protein L10
0x PSA	PIHOHKNE_03780	CDS	429	rplK			50S ribosomal subunit protein L11
0x PSA	PIHOHKNE_00727	CDS	429	rplM			50S ribosomal subunit protein L13
0x PSA	PIHOHKNE_01797	CDS	372	rplN			50S ribosomal subunit protein L14
0x PSA	PIHOHKNE_01788	CDS	435	rplO			50S ribosomal subunit protein L15
0x PSA	PIHOHKNE_01800	CDS	411	rplP			50S ribosomal subunit protein L16
0x PSA	PIHOHKNE_01781	CDS	384	rplQ			50S ribosomal subunit protein L17
0x PSA	PIHOHKNE_01791	CDS	354	rplR			50S ribosomal subunit protein L18
0x PSA	PIHOHKNE_02648	CDS	348	rplS			50S ribosomal subunit protein L19
0x PSA	PIHOHKNE_01804	CDS	822	rplB			50S ribosomal subunit protein L2
0x PSA	PIHOHKNE_04197	CDS	357	rplT			50S ribosomal subunit protein L20
0x PSA	PIHOHKNE_00690	CDS	312	rplU			50S ribosomal subunit protein L21
0x PSA	PIHOHKNE_01802	CDS	333	rplV			50S ribosomal subunit protein L22
0x PSA	PIHOHKNE_01805	CDS	303	rplW			50S ribosomal subunit protein L23
0x PSA	PIHOHKNE_01796	CDS	315	rplX			50S ribosomal subunit protein L24
0x PSA	PIHOHKNE_01159	CDS	285	rplY			50S ribosomal subunit protein L25
0x PSA	PIHOHKNE_00689	CDS	258	rpmA			50S ribosomal subunit protein L27
0x PSA	PIHOHKNE_01733	CDS	237	rpmB			50S ribosomal subunit protein L28
0x PSA	PIHOHKNE_01799	CDS	192	rpmC			50S ribosomal subunit protein L29
0x PSA	PIHOHKNE_01807	CDS	630	rplC			50S ribosomal subunit protein L3
0x PSA	PIHOHKNE_01789	CDS	180	rpmD			50S ribosomal subunit protein L30
0x PSA	PIHOHKNE_03122	CDS	213	rpmE			50S ribosomal subunit protein L31
0x PSA	PIHOHKNE_03505	CDS	174	rpmF			50S ribosomal subunit protein L32
0x PSA	PIHOHKNE_01734	CDS	168	rpmG			50S ribosomal subunit protein L33
0x PSA	PIHOHKNE_01644	CDS	141	rpmH			50S ribosomal subunit protein L34
0x PSA	PIHOHKNE_04196	CDS	198	rpmI			50S ribosomal subunit protein L35
0x PSA	PIHOHKNE_01786	CDS	117	rpmJ			50S ribosomal subunit protein L36
0x PSA	PIHOHKNE_01806	CDS	606	rplD			50S ribosomal subunit protein L4
0x PSA	PIHOHKNE_01795	CDS	540	rplE			50S ribosomal subunit protein L5
0x PSA	PIHOHKNE_01792	CDS	534	rplF			50S ribosomal subunit protein L6
0x PSA	PIHOHKNE_01406	CDS	450	rplI			50S ribosomal subunit protein L9
0x PSA	PIHOHKNE_00848	CDS	1473	der			50S ribosomal subunit stability factor
0x PSA	PIHOHKNE_02660	CDS	477	ratA			50S ribosomal subunit-binding toxin of a predicted toxin-antitoxin pair
0x PSA	PIHOHKNE_02142	CDS	603	fau			5-formyltetrahydrofolate cyclo-ligase
0x PSA	PIHOHKNE_02296	CDS	801	idnO	1.1.1.69		5-keto-D-gluconate 5-reductase
0x PSA	PIHOHKNE_02849	CDS	699	mtn	3.2.2.9		5'-methylthioadenosine/S-adenosylhomocysteine nucleosidase monomer
0x PSA	PIHOHKNE_00106	CDS	1653	ushA_1	3.6.1.45		5'-nucleotidase / UDP-sugar hydrolase
0x PSA	PIHOHKNE_03113	CDS	1554	ushA_2	3.6.1.45		5'-nucleotidase / UDP-sugar hydrolase
0x PSA	PIHOHKNE_03115	CDS	1551	ushA_3	3.6.1.45		5'-nucleotidase / UDP-sugar hydrolase
0x PSA	PIHOHKNE_01518	CDS	759	phnP			5-phospho-alpha-D-ribosyl 1,2-cyclic phosphate phosphodiesterase
0x PSA	PIHOHKNE_00776	rRNA	111				5S ribosomal RNA
0x PSA	PIHOHKNE_04846	rRNA	100				5S ribosomal RNA
0x PSA	PIHOHKNE_00041	CDS	471	ribE	2.5.1.9		6,7-dimethyl-8-ribityllumazine synthase
0x PSA	PIHOHKNE_04449	CDS	366	queD			6-carboxy-5,6,7,8-tetrahydropterin synthase
0x PSA	PIHOHKNE_02866	CDS	480	folK	2.7.6.3		6-hydroxymethyl-7,8-dihydropterin pyrophosphokinase
0x PSA	PIHOHKNE_01559	CDS	1440	bglA_1	3.2.1.86		6-phospho-beta-glucosidase A
0x PSA	PIHOHKNE_02151	CDS	1434	bglA_2	3.2.1.86		6-phospho-beta-glucosidase A
0x PSA	PIHOHKNE_01628	CDS	1395	bglB	3.2.1.86		6-phospho-beta-glucosidase B; cryptic
0x PSA	PIHOHKNE_03142	CDS	963	pfkA	2.7.1.11		6-phosphofructokinase-1 monomer
0x PSA	PIHOHKNE_04190	CDS	930	pfkB	2.7.1.11		6-phosphofructokinase-2 monomer
0x PSA	PIHOHKNE_01311	CDS	1407	gnd	1.1.1.44		6-phosphogluconate dehydrogenase (decarboxylating)
0x PSA	PIHOHKNE_01633	CDS	666	yieH			6-phosphogluconate phosphatase
0x PSA	PIHOHKNE_00339	CDS	996	pgl	3.1.1.31		6-phosphogluconolactonase
0x PSA	PIHOHKNE_04294	CDS	768	hdhA	1.1.1.159		7-alpha-hydroxysteroid dehydrogenase
0x PSA	PIHOHKNE_04478	CDS	849	queF	1.7.1.13		7-cyano-7-deazaguanine reductase
0x PSA	PIHOHKNE_00070	CDS	696	queC			7-cyano-7-deazaguanine synthase
0x PSA	PIHOHKNE_00349	CDS	1155	bioF	2.3.1.47		8-amino-7-oxononanoate synthase monomer
0x PSA	PIHOHKNE_02335	CDS	399	mutT			8-oxo-dGTP diphosphatase
0x PSA	PIHOHKNE_04414	CDS	351	hypA			accessory protein for nickel incorporation into hydrogenase 3
0x PSA	PIHOHKNE_04415	CDS	873	hypB			accessory protein for nickel incorporation into hydrogenase isoenzymes
0x PSA	PIHOHKNE_02982	CDS	1539	aldB			acetaldehyde dehydrogenase
0x PSA	PIHOHKNE_02478	CDS	1650	actP			acetate / glycolate transporter
0x PSA	PIHOHKNE_01032	CDS	1203	ackA	2.7.2.1		acetate kinase
0x PSA	PIHOHKNE_03213	CDS	1476	ilvC	1.1.1.86		acetohydroxy acid isomeroreductase
0x PSA	PIHOHKNE_01670	CDS	1689	ilvB_1	2.2.1.6		acetohydroxybutanoate synthase / acetolactate synthase
0x PSA	PIHOHKNE_01671	CDS	291	ilvN	2.2.1.6		acetohydroxybutanoate synthase / acetolactate synthase
0x PSA	PIHOHKNE_03207	CDS	1647	ilvB_2	2.2.1.6		acetohydroxybutanoate synthase / acetolactate synthase
0x PSA	PIHOHKNE_03208	CDS	264	ilvM	2.2.1.6		acetohydroxybutanoate synthase / acetolactate synthase
0x PSA	PIHOHKNE_02355	CDS	492	ilvH	2.2.1.6		acetolactate synthase / acetohydroxybutanoate synthase
0x PSA	PIHOHKNE_02356	CDS	1725	ilvI	2.2.1.6		acetolactate synthase / acetohydroxybutanoate synthase
0x PSA	PIHOHKNE_00102	CDS	960	aes_1			acetyl esterase
0x PSA	PIHOHKNE_03170	CDS	909	aes_2			acetyl esterase
0x PSA	PIHOHKNE_01101	CDS	1185	atoB	2.3.1.9		acetyl-CoA acetyltransferase
0x PSA	PIHOHKNE_00750	CDS	1350	accC	6.4.1.2		acetyl-CoA carboxylase
0x PSA	PIHOHKNE_02824	CDS	960	accA	6.4.1.2		acetyl-CoA carboxyltransferase, alpha subunit
0x PSA	PIHOHKNE_01012	CDS	915	accD	6.4.1.2		acetyl-CoA carboxyltransferase, beta subunit
0x PSA	PIHOHKNE_02476	CDS	1959	acs	6.2.1.1		acetyl-CoA synthetase (AMP-forming)
0x PSA	PIHOHKNE_01104	CDS	663	atoD	2.8.3.8		acetyl-CoA:acetoacetyl-CoA transferase, alpha subunit
0x PSA	PIHOHKNE_01103	CDS	651	atoA	2.8.3.8		acetyl-CoA:acetoacetyl-CoA transferase, beta subunit
0x PSA	PIHOHKNE_03095	CDS	777	argB	2.7.2.8		acetylglutamate kinase monomer
0x PSA	PIHOHKNE_03097	CDS	1152	argE	3.5.1.16		acetylornithine deacetylase
0x PSA	PIHOHKNE_03658	CDS	1311	appA	3.1.3.26		acid phosphatase
0x PSA	PIHOHKNE_02492	CDS	714	aphA	3.1.3.2		acid phosphatase/phosphotransferase monomer
0x PSA	PIHOHKNE_01586	CDS	2280	ydeP			acid resistance protein
0x PSA	PIHOHKNE_04316	CDS	309	asr			acid shock protein
0x PSA	PIHOHKNE_01858	CDS	339	hdeB			acid stress chaperone
0x PSA	PIHOHKNE_03469	CDS	375	msyB			acidic protein that suppresses mutants lacking function of protein export
0x PSA	PIHOHKNE_01856	CDS	573	hdeD			acid-resistance membrane protein
0x PSA	PIHOHKNE_01857	CDS	333	hdeA			acid-resistance protein, possible chaperone
0x PSA	PIHOHKNE_02738	CDS	2676	acnA	4.2.1.3		aconitate hydratase 1
0x PSA	PIHOHKNE_00089	CDS	1194	acrA_1			AcrA membrane fusion protein
0x PSA	PIHOHKNE_02753	CDS	1122	acrA_2			AcrA membrane fusion protein
0x PSA	PIHOHKNE_00883	CDS	3114	acrD			AcrAD-TolC multidrug efflux transport system - permease subunit
0x PSA	PIHOHKNE_00088	CDS	3150	acrB_1			AcrB RND-type permease
0x PSA	PIHOHKNE_02754	CDS	3108	acrB_2			AcrB RND-type permease
0x PSA	PIHOHKNE_00768	CDS	1158	acrE			AcrEF-TolC multidrug efflux transport system - membrane fusion protein
0x PSA	PIHOHKNE_00769	CDS	3105	acrF			AcrEF-TolC multidrug efflux transport system - permease subunit
0x PSA	PIHOHKNE_00090	CDS	648	acrR			AcrR DNA-binding transcriptional repressor
0x PSA	PIHOHKNE_04622	CDS	2406	vgrG1_1	6.3.2.-	COG3501	Actin cross-linking toxin VgrG1
0x PSA	PIHOHKNE_04627	CDS	1959	vgrG1_2	6.3.2.-	COG3501	Actin cross-linking toxin VgrG1
0x PSA	PIHOHKNE_01274	CDS	1353	yegD			actin family protein
0x PSA	PIHOHKNE_02470	CDS	384	nrfF			activator of formate-dependent nitrite reductase complex
0x PSA	PIHOHKNE_02233	CDS	789	fhuF			acts in reduction of ferrioxamine B iron
0x PSA	PIHOHKNE_00481	CDS	249	acpP_1			Acyl carrier protein
0x PSA	PIHOHKNE_03510	CDS	237	acpP_2			Acyl carrier protein
0x PSA	PIHOHKNE_03593	CDS	252	acpP_3		COG0236	Acyl carrier protein
0x PSA	PIHOHKNE_00030	CDS	582	acpH	3.1.4.14		acyl carrier protein phosphodiesterase
0x PSA	PIHOHKNE_03890	CDS	1464	aam	3.5.1.13	COG0154	Acylamidase
0x PSA	PIHOHKNE_04527	CDS	2445	fadE			acyl-CoA dehydrogenase
0x PSA	PIHOHKNE_02715	CDS	399	yciA			acyl-CoA thioesterase
0x PSA	PIHOHKNE_03671	CDS	279	yccX	3.6.1.7		acylphosphatase
0x PSA	PIHOHKNE_01112	CDS	1065	ada	2.1.1.63		Ada DNA-binding transcriptional dual regulator
0x PSA	PIHOHKNE_02618	CDS	1473	sasA	2.7.-.-		Adaptive-response sensory-kinase SasA
0x PSA	PIHOHKNE_02092	CDS	1053	mutY			adenine glycosylase; G.C --> T.A transversions
0x PSA	PIHOHKNE_00095	CDS	552	apt	2.4.2.7		adenine phosphoribosyltransferase
0x PSA	PIHOHKNE_01634	CDS	1338	purP			adenine:H+ symporter
0x PSA	PIHOHKNE_04290	CDS	1002	add	3.5.4.4		adenosine deaminase
0x PSA	PIHOHKNE_01387	CDS	741	cysQ	3.1.3.7		adenosine-3'(2'),5'-bisphosphate nucleotidase
0x PSA	PIHOHKNE_03253	CDS	903	salL	2.5.1.94	COG1912	Adenosyl-chloride synthase
0x PSA	PIHOHKNE_02889	CDS	795	speD	4.1.1.50		adenosylmethionine decarboxylase, proenzyme
0x PSA	PIHOHKNE_00347	CDS	1290	bioA	2.6.1.62		adenosylmethionine-8-amino-7-oxononanoate aminotransferase monomer
0x PSA	PIHOHKNE_03243	CDS	2547	cyaA	4.6.1.1		adenylate cyclase
0x PSA	PIHOHKNE_00100	CDS	645	adk	2.7.4.3		adenylate kinase
0x PSA	PIHOHKNE_02309	CDS	1371	purB	4.3.2.2		adenylosuccinate lyase
0x PSA	PIHOHKNE_01432	CDS	1299	purA	6.3.4.4		adenylosuccinate synthetase
0x PSA	PIHOHKNE_04441	CDS	606	cysC	2.7.1.25		adenylylsulfate kinase
0x PSA	PIHOHKNE_01093	CDS	3765	yfaL			adhesin
0x PSA	PIHOHKNE_03908	CDS	477	yeeJ_1			adhesin
0x PSA	PIHOHKNE_03909	CDS	1470	yeeJ_2			adhesin
0x PSA	PIHOHKNE_03389	CDS	327	ypjA			adhesin-like autotransporter
0x PSA	PIHOHKNE_01493	CDS	2271	adiA	4.1.1.19		Adi
0x PSA	PIHOHKNE_01495	CDS	1338	adiC			AdiC arginine:agmatine antiporter
0x PSA	PIHOHKNE_01494	CDS	762	adiY			AdiY DNA-binding transcriptional activator
0x PSA	PIHOHKNE_00547	CDS	630	nudF	3.6.1.13		ADP- sugar pyrophosphatase
0x PSA	PIHOHKNE_01747	CDS	981	waaC			ADP-heptose:LPS heptosyltransferase I
0x PSA	PIHOHKNE_01748	CDS	1047	waaF			ADP-heptose:LPS heptosyltransferase II
0x PSA	PIHOHKNE_01749	CDS	933	rfaD	5.1.3.20		ADP-L-glycero-D-mannoheptose-6-epimerase
0x PSA	PIHOHKNE_01987	CDS	561	nudE			ADP-sugar pyrophosphorylase
0x PSA	PIHOHKNE_02574	CDS	1743	iucC	6.3.2.39	COG4264	Aerobactin synthase
0x PSA	PIHOHKNE_00714	CDS	2337	arcB	2.7.13.3	COG0642	Aerobic respiration control sensor protein ArcB
0x PSA	PIHOHKNE_00588	CDS	1521	aer			aerotaxis sensor receptor, flavoprotein
0x PSA	PIHOHKNE_03159	CDS	834	fdhD			affects formate dehydrogenase-N
0x PSA	PIHOHKNE_00638	CDS	810	agaR_1			AgaR DNA-binding transcriptional repressor
0x PSA	PIHOHKNE_03610	CDS	282	agaR_2			AgaR DNA-binding transcriptional repressor
0x PSA	PIHOHKNE_03611	CDS	252	agaR_3			AgaR DNA-binding transcriptional repressor
0x PSA	PIHOHKNE_00643	CDS	435	yadI_1			AgaX
0x PSA	PIHOHKNE_02880	CDS	441	yadI_2			AgaX
0x PSA	PIHOHKNE_02115	CDS	921	speB	3.5.3.11		agmatinase
0x PSA	PIHOHKNE_00195	CDS	564	ahpC	1.11.1.15		AhpC component
0x PSA	PIHOHKNE_00196	CDS	1596	ahpF			AhpF component
0x PSA	PIHOHKNE_03756	CDS	1590	purH	3.5.4.10		AICAR transformylase / IMP cyclohydrolase
0x PSA	PIHOHKNE_02505	CDS	1080	alr	5.1.1.1		alanine racemase 1, PLP-binding, biosynthetic
0x PSA	PIHOHKNE_03373	CDS	1071	dadX	5.1.1.1		alanine racemase 2, PLP-binding
0x PSA	PIHOHKNE_04384	CDS	2631	alaS	6.1.1.7		alanyl-tRNA synthetase
0x PSA	PIHOHKNE_04168	CDS	1479	astD	1.2.1.71		aldehyde dehydrogenase
0x PSA	PIHOHKNE_04662	CDS	1440	aldA	1.2.1.22		aldehyde dehydrogenase A, NAD-linked
0x PSA	PIHOHKNE_00409	CDS	1116	yliI			aldose sugar dehydrogenase
0x PSA	PIHOHKNE_03699	CDS	768	ssuB			aliphatic sulfonate ABC transporter - ATP binding subunit
0x PSA	PIHOHKNE_03698	CDS	795	ssuC			aliphatic sulfonate ABC transporter - membrane subunit
0x PSA	PIHOHKNE_03696	CDS	960	ssuA			aliphatic sulfonate ABC transporter - periplasmic binding protein
0x PSA	PIHOHKNE_00010	CDS	1416	phoA	3.1.3.1		alkaline phosphatase
0x PSA	PIHOHKNE_04444	CDS	1038	iap			alkaline phosphatase isozyme conversion protein
0x PSA	PIHOHKNE_03697	CDS	1146	ssuD	1.14.14.5		alkanesulfonate monooxygenase
0x PSA	PIHOHKNE_01113	CDS	651	alkB			AlkB repair system for alkylated DNA and RNA
0x PSA	PIHOHKNE_00136	CDS	1236	allC			allantoate amidohydrolase monomer
0x PSA	PIHOHKNE_00132	CDS	1362	allB	3.5.2.5		allantoinase monomer
0x PSA	PIHOHKNE_03278	CDS	390	atzF	3.5.1.54		Allophanate hydrolase
0x PSA	PIHOHKNE_01520	CDS	450	rpiB	5.3.1.6		allose-6-phosphate isomerase / ribose-5-phosphate isomerase B monomer
0x PSA	PIHOHKNE_00127	CDS	816	allR			AllR DNA-binding transcriptional repressor
0x PSA	PIHOHKNE_00125	CDS	927	allS			AllS transcriptional activator
0x PSA	PIHOHKNE_01525	CDS	696	alsE			allulose-6-phosphate 3-epimerase
0x PSA	PIHOHKNE_02968	CDS	2031	malS	3.2.1.1		alpha-amylase
0x PSA	PIHOHKNE_03994	CDS	1488	amyA	3.2.1.1		alpha-amylase
0x PSA	PIHOHKNE_00633	CDS	771	garL	4.1.2.20		alpha-dehydro-beta-deoxy-D-glucarate aldolase
0x PSA	PIHOHKNE_03174	CDS	600	yihX			alpha-D-glucose-1-phosphatase
0x PSA	PIHOHKNE_01491	CDS	1356	melA	3.2.1.22		alpha-galactosidase monomer
0x PSA	PIHOHKNE_02611	CDS	2124	hlyB		COG2274	Alpha-hemolysin translocation ATP-binding protein HlyB
0x PSA	PIHOHKNE_02141	CDS	1233	serA	1.1.1.95		alpha-ketoglutarate reductase / D-3-phosphoglycerate dehydrogenase
0x PSA	PIHOHKNE_00778	CDS	1299	kgtP_1			alpha-ketoglutarate:H+ symporter
0x PSA	PIHOHKNE_03088	CDS	1317	kgtP_2			alpha-ketoglutarate:H+ symporter
0x PSA	PIHOHKNE_00839	CDS	4962	yfhM			alpha-macroglobulin
0x PSA	PIHOHKNE_01706	CDS	2319	yicI			alpha-xylosidase
0x PSA	PIHOHKNE_01571	CDS	1452	uxaB	1.1.1.58		altronate oxidoreductase
0x PSA	PIHOHKNE_01016	CDS	1518	purF	2.4.2.14		amidophosphoribosyl transferase
0x PSA	PIHOHKNE_02148	CDS	1095	gcvT	2.1.2.10		aminomethyltransferase
0x PSA	PIHOHKNE_00955	CDS	1086	ypdF			aminopeptidase
0x PSA	PIHOHKNE_01347	CDS	1512	pepA			aminopeptidase A/I
0x PSA	PIHOHKNE_00836	CDS	1284	pepB			aminopeptidase B
0x PSA	PIHOHKNE_03700	CDS	2613	pepN			aminopeptidase N
0x PSA	PIHOHKNE_00078	CDS	1287	amtB			ammonia / ammonium transporter
0x PSA	PIHOHKNE_03905	CDS	1455	amn	3.2.2.4		AMP nucleosidase
0x PSA	PIHOHKNE_01966	CDS	2085	malQ	2.4.1.25		amylomaltase
0x PSA	PIHOHKNE_01368	CDS	465	nrdG			anaerobic nucleoside-triphosphate reductase activating system
0x PSA	PIHOHKNE_04273	CDS	1110	anmK			anhydro-N-acetylmuramic acid kinase
0x PSA	PIHOHKNE_00439	CDS	831	amiD	3.5.1.28		anhydro-N-acetylmuramoyl-L-alanine amidase
0x PSA	PIHOHKNE_02725	CDS	1563	trpE	4.1.3.27		anthranilate synthase component I
0x PSA	PIHOHKNE_02724	CDS	1596	trpD	4.1.3.27		anthranilate synthase component II
0x PSA	PIHOHKNE_00009	CDS	261	iraP			anti-adaptor protein for sS stabilization
0x PSA	PIHOHKNE_03009	CDS	741	ydiV		COG2200	Anti-FlhC(2)FlhD(4) factor YdiV
0x PSA	PIHOHKNE_00793	CDS	651	rseA			anti-sigma factor
0x PSA	PIHOHKNE_00794	CDS	957	rseB			anti-sigma factor
0x PSA	PIHOHKNE_03488	CDS	294	flgM			anti-sigma factor for FliA (sigma 28)
0x PSA	PIHOHKNE_02155	CDS	267	cptB			antitoxin of the CptA-CptB toxin-antitoxin system
0x PSA	PIHOHKNE_00598	CDS	417	higA_1			antitoxin of the HigB-HigA toxin-antitoxin system
0x PSA	PIHOHKNE_04402	CDS	420	higA_2			antitoxin of the HigB-HigA toxin-antitoxin system
0x PSA	PIHOHKNE_00202	CDS	552	citX	2.7.7.61		apo-citrate lyase phosphoribosyl-dephospho-CoA transferase
0x PSA	PIHOHKNE_00237	CDS	1539	lnt			apolipoprotein N-acyltransferase
0x PSA	PIHOHKNE_04021	CDS	1515	araG	3.6.3.17		arabinose ABC transporter - ATP binding subunit
0x PSA	PIHOHKNE_04022	CDS	987	araH			arabinose ABC transporter - membrane subunit
0x PSA	PIHOHKNE_04020	CDS	990	araF			arabinose ABC transporter - periplasmic binding protein
0x PSA	PIHOHKNE_01564	CDS	1191	ydeA			arabinose efflux transporter
0x PSA	PIHOHKNE_02193	CDS	1419	araE			arabinose:H+ symporter
0x PSA	PIHOHKNE_02371	CDS	846	araC			AraC-Arabinose DNA-binding transcriptional activator
0x PSA	PIHOHKNE_04308	CDS	1383	ydgI			ArcD APC transporter
0x PSA	PIHOHKNE_00436	CDS	729	artP			arginine ABC transporter - ATP binding subunit
0x PSA	PIHOHKNE_00433	CDS	669	artM			arginine ABC transporter - membrane subunit
0x PSA	PIHOHKNE_00434	CDS	717	artQ			arginine ABC transporter - membrane subunit
0x PSA	PIHOHKNE_00432	CDS	732	artJ			arginine ABC transporter - periplasmic binding protein
0x PSA	PIHOHKNE_00435	CDS	732	artI			arginine ABC transporter - uncharacterised subunit
0x PSA	PIHOHKNE_02113	CDS	1977	speA	4.1.1.19		arginine decarboxylase, biosynthetic
0x PSA	PIHOHKNE_01355	CDS	1221	arcA	3.5.3.6	COG2235	Arginine deiminase
0x PSA	PIHOHKNE_02134	CDS	636	argO			arginine export protein
0x PSA	PIHOHKNE_04167	CDS	948	astA	2.3.1.109		arginine succinyltransferase
0x PSA	PIHOHKNE_03094	CDS	1374	argH	4.3.2.1		argininosuccinate lyase
0x PSA	PIHOHKNE_00676	CDS	1344	argG	6.3.4.5		argininosuccinate synthase
0x PSA	PIHOHKNE_04041	CDS	1734	argS	6.1.1.19		arginyl-tRNA synthetase
0x PSA	PIHOHKNE_02138	CDS	894	argP_2			ArgP transcriptional activator
0x PSA	PIHOHKNE_00733	CDS	471	argR_1			ArgR-arg
0x PSA	PIHOHKNE_01359	CDS	489	argR_2			ArgR-arg
0x PSA	PIHOHKNE_04608	CDS	825	yddG			aromatic amino acid exporter
0x PSA	PIHOHKNE_02901	CDS	1371	aroP			aromatic amino acid:H+ symporter AroP
0x PSA	PIHOHKNE_01871	CDS	426	arsC	1.20.4.1		arsenate reductase
0x PSA	PIHOHKNE_03238	CDS	1656	aslA	3.1.6.1		arylsulfatase
0x PSA	PIHOHKNE_00551	CDS	1797	assT	2.8.2.22		Arylsulfate sulfotransferase AssT
0x PSA	PIHOHKNE_03045	CDS	288	ulaB_2	2.7.1.194		Ascorbate-specific PTS system EIIB component
0x PSA	PIHOHKNE_01606	CDS	459	asnC			AsnC-L-asparagine
0x PSA	PIHOHKNE_04145	CDS	1017	ansA	3.5.1.1		asparaginase I
0x PSA	PIHOHKNE_02096	CDS	1047	ansB	3.5.1.1		asparaginase II
0x PSA	PIHOHKNE_01605	CDS	993	asnA	6.3.1.1		asparagine synthetase A
0x PSA	PIHOHKNE_00250	CDS	1665	asnB	6.3.5.4		asparagine synthetase B
0x PSA	PIHOHKNE_03702	CDS	1401	asnS	6.1.1.22		asparaginyl-tRNA synthetase
0x PSA	PIHOHKNE_02878	CDS	381	panD	4.1.1.11		Aspartate 1-decarboxylase
0x PSA	PIHOHKNE_03704	CDS	1191	aspC	2.6.1.1		aspartate aminotransferase, PLP-dependent
0x PSA	PIHOHKNE_01470	CDS	1437	aspA	4.3.1.1		aspartate ammonia-lyase
0x PSA	PIHOHKNE_01360	CDS	936	pyrB	2.1.3.2		aspartate carbamoyltransferase, PyrB subunit
0x PSA	PIHOHKNE_01361	CDS	462	pyrI			aspartate carbamoyltransferase, PyrI subunit
0x PSA	PIHOHKNE_02432	CDS	2463	thrA	2.7.2.4		aspartate kinase / homoserine dehydrogenase
0x PSA	PIHOHKNE_03118	CDS	2433	metL	1.1.1.3		aspartate kinase / homoserine dehydrogenase
0x PSA	PIHOHKNE_02537	CDS	1350	lysC	2.7.2.4		aspartate kinase III
0x PSA	PIHOHKNE_01941	CDS	1104	asd	1.2.1.11		aspartate semialdehyde dehydrogenase
0x PSA	PIHOHKNE_04051	CDS	1773	aspS	6.1.1.12		aspartyl-tRNA synthetase
0x PSA	PIHOHKNE_04171	CDS	486	spy			ATP independent periplasmic chaperone
0x PSA	PIHOHKNE_01321	CDS	900	hisG	2.4.2.17		ATP phosphoribosyltransferase
0x PSA	PIHOHKNE_01612	CDS	240	atpE			ATP synthase
0x PSA	PIHOHKNE_01611	CDS	816	atpB			ATP synthase F0 complex - a subunit
0x PSA	PIHOHKNE_01613	CDS	471	atpF			ATP synthase F0 complex - b subunit
0x PSA	PIHOHKNE_01615	CDS	1542	atpA			ATP synthase F1 complex - alpha subunit
0x PSA	PIHOHKNE_01617	CDS	1383	atpD			ATP synthase F1 complex - beta subunit
0x PSA	PIHOHKNE_01614	CDS	534	atpH			ATP synthase F1 complex - delta subunit
0x PSA	PIHOHKNE_01618	CDS	420	atpC			ATP synthase F1 complex - epsilon subunit
0x PSA	PIHOHKNE_01616	CDS	864	atpG			ATP synthase F1 complex - gamma subunit
0x PSA	PIHOHKNE_03127	CDS	1332	hslU			ATPase component of the HslVU protease
0x PSA	PIHOHKNE_03718	CDS	1749	msbA_1			ATP-binding lipopolysaccharide transport protein
0x PSA	PIHOHKNE_03918	CDS	1803	msbA_2			ATP-binding lipopolysaccharide transport protein
0x PSA	PIHOHKNE_03627	CDS	789	phoH			ATP-binding protein
0x PSA	PIHOHKNE_03690	CDS	1908	uup			ATP-binding protein with possible role in replication
0x PSA	PIHOHKNE_04366	CDS	2028	clpP_2	3.4.21.92		ATP-dependent Clp protease proteolytic subunit
0x PSA	PIHOHKNE_04719	CDS	1065	clpP_3	3.4.21.92		ATP-dependent Clp protease proteolytic subunit
0x PSA	PIHOHKNE_03261	CDS	1836	recQ			ATP-dependent DNA helicase
0x PSA	PIHOHKNE_00023	CDS	3144	sbcC			ATP-dependent dsDNA exonuclease
0x PSA	PIHOHKNE_00024	CDS	1203	sbcD			ATP-dependent dsDNA exonuclease
0x PSA	PIHOHKNE_00372	CDS	2151	dinG_1			ATP-dependent helicase
0x PSA	PIHOHKNE_04664	CDS	3903	hrpA			ATP-dependent helicase
0x PSA	PIHOHKNE_00370	CDS	1362	rhlE_1			ATP-dependent RNA helicase
0x PSA	PIHOHKNE_01938	CDS	2100	rhlE_2	3.6.4.13		ATP-dependent RNA helicase RhlE
0x PSA	PIHOHKNE_02804	CDS	1374	dbpA			ATP-dependent RNA helicase, specific for 23S rRNA
0x PSA	PIHOHKNE_00682	CDS	1944	ftsH			ATP-dependent zinc metalloprotease FtsH
0x PSA	PIHOHKNE_01610	CDS	381	atpI			AtpI
0x PSA	PIHOHKNE_01765	CDS	2985	upaG			Autotransporter adhesin UpaG
0x PSA	PIHOHKNE_01823	CDS	477	bfr	1.16.3.1		bacterioferritin monomer
0x PSA	PIHOHKNE_01824	CDS	195	bfd			bacterioferritin-associated ferredoxin
0x PSA	PIHOHKNE_03443	CDS	294	borD			bacteriophage lambda Bor protein
0x PSA	PIHOHKNE_00157	CDS	2163	nfrB			bacteriophage N4 receptor, inner membrane subunit
0x PSA	PIHOHKNE_00156	CDS	2973	nfrA			bacteriophage N4 receptor, outer membrane protein
0x PSA	PIHOHKNE_01212	CDS	2268	bglX	3.2.1.21		beta-D-glucoside glucohydrolase, periplasmic
0x PSA	PIHOHKNE_04296	CDS	1812	uidA	3.2.1.31		beta-D-glucuronidase
0x PSA	PIHOHKNE_04751	CDS	3075	lacZ	3.2.1.23		beta-galactosidase monomer
0x PSA	PIHOHKNE_01627	CDS	1875	bglF	2.7.1.69		beta-glucoside PTS permease BglF - cryptic
0x PSA	PIHOHKNE_04583	CDS	1473	betB	1.2.1.8		betaine aldehyde dehydrogenase
0x PSA	PIHOHKNE_01457	CDS	1134	ampC	3.5.2.6		beta-lactamase; penicillin resistance
0x PSA	PIHOHKNE_03523	CDS	1026	nagZ	3.2.1.52		beta-N-acetylhexosaminidase
0x PSA	PIHOHKNE_02777	CDS	660	ycjU	5.4.2.6		beta-phosphoglucomutase
0x PSA	PIHOHKNE_04584	CDS	588	betI_2			BetI DNA-binding transcriptional repressor
0x PSA	PIHOHKNE_01626	CDS	837	bglG_1			BglG transcriptional antiterminator (monomer)
0x PSA	PIHOHKNE_02219	CDS	825	bglG_2			BglG transcriptional antiterminator (monomer)
0x PSA	PIHOHKNE_02234	CDS	678	bglJ			BglJ DNA-binding transcriptional regulator
0x PSA	PIHOHKNE_03353	CDS	1653	ychM			bicarbonate / carbonate transporter
0x PSA	PIHOHKNE_00620	CDS	702	yhaK			bicupin-related protein
0x PSA	PIHOHKNE_03294	CDS	756	ubiE			bifunctional 2-octaprenyl-6-methoxy-1,4-benzoquinone methylase and S-adenosylmethionine:2-DMK methyltransferase
0x PSA	PIHOHKNE_01094	CDS	723	ubiG	2.1.1.64		bifunctional 3-demethylubiquinone-8 3-O-methyltransferase and 2-octaprenyl-6-hydroxyphenol methylase
0x PSA	PIHOHKNE_00150	CDS	867	folD	3.5.4.9		bifunctional 5,10-methylene-tetrahydrofolate dehydrogenase/ 5,10-methylene-tetrahydrofolate cyclohydrolase
0x PSA	PIHOHKNE_02891	CDS	2598	acnB	4.2.1.99		bifunctional aconitate hydratase 2 and 2-methylisocitrate dehydratase
0x PSA	PIHOHKNE_02221	CDS	1176	malY_1	4.4.1.8		bifunctional beta-cystathionase, PLP-dependent and regulator of maltose regulon
0x PSA	PIHOHKNE_03614	CDS	1164	malY_2	4.4.1.8		bifunctional beta-cystathionase, PLP-dependent and regulator of maltose regulon
0x PSA	PIHOHKNE_04291	CDS	1173	malY_3	4.4.1.8		bifunctional beta-cystathionase, PLP-dependent and regulator of maltose regulon
0x PSA	PIHOHKNE_03836	CDS	966	birA	6.3.4.15		bifunctional biotin-[acetyl-CoA-carboxylase] ligase and transcriptional repressor
0x PSA	PIHOHKNE_00927	CDS	972	cysK	2.5.1.47		bifunctional CysEK cysteine biosynthesis complex
0x PSA	PIHOHKNE_01013	CDS	1269	folC	6.3.2.17		bifunctional folylpolyglutamate synthetase / dihydrofolate synthetase
0x PSA	PIHOHKNE_03864	CDS	525	glmU_2	2.7.7.23		Bifunctional protein GlmU
0x PSA	PIHOHKNE_04758	CDS	525	glmU_3	2.7.7.23		Bifunctional protein GlmU
0x PSA	PIHOHKNE_02411	CDS	942	ribF	2.7.7.2		bifunctional riboflavin kinase / FMN adenylyltransferase
0x PSA	PIHOHKNE_04597	CDS	216	bdm			biofilm-dependent modulation protein
0x PSA	PIHOHKNE_00712	CDS	729	mtgA			biosynthetic peptidoglycan transglycosylase
0x PSA	PIHOHKNE_00749	CDS	471	accB		COG0511	Biotin carboxyl carrier protein of acetyl-CoA carboxylase
0x PSA	PIHOHKNE_02948	CDS	2334	bisC			biotin sulfoxide reductase
0x PSA	PIHOHKNE_00348	CDS	1041	bioB	2.8.1.6		biotin synthase monomer
0x PSA	PIHOHKNE_01458	CDS	534	blc			Blc outer membrane lipoprotein (lipocalin)
0x PSA	PIHOHKNE_03399	CDS	1212	bluF			blue light-responsive regulator of BluR
0x PSA	PIHOHKNE_03400	CDS	732	bluR			BluR DNA-binding transcriptional repressor
0x PSA	PIHOHKNE_00061	CDS	315	bolA			BolA DNA-binding transcriptional dual regulator
0x PSA	PIHOHKNE_04056	CDS	612	ruvA			branch migration of Holliday structures; repair
0x PSA	PIHOHKNE_04057	CDS	1011	ruvB			branch migration of Holliday structures; repair helicase
0x PSA	PIHOHKNE_01920	CDS	714	livF			branched chain amino acid ABC transporter - ATP binding subunit
0x PSA	PIHOHKNE_01914	CDS	1104	livJ			branched chain amino acid ABC transporter - periplasmic binding protein
0x PSA	PIHOHKNE_01919	CDS	768	livG			branched chain amino acid transporter - ATP binding subunit
0x PSA	PIHOHKNE_01917	CDS	927	livH			branched chain amino acid transporter - membrane subunit
0x PSA	PIHOHKNE_01918	CDS	1278	livM			branched chain amino acid transporter - membrane subunit
0x PSA	PIHOHKNE_00027	CDS	1320	brnQ			branched chain amino acid transporter BrnQ
0x PSA	PIHOHKNE_03209	CDS	930	ilvE	2.6.1.42		branched-chain amino-acid aminotransferase
0x PSA	PIHOHKNE_04435	CDS	762	surE	3.1.3.6		broad specificity 5'(3')-nucleotidase and polyphosphatase
0x PSA	PIHOHKNE_00956	CDS	1038	ypdE			broad-specificity examinopeptidase
0x PSA	PIHOHKNE_02922	CDS	1287	dctA			C4 dicarboxylate / orotate:H+ symporter
0x PSA	PIHOHKNE_02493	CDS	1821	dctB	2.7.13.3		C4-dicarboxylate transport sensor protein DctB
0x PSA	PIHOHKNE_02494	CDS	1359	dctD			C4-dicarboxylate transport transcriptional regulatory protein DctD
0x PSA	PIHOHKNE_03710	CDS	1323	mukF			Ca2+-binding protein involved in chromosome partitioning
0x PSA	PIHOHKNE_01477	CDS	1335	cadB			cadaverine:H+ symporter / lysine:cadaverine antiporter
0x PSA	PIHOHKNE_01476	CDS	1539	cadC			CadC DNA-binding transcriptional activator
0x PSA	PIHOHKNE_03952	CDS	651	zinT			cadmium-induced cadmium binding protein
0x PSA	PIHOHKNE_02397	CDS	1218	caiB			CaiB monomer
0x PSA	PIHOHKNE_02401	CDS	396	caiF			CaiF-L-carnitine DNA-binding Transcriptional Activator
0x PSA	PIHOHKNE_01809	CDS	423	gspB			calcium-binding protein required for initiation of chromosome replication
0x PSA	PIHOHKNE_00545	CDS	828	cpdA			cAMP phosphodiesterase
0x PSA	PIHOHKNE_04418	CDS	1011	hypE	4.2.1.-	COG0309	Carbamoyl dehydratase HypE
0x PSA	PIHOHKNE_02402	CDS	3222	carB	6.3.5.5		carbamoyl phosphate synthetase
0x PSA	PIHOHKNE_02403	CDS	1149	carA	6.3.5.5		carbamoyl phosphate synthetase
0x PSA	PIHOHKNE_01558	CDS	1674	bglH_1			carbohydrate-specific outer membrane porin, cryptic
0x PSA	PIHOHKNE_01629	CDS	1617	bglH_2			carbohydrate-specific outer membrane porin, cryptic
0x PSA	PIHOHKNE_04383	CDS	186	csrA			carbon storage regulator; pleiotropic regulatory protein for carbon source metabolism
0x PSA	PIHOHKNE_02883	CDS	663	can	4.2.1.1		carbonic anhydrase 2 monomer
0x PSA	PIHOHKNE_01512	CDS	846	phnJ			carbon-phosphorous lyase
0x PSA	PIHOHKNE_00169	CDS	1119	ybdK			carboxylate-amine ligase
0x PSA	PIHOHKNE_02711	CDS	1461	clsA			cardiolipin synthase
0x PSA	PIHOHKNE_00362	CDS	1242	ybhO			cardiolipin synthase 2
0x PSA	PIHOHKNE_02398	CDS	1554	caiC			carnitine-CoA ligase
0x PSA	PIHOHKNE_00629	CDS	990	tdcB	4.3.1.19		catabolic threonine dehydratase
0x PSA	PIHOHKNE_03901	CDS	951	cbl			Cbl DNA-binding transcriptional activator
0x PSA	PIHOHKNE_03647	CDS	921	cbpA			CbpA monomer
0x PSA	PIHOHKNE_01131	CDS	558	ccmG			CcmEFGH holocytochrome c synthetase
0x PSA	PIHOHKNE_01132	CDS	1053	ccmH			CcmEFGH holocytochrome c synthetase
0x PSA	PIHOHKNE_02846	CDS	1158	cdaR			CdaR DNA-binding transcriptional activator
0x PSA	PIHOHKNE_02919	CDS	768	yhjH	3.1.4.52		c-di-GMP phosphodiesterase
0x PSA	PIHOHKNE_04595	CDS	2400	dosP	3.1.4.52		c-di-GMP phosphodiesterase, heme-regulated
0x PSA	PIHOHKNE_03140	CDS	756	cdh	3.6.1.26		CDP-diglyceride hydrolase / CDP-diacylglycerol pyrophosphatase
0x PSA	PIHOHKNE_02834	CDS	750	cdsA	2.7.7.41		CDP-diglyceride synthetase
0x PSA	PIHOHKNE_02143	CDS	330	zapA			cell division factor ZapA, localizes to the cytokinetic ring
0x PSA	PIHOHKNE_03130	CDS	240	zapB			cell division factor ZapB
0x PSA	PIHOHKNE_03693	CDS	543	zapC			cell division factor ZapC, localizes to the cytokinetic ring
0x PSA	PIHOHKNE_02910	CDS	744	zapD			cell division factor ZapD
0x PSA	PIHOHKNE_03386	CDS	696	minC			cell division inhibitor of the MinC-MinD-MinE and DicB-MinC systems that regulate septum placement
0x PSA	PIHOHKNE_01729	CDS	597	slmA			cell division inhibitor, nucleoid occlusion
0x PSA	PIHOHKNE_04183	CDS	264	cedA			cell division modulator
0x PSA	PIHOHKNE_01996	CDS	1287	damX			cell division protein DamX
0x PSA	PIHOHKNE_01014	CDS	663	dedD			cell division protein DedD
0x PSA	PIHOHKNE_01911	CDS	669	ftsE			cell division protein FtsE
0x PSA	PIHOHKNE_01912	CDS	1059	ftsX			cell division protein FtsX
0x PSA	PIHOHKNE_03708	CDS	4461	mukB			cell division protein involved in chromosome partitioning
0x PSA	PIHOHKNE_00524	CDS	1413	ftsP			cell division protein required during stress conditions
0x PSA	PIHOHKNE_03193	CDS	633	yihA			cell division protein; predicted checkpoint GTPase
0x PSA	PIHOHKNE_03388	CDS	267	minE			cell division topological specificity factor and inhibitory component of the MinC-MinD-MinE system that regulates septum placement
0x PSA	PIHOHKNE_00222	CDS	1902	mrdA			cell shape; peptidoglycan synthetase; penicillin-binding protein 2
0x PSA	PIHOHKNE_02926	CDS	2310	bcsB			cellulose biosynthesis protein
0x PSA	PIHOHKNE_02927	CDS	2619	bcsA	2.4.1.12		cellulose synthase, catalytic subunit
0x PSA	PIHOHKNE_00119	CDS	855	ybbN			chaperone and weak protein oxidoreductase
0x PSA	PIHOHKNE_02421	CDS	1917	dnaK			chaperone Hsp70; DNA biosynthesis; autoregulated heat shock proteins
0x PSA	PIHOHKNE_03648	CDS	306	cbpM			chaperone modulator protein CbpM
0x PSA	PIHOHKNE_03649	CDS	600	torD			chaperone protein for trimethylamine-N-oxide oxidoreductase I
0x PSA	PIHOHKNE_02378	CDS	882	djlA			chaperone with DnaK
0x PSA	PIHOHKNE_02420	CDS	1131	dnaJ			chaperone with DnaK; heat shock protein
0x PSA	PIHOHKNE_00833	CDS	1851	hscA			chaperone, member of Hsp70 protein family
0x PSA	PIHOHKNE_00050	CDS	591	yajL			chaperone, protecting proteins in response to oxidative stress
0x PSA	PIHOHKNE_04179	CDS	840	chbR			ChbR DNA-binding transcriptional dual regulator
0x PSA	PIHOHKNE_04030	CDS	1965	cheA	2.7.13.3	COG0643	Chemotaxis protein CheA
0x PSA	PIHOHKNE_04034	CDS	861	cheR	2.1.1.80		chemotaxis protein methyltransferase
0x PSA	PIHOHKNE_04031	CDS	504	cheW			chemotaxis signaling complex - aspartate sensing
0x PSA	PIHOHKNE_04037	CDS	645	cheZ			CheZ
0x PSA	PIHOHKNE_01557	CDS	312	chbA_1			chitobiose / cellobiose PTS permease - ChbA subunit
0x PSA	PIHOHKNE_04178	CDS	351	chbA_2			chitobiose / cellobiose PTS permease - ChbA subunit
0x PSA	PIHOHKNE_01555	CDS	312	chbB_1	2.7.1.69		chitobiose / cellobiose PTS permease - ChbB subunit
0x PSA	PIHOHKNE_04176	CDS	321	chbB_2	2.7.1.69		chitobiose / cellobiose PTS permease - ChbB subunit
0x PSA	PIHOHKNE_01556	CDS	1323	chbC_1			chitobiose / cellobiose PTS permease - ChbC subunit
0x PSA	PIHOHKNE_04177	CDS	1359	chbC_2			chitobiose / cellobiose PTS permease - ChbC subunit
0x PSA	PIHOHKNE_00266	CDS	1407	chiP			chitobiose outer membrane porin
0x PSA	PIHOHKNE_04181	CDS	759	chbG			chito-oligosaccharide mono-deacetylase
0x PSA	PIHOHKNE_04321	CDS	1257	clcB			chloride ion transporter ClcB
0x PSA	PIHOHKNE_02853	CDS	1422	clcA			chloride:H+ antiporter ClcA
0x PSA	PIHOHKNE_04582	CDS	1671	betA	1.1.99.1		choline dehydrogenase
0x PSA	PIHOHKNE_04585	CDS	2034	betT			choline:H+ symporter
0x PSA	PIHOHKNE_02523	CDS	498	ubiC	4.1.3.40		chorismate lyase
0x PSA	PIHOHKNE_02641	CDS	1161	pheA	5.4.99.5		chorismate mutase / prephenate dehydratase
0x PSA	PIHOHKNE_02642	CDS	1122	tyrA	5.4.99.5		chorismate mutase / prephenate dehydrogenase
0x PSA	PIHOHKNE_00999	CDS	1086	aroC	4.2.3.5		chorismate synthase
0x PSA	PIHOHKNE_01635	CDS	567	yieF			chromate reductase monomer
0x PSA	PIHOHKNE_01645	CDS	1404	dnaA			chromosomal replication initiator protein DnaA; DNA-binding transcriptional dual regulator
0x PSA	PIHOHKNE_02239	CDS	738	dnaC			chromosome replication; initiation and chain elongation
0x PSA	PIHOHKNE_00206	CDS	1059	citC	6.2.1.22		citrate lyase synthetase
0x PSA	PIHOHKNE_00205	CDS	297	citD			citrate lyase, acyl carrier gamma subunit
0x PSA	PIHOHKNE_00203	CDS	1533	citF	4.1.3.6		citrate lyase, citrate-ACP transferase alpha subunit
0x PSA	PIHOHKNE_00204	CDS	909	citE	4.1.3.6		citrate lyase, citryl-ACP lyase beta subunit
0x PSA	PIHOHKNE_00292	CDS	1284	gltA	2.3.3.1		citrate synthase monomer
0x PSA	PIHOHKNE_00200	CDS	1464	citT_1			citrate:succinate antiporter
0x PSA	PIHOHKNE_02496	CDS	1500	citT_2			citrate:succinate antiporter
0x PSA	PIHOHKNE_00063	CDS	624	clpP_1			ClpAXP
0x PSA	PIHOHKNE_00064	CDS	1275	clpX			ClpAXP
0x PSA	PIHOHKNE_03748	CDS	2277	clpA			ClpAXP
0x PSA	PIHOHKNE_02636	CDS	2574	clpB			ClpB chaperone
0x PSA	PIHOHKNE_00724	CDS	498	sspB			ClpXP protease specificity-enhancing factor
0x PSA	PIHOHKNE_03872	CDS	744	cobS			cobalamin 5'-phosphate synthase / cobalamin synthase
0x PSA	PIHOHKNE_02551	CDS	3684	metH	2.1.1.13		cobalamin-dependent methionine synthase
0x PSA	PIHOHKNE_03268	CDS	2262	metE	2.1.1.14		cobalamin-independent homocysteine transmethylase
0x PSA	PIHOHKNE_02730	CDS	591	btuR	2.5.1.17		cobinamide adenosyltransferase / cobalamin adenosyltransferase
0x PSA	PIHOHKNE_03871	CDS	543	cobU	2.7.7.62		cobinamide-P guanylyltransferase / cobinamide kinase
0x PSA	PIHOHKNE_03657	CDS	213	cspG			cold shock protein CspG
0x PSA	PIHOHKNE_03870	CDS	2148	cirA_4		COG4771	Colicin I receptor
0x PSA	PIHOHKNE_01657	CDS	1101	cbrA			colicin M resistance protein
0x PSA	PIHOHKNE_04815	CDS	1275	cvaA		COG0845	Colicin V secretion protein CvaA
0x PSA	PIHOHKNE_04801	CDS	240	cea			Colicin-E1
0x PSA	PIHOHKNE_02897	CDS	291	imm_1			Colicin-E7 immunity protein
0x PSA	PIHOHKNE_02898	CDS	294	imm_2			Colicin-E7 immunity protein
0x PSA	PIHOHKNE_02899	CDS	300	imm_3			Colicin-E7 immunity protein
0x PSA	PIHOHKNE_03527	CDS	633	comR			ComR DNA-binding transcriptional repressor
0x PSA	PIHOHKNE_00162	CDS	1224	cusB			copper / silver efflux transport system - membrane fusion protein
0x PSA	PIHOHKNE_00163	CDS	3144	cusA			copper / silver efflux transport system - membrane subunit
0x PSA	PIHOHKNE_00160	CDS	1383	cusC_1			copper / silver efflux transport system - outer membrane porin
0x PSA	PIHOHKNE_02755	CDS	1374	cusC_2			copper / silver efflux transport system - outer membrane porin
0x PSA	PIHOHKNE_00161	CDS	333	cusF			copper / silver efflux transport system - periplasmic binding protein
0x PSA	PIHOHKNE_01472	CDS	339	cutA			copper binding protein CutA
0x PSA	PIHOHKNE_04043	CDS	747	cutC		COG3142	Copper homeostasis protein CutC
0x PSA	PIHOHKNE_01864	CDS	1338	hemN_1	1.3.99.22		coproporphyrinogen III dehydrogenase
0x PSA	PIHOHKNE_03191	CDS	1374	hemN_2	1.3.99.22		coproporphyrinogen III dehydrogenase
0x PSA	PIHOHKNE_00908	CDS	903	hemF	1.3.3.3		coproporphyrinogen III oxidase
0x PSA	PIHOHKNE_01834	CDS	3123	flu_1			CP4-44 prophage; antigen 43 (Ag43) phase-variable biofilm formation autotransporter
0x PSA	PIHOHKNE_03832	CDS	2847	flu_2			CP4-44 prophage; antigen 43 (Ag43) phase-variable biofilm formation autotransporter
0x PSA	PIHOHKNE_01688	CDS	315	cbeA_1			CP4-44 prophage; antitoxin of the CbtA-CbeA toxin-antitoxin system
0x PSA	PIHOHKNE_02063	CDS	369	cbeA_2			CP4-44 prophage; antitoxin of the CbtA-CbeA toxin-antitoxin system
0x PSA	PIHOHKNE_03076	CDS	381	cbeA_3			CP4-44 prophage; antitoxin of the CbtA-CbeA toxin-antitoxin system
0x PSA	PIHOHKNE_03078	CDS	369	cbeA_4			CP4-44 prophage; antitoxin of the CbtA-CbeA toxin-antitoxin system
0x PSA	PIHOHKNE_03795	CDS	375	cbeA_5			CP4-44 prophage; antitoxin of the CbtA-CbeA toxin-antitoxin system
0x PSA	PIHOHKNE_03822	CDS	369	cbeA_6			CP4-44 prophage; antitoxin of the CbtA-CbeA toxin-antitoxin system
0x PSA	PIHOHKNE_03792	CDS	477	yeeS_1			CP4-44 prophage; predicted DNA repair protein
0x PSA	PIHOHKNE_03820	CDS	477	yeeS_2			CP4-44 prophage; predicted DNA repair protein
0x PSA	PIHOHKNE_02061	CDS	222	yeeT_1			CP4-44 prophage; predicted protein
0x PSA	PIHOHKNE_03082	CDS	195	yeeT_2			CP4-44 prophage; predicted protein
0x PSA	PIHOHKNE_03793	CDS	222	yeeT_3			CP4-44 prophage; predicted protein
0x PSA	PIHOHKNE_03821	CDS	222	yeeT_4			CP4-44 prophage; predicted protein
0x PSA	PIHOHKNE_03824	CDS	195	yeeW			CP4-44 prophage; predicted protein
0x PSA	PIHOHKNE_02064	CDS	378	cbtA_1			CP4-44 prophage; toxin of the CbtA-CbeA toxin-antitoxin system
0x PSA	PIHOHKNE_03796	CDS	378	cbtA_2			CP4-44 prophage; toxin of the CbtA-CbeA toxin-antitoxin system
0x PSA	PIHOHKNE_03823	CDS	375	cbtA_3			CP4-44 prophage; toxin of the CbtA-CbeA toxin-antitoxin system
0x PSA	PIHOHKNE_01154	CDS	1242	intA_1			CP4-57 prophage; integrase
0x PSA	PIHOHKNE_03620	CDS	1203	intA_2			CP4-57 prophage; integrase
0x PSA	PIHOHKNE_01697	CDS	684	yfjR			CP4-57 prophage; predicted DNA-binding transcriptional regulator
0x PSA	PIHOHKNE_01690	CDS	387	yfjQ_1			CP4-57 prophage; predicted protein
0x PSA	PIHOHKNE_01693	CDS	615	yfjJ_1			CP4-57 prophage; predicted protein
0x PSA	PIHOHKNE_01836	CDS	1491	yfjI_1			CP4-57 prophage; predicted protein
0x PSA	PIHOHKNE_02075	CDS	210	yfjJ_2			CP4-57 prophage; predicted protein
0x PSA	PIHOHKNE_02635	CDS	141	yfjQ_2			CP4-57 prophage; predicted protein
0x PSA	PIHOHKNE_03079	CDS	141	yfjQ_3			CP4-57 prophage; predicted protein
0x PSA	PIHOHKNE_03618	CDS	1443	yfjI_2			CP4-57 prophage; predicted protein
0x PSA	PIHOHKNE_03783	CDS	468	yfjT			CP4-57 prophage; predicted protein
0x PSA	PIHOHKNE_03789	CDS	822	yfjQ_4			CP4-57 prophage; predicted protein
0x PSA	PIHOHKNE_03818	CDS	822	yfjQ_5			CP4-57 prophage; predicted protein
0x PSA	PIHOHKNE_03834	CDS	819	yfjQ_6			CP4-57 prophage; predicted protein
0x PSA	PIHOHKNE_03842	CDS	210	yfjJ_3			CP4-57 prophage; predicted protein
0x PSA	PIHOHKNE_01329	CDS	303	insN-1_1			CP4-6 prophage; partial regulator of insertion element IS911A
0x PSA	PIHOHKNE_01331	CDS	351	insN-1_2			CP4-6 prophage; partial regulator of insertion element IS911A
0x PSA	PIHOHKNE_01689	CDS	474	ykfG			CP4-6 prophage; predicted DNA repair protein
0x PSA	PIHOHKNE_03292	CDS	768	yagI			CP4-6 prophage; predicted DNA-binding transcriptional regulator
0x PSA	PIHOHKNE_03876	CDS	480	yagA			CP4-6 prophage; predicted DNA-binding transcriptional regulator
0x PSA	PIHOHKNE_01696	CDS	1014	ykfA			CP4-6 prophage; predicted GTP-binding protein
0x PSA	PIHOHKNE_03788	CDS	234	ykfF_1			CP4-6 prophage; predicted protein
0x PSA	PIHOHKNE_03791	CDS	474	yafX_1			CP4-6 prophage; predicted protein
0x PSA	PIHOHKNE_03819	CDS	486	yafX_2			CP4-6 prophage; predicted protein
0x PSA	PIHOHKNE_03833	CDS	159	ykfF_2			CP4-6 prophage; predicted protein
0x PSA	PIHOHKNE_01703	CDS	1212	intS_1			CPS-53 (KpLE1) prophage; prophage CPS-53 integrase
0x PSA	PIHOHKNE_03951	CDS	1221	intZ			CPZ-55 prophage; predicted integrase
0x PSA	PIHOHKNE_02354	CDS	1005	cra			Cra DNA-binding transcriptional dual regulator
0x PSA	PIHOHKNE_04541	CDS	402	crl			Crl transcriptional regulator
0x PSA	PIHOHKNE_02399	CDS	786	caiD			crotonobetainyl-CoA hydratase
0x PSA	PIHOHKNE_02396	CDS	1143	caiA_1			crotonobetainyl-CoA reductase
0x PSA	PIHOHKNE_03884	CDS	1131	caiA_2			crotonobetainyl-CoA reductase
0x PSA	PIHOHKNE_02021	CDS	633	crp			CRP transcriptional dual regulator
0x PSA	PIHOHKNE_01677	CDS	1767	ade	3.5.4.2		cryptic adenine deaminase monomer
0x PSA	PIHOHKNE_04466	CDS	1638	pyrG	6.3.4.2		CTP synthetase
0x PSA	PIHOHKNE_02175	CDS	531	mocA			CTP:molybdopterin cytidylyltransferase
0x PSA	PIHOHKNE_00110	CDS	2505	copA			Cu+ efflux ATPase
0x PSA	PIHOHKNE_00113	CDS	408	cueR			CueR transcriptional dual regulator
0x PSA	PIHOHKNE_03456	CDS	417	csgF			curli assembly component
0x PSA	PIHOHKNE_03455	CDS	834	csgG			curli secretion channel
0x PSA	PIHOHKNE_03457	CDS	390	csgE			curli transport specificity factor
0x PSA	PIHOHKNE_03460	CDS	459	csgA			curlin, major subunit
0x PSA	PIHOHKNE_03459	CDS	456	csgB			curlin, minor subunit precursor
0x PSA	PIHOHKNE_00860	CDS	2244	yfgF	3.1.4.52		cyclic di-GMP phosphodiesterase
0x PSA	PIHOHKNE_04252	CDS	1149	cfa	2.1.1.79		cyclopropane fatty acyl phospholipid synthase
0x PSA	PIHOHKNE_02735	CDS	975	cysB			CysB-O-acetyl-L-serine DNA-binding transcriptional dual regulator
0x PSA	PIHOHKNE_00829	CDS	1215	iscS	2.8.1.7		cysteine desulfurase monomer
0x PSA	PIHOHKNE_04494	CDS	1206	csdA			cysteine sulfinate desulfinase
0x PSA	PIHOHKNE_00921	CDS	912	cysM	2.5.1.47		cysteine synthase B
0x PSA	PIHOHKNE_00147	CDS	1386	cysS	6.1.1.16		cysteinyl-tRNA synthetase
0x PSA	PIHOHKNE_00107	CDS	480	ybaK			Cys-tRNAPro and Cys-tRNACys deacylase
0x PSA	PIHOHKNE_01201	CDS	885	cdd	3.5.4.5		cytidine deaminase
0x PSA	PIHOHKNE_04660	CDS	531	cybB			cytochrome b561
0x PSA	PIHOHKNE_00304	CDS	1569	cydA			cytochrome bd-I terminal oxidase subunit I
0x PSA	PIHOHKNE_00305	CDS	1140	cydB			cytochrome bd-I terminal oxidase subunit II
0x PSA	PIHOHKNE_03661	CDS	1545	appC			cytochrome bd-II terminal oxidase subunit I
0x PSA	PIHOHKNE_03660	CDS	1137	appB			cytochrome bd-II terminal oxidase subunit II
0x PSA	PIHOHKNE_00057	CDS	1992	cyoB			cytochrome bo terminal oxidase subunit I
0x PSA	PIHOHKNE_00058	CDS	948	cyoA			cytochrome bo terminal oxidase subunit II
0x PSA	PIHOHKNE_00056	CDS	615	cyoC			cytochrome bo terminal oxidase subunit III
0x PSA	PIHOHKNE_00055	CDS	330	cyoD			cytochrome bo terminal oxidase subunit IV
0x PSA	PIHOHKNE_01124	CDS	603	napC			cytochrome c protein
0x PSA	PIHOHKNE_01130	CDS	1944	ccmF			cytochrome c-type biogenesis protein
0x PSA	PIHOHKNE_02913	CDS	1650	treF	3.2.1.28		cytoplasmic trehalase
0x PSA	PIHOHKNE_04748	CDS	1284	codA	3.5.4.1		cytosine deaminase
0x PSA	PIHOHKNE_03277	CDS	1224	codB_1			cytosine transporter
0x PSA	PIHOHKNE_04747	CDS	1260	codB_2			cytosine transporter
0x PSA	PIHOHKNE_02508	CDS	1035	cytR_1			CytR-cytidine
0x PSA	PIHOHKNE_03124	CDS	1026	cytR_2			CytR-cytidine
0x PSA	PIHOHKNE_04495	CDS	444	csdE			CSD sulfur transfer protein
0x PSA	PIHOHKNE_04496	CDS	807	csdL			CSD sulfur transfer protein
0x PSA	PIHOHKNE_03458	CDS	651	csgD			CsgD DNA-binding transcriptional dual regulator
0x PSA	PIHOHKNE_02668	CDS	663	csiR			CsiR DNA-binding transcriptional repressor
0x PSA	PIHOHKNE_02953	CDS	213	cspA			CspA DNA-binding transcriptional activator
0x PSA	PIHOHKNE_02619	CDS	573	gmhB			D,D-heptose 1,7-bisphosphate phosphatase
0x PSA	PIHOHKNE_00008	CDS	1095	ddlA	6.3.2.4		D-alanine-D-alanine ligase A
0x PSA	PIHOHKNE_02342	CDS	921	ddlB	6.3.2.4		D-alanine-D-alanine ligase B
0x PSA	PIHOHKNE_03880	CDS	9621	dltA_1	6.2.1.54		D-alanine--D-alanyl carrier protein ligase
0x PSA	PIHOHKNE_03889	CDS	6465	dltA_2	6.2.1.54		D-alanine--D-alanyl carrier protein ligase
0x PSA	PIHOHKNE_03916	CDS	6108	dltA_3	6.2.1.54		D-alanine--D-alanyl carrier protein ligase
0x PSA	PIHOHKNE_03883	CDS	249	dltC			D-alanyl carrier protein
0x PSA	PIHOHKNE_00219	CDS	1212	dacA	3.4.16.4		D-alanyl-D-alanine carboxypeptidase, fraction A; penicillin-binding protein 5
0x PSA	PIHOHKNE_00686	CDS	1434	dacB	3.4.16.4		D-alanyl-D-alanine endopeptidase
0x PSA	PIHOHKNE_02348	CDS	1359	murF	6.3.2.10		D-alanyl-D-alanine-adding enzyme
0x PSA	PIHOHKNE_01523	CDS	1533	alsA	3.6.3.17		D-allose ABC transporter - ATP binding subunit
0x PSA	PIHOHKNE_01524	CDS	981	alsC			D-allose ABC transporter - membrane subunit
0x PSA	PIHOHKNE_01522	CDS	936	alsB			D-allose ABC transporter - periplasmic binding protein
0x PSA	PIHOHKNE_01526	CDS	930	alsK	2.7.1.55		D-allose kinase
0x PSA	PIHOHKNE_00606	CDS	1488	uxaA	4.2.1.7		D-altronate dehydratase
0x PSA	PIHOHKNE_03374	CDS	1299	dadA	1.4.99.1		D-amino acid dehydrogenase
0x PSA	PIHOHKNE_00453	CDS	984	gutQ_1	5.3.1.13		D-arabinose 5-phosphate isomerase
0x PSA	PIHOHKNE_00701	CDS	987	kdsD_1	5.3.1.13		D-arabinose 5-phosphate isomerase
0x PSA	PIHOHKNE_02222	CDS	597	kdsD_2	5.3.1.13		D-arabinose 5-phosphate isomerase
0x PSA	PIHOHKNE_04395	CDS	966	gutQ_2	5.3.1.13		D-arabinose 5-phosphate isomerase
0x PSA	PIHOHKNE_01037	CDS	600	yfbR	3.1.3.5		dCMP phosphohydrolase
0x PSA	PIHOHKNE_01278	CDS	582	dcd	3.5.4.13		dCTP deaminase
0x PSA	PIHOHKNE_04002	CDS	987	dcyD	4.4.1.15		D-cysteine desulfhydrase monomer
0x PSA	PIHOHKNE_01328	CDS	1167	dacD	3.4.16.4		DD-carboxypeptidase, penicillin-binding protein 6b
0x PSA	PIHOHKNE_00003	CDS	1158	ampH			DD-endopeptidase / DD-carboxypeptidase
0x PSA	PIHOHKNE_00666	CDS	1890	deaD			DeaD, DEAD-box RNA helicase
0x PSA	PIHOHKNE_00213	CDS	789	ybeM	3.5.1.128		Deaminated glutathione amidase
0x PSA	PIHOHKNE_00862	CDS	2067	ppk	2.7.4.1		degradosome
0x PSA	PIHOHKNE_03217	CDS	1266	rhlB			degradosome
0x PSA	PIHOHKNE_04465	CDS	1299	eno	4.2.1.11		degradosome
0x PSA	PIHOHKNE_00731	CDS	1068	degS			DegS serine endoprotease
0x PSA	PIHOHKNE_00412	CDS	759	deoR_1			DeoR DNA-binding transcriptional repressor
0x PSA	PIHOHKNE_03051	CDS	783	deoR_2			DeoR DNA-binding transcriptional repressor
0x PSA	PIHOHKNE_02848	CDS	1518	dgt	3.1.5.1		deoxyguanosine triphosphate triphosphohydrolase
0x PSA	PIHOHKNE_00283	CDS	1419	phr	4.1.99.3		deoxyribodipyrimidine photolyase (photoreactivation)
0x PSA	PIHOHKNE_02454	CDS	780	deoC	4.1.2.4		deoxyribose-phosphate aldolase
0x PSA	PIHOHKNE_01730	CDS	459	dut	3.6.1.23		deoxyuridine triphosphatase
0x PSA	PIHOHKNE_02909	CDS	621	coaE	2.7.1.24		dephospho-CoA kinase
0x PSA	PIHOHKNE_00351	CDS	678	bioD	6.3.3.3		dethiobiotin synthetase monomer
0x PSA	PIHOHKNE_01655	CDS	1149	dgoD	4.2.1.6		D-galactonate dehydratase
0x PSA	PIHOHKNE_04471	CDS	1341	gudD	4.2.1.40		D-glucarate dehydratase
0x PSA	PIHOHKNE_01936	CDS	528	gntK	2.7.1.12		D-gluconate kinase, thermostable
0x PSA	PIHOHKNE_00607	CDS	1413	uxaC	5.3.1.12		D-glucuronate isomerase / D-galacturonate isomerase
0x PSA	PIHOHKNE_03357	CDS	1920	dhaR			DhaR DNA-binding transcriptional dual regulator
0x PSA	PIHOHKNE_02520	CDS	369	dgkA	2.7.1.107		diacylglycerol kinase
0x PSA	PIHOHKNE_02384	CDS	849	apaH	3.6.1.41		diadenosine tetraphosphatase
0x PSA	PIHOHKNE_02196	CDS	1263	lysA_1	4.1.1.20		diaminopimelate decarboxylase
0x PSA	PIHOHKNE_04788	CDS	1770	lysA_2	4.1.1.20		Diaminopimelate decarboxylase
0x PSA	PIHOHKNE_03248	CDS	825	dapF	5.1.1.7		diaminopimelate epimerase
0x PSA	PIHOHKNE_04341	CDS	408	dicA			DicA DNA-binding transcriptional repressor
0x PSA	PIHOHKNE_01471	CDS	1302	dcuA			dicarboxylate transporter DcuA
0x PSA	PIHOHKNE_01487	CDS	1341	dcuB			dicarboxylate transporter DcuB
0x PSA	PIHOHKNE_00209	CDS	1386	dcuC			dicarboxylate transporter DcuC
0x PSA	PIHOHKNE_01550	CDS	891	ydeH	2.7.7.65		diguanylate cyclase
0x PSA	PIHOHKNE_03622	CDS	1368	ycdT	2.7.7.65		diguanylate cyclase
0x PSA	PIHOHKNE_04119	CDS	1026	yeaP	2.7.7.65		diguanylate cyclase
0x PSA	PIHOHKNE_02801	CDS	1233	ydaM	2.7.7.65		diguanylate cyclase, transcriptional modulator
0x PSA	PIHOHKNE_02404	CDS	822	dapB	1.3.1.26		dihydrodipicolinate reductase
0x PSA	PIHOHKNE_02387	CDS	591	folA	1.5.1.3		dihydrofolate reductase
0x PSA	PIHOHKNE_02894	CDS	1893	aceF	2.3.1.12	COG0508	Dihydrolipoyllysine-residue acetyltransferase component of pyruvate dehydrogenase complex
0x PSA	PIHOHKNE_00299	CDS	1218	sucB_1	2.3.1.61	COG0508	Dihydrolipoyllysine-residue succinyltransferase component of 2-oxoglutarate dehydrogenase complex
0x PSA	PIHOHKNE_02500	CDS	1155	sucB_2	2.3.1.61	COG0508	Dihydrolipoyllysine-residue succinyltransferase component of 2-oxoglutarate dehydrogenase complex
0x PSA	PIHOHKNE_04307	CDS	723	folM	1.5.1.3		dihydromonapterin reductase / dihydrofolate reductase
0x PSA	PIHOHKNE_00574	CDS	369	folB	4.1.2.25		dihydroneopterin aldolase
0x PSA	PIHOHKNE_01025	CDS	363	folX			dihydroneopterin triphosphate 2'-epimerase monomer
0x PSA	PIHOHKNE_04052	CDS	444	nudB			dihydroneopterin triphosphate pyrophosphohydrolase
0x PSA	PIHOHKNE_03479	CDS	1047	pyrC	3.5.2.3		dihydroorotase
0x PSA	PIHOHKNE_03694	CDS	1011	pyrD	1.3.5.2		dihydroorotate dehydrogenase, type 2
0x PSA	PIHOHKNE_00166	CDS	654	nfsB	1.5.1.34		dihydropteridine reductase monomer
0x PSA	PIHOHKNE_00681	CDS	849	folP	2.5.1.15		dihydropteroate synthase
0x PSA	PIHOHKNE_03210	CDS	1851	ilvD	4.2.1.9		dihydroxy acid dehydratase
0x PSA	PIHOHKNE_03358	CDS	1071	dhaK			dihydroxyacetone kinase subunit K
0x PSA	PIHOHKNE_03359	CDS	633	dhaL			dihydroxyacetone kinase subunit L
0x PSA	PIHOHKNE_03360	CDS	1419	dhaM			dihydroxyacetone kinase subunit M
0x PSA	PIHOHKNE_03735	CDS	2445	dmsA			dimethyl sulfoxide reductase, chain A
0x PSA	PIHOHKNE_03734	CDS	618	dmsB			dimethyl sulfoxide reductase, chain B
0x PSA	PIHOHKNE_03733	CDS	864	dmsC			dimethyl sulfoxide reductase, chain C
0x PSA	PIHOHKNE_02518	CDS	1326	dinF			DinF MATE Transporter
0x PSA	PIHOHKNE_01305	CDS	1032	mshA	2.4.1.250		D-inositol-3-phosphate glycosyltransferase
0x PSA	PIHOHKNE_01877	CDS	1470	dtpB			dipeptide / tripeptide:H+ symporter DtpB
0x PSA	PIHOHKNE_02941	CDS	1608	dppA			dipeptide ABC transporter - periplasmic binding protein
0x PSA	PIHOHKNE_02936	CDS	1005	dppF			dipeptide ABC transporter - putative ABC binding subunit
0x PSA	PIHOHKNE_01537	CDS	837	dppD_1			dipeptide ABC transporter - putative ATP binding subunit
0x PSA	PIHOHKNE_02937	CDS	984	dppD_2			dipeptide ABC transporter - putative ATP binding subunit
0x PSA	PIHOHKNE_01535	CDS	1050	dppB_1			dipeptide ABC transporter - putative membrane subunit
0x PSA	PIHOHKNE_02938	CDS	903	dppC			dipeptide ABC transporter - putative membrane subunit
0x PSA	PIHOHKNE_02939	CDS	1020	dppB_2			dipeptide ABC transporter - putative membrane subunit
0x PSA	PIHOHKNE_00284	CDS	1482	dtpD			dipeptide:H+ symporter DtpD
0x PSA	PIHOHKNE_01479	CDS	1458	yjdL			dipeptide:H+ symporter YjdL
0x PSA	PIHOHKNE_01549	CDS	2046	dcp			dipeptidyl carboxypeptidase II
0x PSA	PIHOHKNE_03378	CDS	531	dsbB		COG1495	Disulfide bond formation protein B
0x PSA	PIHOHKNE_01026	CDS	648	yfcG			disulfide bond reductase
0x PSA	PIHOHKNE_00493	CDS	867	yghU			disulfide reductase / organic hydroperoxide reductase
0x PSA	PIHOHKNE_02099	CDS	594	rdgB	3.6.1.19		dITP/XTP pyrophosphatase
0x PSA	PIHOHKNE_01211	CDS	1716	dld	1.1.1.28		D-lactate dehydrogenase
0x PSA	PIHOHKNE_02812	CDS	990	ldhA	1.1.1.28		D-lactate dehydrogenase - fermentative
0x PSA	PIHOHKNE_01138	CDS	543	nohB			DLP12 prophage; DNA packaging protein
0x PSA	PIHOHKNE_03441	CDS	498	rrrD	3.2.1.17		DLP12 prophage; lysozyme
0x PSA	PIHOHKNE_03438	CDS	384	ybcQ			DLP12 prophage; predicted antitermination protein
0x PSA	PIHOHKNE_03988	CDS	798	ybcM			DLP12 prophage; predicted DNA-binding transcriptional regulator
0x PSA	PIHOHKNE_00152	CDS	300	intD			DLP12 prophage; predicted integrase
0x PSA	PIHOHKNE_03987	CDS	552	ybcL			DLP12 prophage; predicted kinase inhibitor
0x PSA	PIHOHKNE_03442	CDS	462	rzpD_1			DLP12 prophage; predicted murein endopeptidase
0x PSA	PIHOHKNE_03581	CDS	474	rzpD_2			DLP12 prophage; predicted murein endopeptidase
0x PSA	PIHOHKNE_03440	CDS	216	essD_1			DLP12 prophage; predicted phage lysis protein
0x PSA	PIHOHKNE_03576	CDS	216	essD_2			DLP12 prophage; predicted phage lysis protein
0x PSA	PIHOHKNE_04359	CDS	411	ybcV			DLP12 prophage; predicted protein
0x PSA	PIHOHKNE_04360	CDS	207	ybcW			DLP12 prophage; predicted protein
0x PSA	PIHOHKNE_00153	CDS	657	ybcY			DLP12 prophage; predicted SAM-dependent methyltransferase
0x PSA	PIHOHKNE_02077	CDS	423	tfaD			DLP12 prophage; predicted tail fiber assembly protein
0x PSA	PIHOHKNE_03437	CDS	138	ylcG			DLP12 prophage; small protein
0x PSA	PIHOHKNE_02276	CDS	1185	uxuA	4.2.1.8		D-mannonate dehydratase
0x PSA	PIHOHKNE_02275	CDS	1461	uxuB	1.1.1.57		D-mannonate oxidoreductase
0x PSA	PIHOHKNE_00576	CDS	933	dmlR			DmlR DNA-binding transcriptional regulator
0x PSA	PIHOHKNE_04322	CDS	615	dmsD			DMS reductase maturation protein
0x PSA	PIHOHKNE_00765	CDS	885	yhdJ	2.1.1.72		DNA adenine methyltransferase
0x PSA	PIHOHKNE_01997	CDS	837	dam	2.1.1.72		DNA adenine methyltransferase
0x PSA	PIHOHKNE_00081	CDS	312	atl			DNA base-flipping protein
0x PSA	PIHOHKNE_03478	CDS	246	dinI			DNA damage-inducible protein I
0x PSA	PIHOHKNE_03827	CDS	474	sbmC			DNA gyrase inhibitor
0x PSA	PIHOHKNE_02911	CDS	198	yacG			DNA gyrase inhibitor YacG
0x PSA	PIHOHKNE_01095	CDS	2628	gyrA	5.99.1.3		DNA gyrase, subunit A
0x PSA	PIHOHKNE_01648	CDS	2415	gyrB	5.99.1.3		DNA gyrase, subunit B
0x PSA	PIHOHKNE_03677	CDS	2055	helD			DNA helicase IV
0x PSA	PIHOHKNE_00930	CDS	2016	ligA	6.5.1.2		DNA ligase
0x PSA	PIHOHKNE_01723	CDS	1683	ligB	6.5.1.2		DNA ligase
0x PSA	PIHOHKNE_03963	CDS	471	vsr			DNA mismatch endonuclease of the very short patch (VSP) mismatch repair pathway
0x PSA	PIHOHKNE_03194	CDS	2787	polA	2.7.7.7		DNA polymerase I, 5' --> 3' polymerase, 5' --> 3' and 3' --> 5' exonuclease
0x PSA	PIHOHKNE_02375	CDS	2352	polB	2.7.7.7		DNA polymerase II
0x PSA	PIHOHKNE_00096	CDS	1932	dnaX	2.7.7.7	COG2812	DNA polymerase III subunit tau
0x PSA	PIHOHKNE_02825	CDS	3483	dnaE	2.7.7.7		DNA polymerase III, alpha subunit
0x PSA	PIHOHKNE_03515	CDS	1005	holB	2.7.7.7		DNA polymerase III, delta prime subunit
0x PSA	PIHOHKNE_00227	CDS	1032	holA	2.7.7.7		DNA polymerase III, delta subunit
0x PSA	PIHOHKNE_03807	CDS	741	dnaQ	2.7.7.7		DNA polymerase III, epsilon subunit
0x PSA	PIHOHKNE_01646	CDS	1101	dnaN	2.7.7.7		DNA polymerase III, holoenzyme
0x PSA	PIHOHKNE_01348	CDS	444	holC	2.7.7.7		DNA polymerase III, kh subunit
0x PSA	PIHOHKNE_02464	CDS	414	holD	2.7.7.7		DNA polymerase III, ps subunit
0x PSA	PIHOHKNE_04077	CDS	231	holE	2.7.7.7		DNA polymerase III, th subunit
0x PSA	PIHOHKNE_04534	CDS	1056	dinB	2.7.7.7		DNA polymerase IV (Y-family DNA polymerase; translesion DNA synthesis)
0x PSA	PIHOHKNE_00582	CDS	1746	dnaG			DNA primase
0x PSA	PIHOHKNE_02446	CDS	1383	radA			DNA recombination protein
0x PSA	PIHOHKNE_00352	CDS	2022	uvrB			DNA repair; excision nuclease subunit B
0x PSA	PIHOHKNE_01686	CDS	1398	recF_2			DNA replication and repair protein RecF
0x PSA	PIHOHKNE_03750	CDS	225	cspD			DNA replication inhibitor
0x PSA	PIHOHKNE_04386	CDS	1062	recA			DNA strand exchange and recombination protein with protease and nuclease activity
0x PSA	PIHOHKNE_02734	CDS	2598	topA	5.99.1.2		DNA topoisomerase I
0x PSA	PIHOHKNE_04149	CDS	1947	topB	5.99.1.2		DNA topoisomerase III
0x PSA	PIHOHKNE_00654	CDS	591	diaA			DnaA initiator-associating factor for replication initiation
0x PSA	PIHOHKNE_01158	CDS	1008	yejK			DNA-associated protein
0x PSA	PIHOHKNE_04303	CDS	930	tus			DNA-binding protein; inhibition of replication at Ter sites
0x PSA	PIHOHKNE_02746	CDS	750	yciT			DNA-binding transcriptional regulator
0x PSA	PIHOHKNE_03189	CDS	1410	glnG		COG2204	DNA-binding transcriptional regulator NtrC
0x PSA	PIHOHKNE_00065	CDS	2355	lon			DNA-binding, ATP-dependent protease La
0x PSA	PIHOHKNE_03962	CDS	1419	dcm	2.1.1.37		DNA-cytosine methyltransferase
0x PSA	PIHOHKNE_01725	CDS	825	dinD			DNA-damage-inducible protein
0x PSA	PIHOHKNE_03252	CDS	2163	uvrD			DNA-dependent ATPase I and helicase II
0x PSA	PIHOHKNE_02108	CDS	708	endA	3.1.21.1		DNA-specific endonuclease I
0x PSA	PIHOHKNE_03305	CDS	2190	fadB	5.3.3.8		dodecenoyl-CoA delta-isomerase, enoyl-CoA hydratase, 3-hydroxybutyryl-CoA epimerase, 3-hydroxyacyl-CoA dehydrogenase
0x PSA	PIHOHKNE_00976	CDS	948	dsdC			DsdC DNA-binding transcriptional dual regulator
0x PSA	PIHOHKNE_04528	CDS	579	lpcA			D-sedoheptulose 7-phosphate isomerase
0x PSA	PIHOHKNE_00974	CDS	1329	dsdA	4.3.1.18		D-serine ammonia-lyase
0x PSA	PIHOHKNE_00975	CDS	1338	dsdX			D-serine transporter
0x PSA	PIHOHKNE_03613	CDS	267	kbaY_5	4.1.2.40		D-tagatose-1,6-bisphosphate aldolase subunit KbaY
0x PSA	PIHOHKNE_03612	CDS	624	kbaZ_2			D-tagatose-1,6-bisphosphate aldolase subunit KbaZ
0x PSA	PIHOHKNE_03227	CDS	1131	rffA			dTDP-4-oxo-6-deoxy-D-glucose transaminase
0x PSA	PIHOHKNE_03226	CDS	675	rffC			dTDP-fucosamine acetyltransferase
0x PSA	PIHOHKNE_03224	CDS	1068	rffG	4.2.1.46		dTDP-glucose 4,6-dehydratase 2
0x PSA	PIHOHKNE_03225	CDS	882	rffH	2.7.7.24		dTDP-glucose pyrophosphorylase 2
0x PSA	PIHOHKNE_00262	CDS	1236	dtnK	2.7.1.219	COG3395	D-threonate kinase
0x PSA	PIHOHKNE_03514	CDS	642	tmk	2.7.4.9		dTMP kinase
0x PSA	PIHOHKNE_03172	CDS	438	dtd			D-Tyr-tRNATyr deacylase
0x PSA	PIHOHKNE_04555	CDS	588	ecpA			E. coli common pilus - major subunit; cryptic
0x PSA	PIHOHKNE_02316	CDS	237	xisE			e14 prophage; predicted excisionase
0x PSA	PIHOHKNE_02315	CDS	1143	intE_1			e14 prophage; predicted integrase
0x PSA	PIHOHKNE_03541	CDS	1119	intE_2			e14 prophage; predicted integrase
0x PSA	PIHOHKNE_04672	CDS	555	pinE			e14 prophage; site-specific DNA recombinase
0x PSA	PIHOHKNE_02499	CDS	1419	lpd_1	1.8.1.4		E3 monomer
0x PSA	PIHOHKNE_02893	CDS	1425	lpd_2	1.8.1.4		E3 monomer
0x PSA	PIHOHKNE_00591	CDS	984	ebgR			EbgR DNA-binding transcriptional repressor
0x PSA	PIHOHKNE_01116	CDS	489	eco			ecotin monomer; serine protease inhibitor
0x PSA	PIHOHKNE_01002	CDS	549	epmC			EF-P-Lys34 hydroxylase
0x PSA	PIHOHKNE_01452	CDS	978	epmA			EF-P-lysine lysyltransferase
0x PSA	PIHOHKNE_03016	CDS	1116	elmGT	2.4.1.331		Elloramycin glycosyltransferase ElmGT
0x PSA	PIHOHKNE_00796	CDS	1800	lepA			elongation factor 4
0x PSA	PIHOHKNE_02039	CDS	2115	fusA			elongation factor G
0x PSA	PIHOHKNE_01826	CDS	132	tufA			elongation factor Tu
0x PSA	PIHOHKNE_02690	CDS	1173	emrA			EmrAB-TolC multidrug efflux transport system - membrane fusion protein
0x PSA	PIHOHKNE_02691	CDS	1539	emrB_1			EmrAB-TolC multidrug efflux transport system - membrane subunit
0x PSA	PIHOHKNE_02799	CDS	399	emrB_2			EmrAB-TolC multidrug efflux transport system - membrane subunit
0x PSA	PIHOHKNE_00973	CDS	1539	emrY			EmrKY putative multidrug efflux transporter - membrane subunit
0x PSA	PIHOHKNE_00972	CDS	1164	emrK			EmrKY-TolC multidrug efflux transport system - membrane fusion protein
0x PSA	PIHOHKNE_02925	CDS	1107	bcsZ	3.2.1.4		endo-1,4-D-glucanase
0x PSA	PIHOHKNE_01825	CDS	2703	chiA	3.2.1.17		endochitinase
0x PSA	PIHOHKNE_03436	CDS	363	rusA_1	3.1.22.4		endodeoxyribonuclease RUS (Holliday junction resolvase)
0x PSA	PIHOHKNE_03569	CDS	360	rusA_2	3.1.22.4		endodeoxyribonuclease RUS (Holliday junction resolvase)
0x PSA	PIHOHKNE_04280	CDS	636	nth	4.2.99.18		endonuclease III; specific for apurinic and/or apyrimidinic sites
0x PSA	PIHOHKNE_01185	CDS	858	nfo	3.1.21.2		endonuclease IV
0x PSA	PIHOHKNE_04173	CDS	888	cho			endonuclease of nucleotide excision repair
0x PSA	PIHOHKNE_03765	CDS	672	nfi	3.1.21.7		endonuclease V (deoxyinosine 3'-endonuclease)
0x PSA	PIHOHKNE_00289	CDS	792	nei	4.2.99.18		endonuclease VIII
0x PSA	PIHOHKNE_04602	CDS	279	higB_2	3.1.-.-		Endoribonuclease HigB
0x PSA	PIHOHKNE_02126	CDS	675	ecfA1	7.-.-.-	COG1122	Energy-coupling factor transporter ATP-binding protein EcfA1
0x PSA	PIHOHKNE_02751	CDS	789	fabI	1.3.1.9		enoyl-[acyl-carrier-protein] reductase
0x PSA	PIHOHKNE_00184	CDS	858	entB	3.3.2.1		EntB monomer
0x PSA	PIHOHKNE_01461	CDS	126	ecnA			entericidin A, antidote to lipoprotein entericidin B
0x PSA	PIHOHKNE_01460	CDS	147	ecnB			entericidin B
0x PSA	PIHOHKNE_03221	CDS	1047	wzzE			Enterobacterial Common Antigen polysaccharide chain length modulation protein
0x PSA	PIHOHKNE_00180	CDS	1251	entS			enterobactin efflux transporter EntS
0x PSA	PIHOHKNE_00175	CDS	3882	entF	2.7.7.-	COG1020	Enterobactin synthase component F
0x PSA	PIHOHKNE_00183	CDS	1611	entE_1	2.7.7.58		enterobactin synthase multienzyme complex
0x PSA	PIHOHKNE_03912	CDS	1578	entE_2	2.7.7.58		enterobactin synthase multienzyme complex
0x PSA	PIHOHKNE_00173	CDS	1203	fes_1			enterochelin esterase
0x PSA	PIHOHKNE_03014	CDS	1230	fes_2			enterochelin esterase
0x PSA	PIHOHKNE_01754	CDS	1260	envC			EnvC murein hydrolase
0x PSA	PIHOHKNE_00767	CDS	663	envR			EnvR DNA-binding transcriptional repressor
0x PSA	PIHOHKNE_01978	CDS	1353	envZ			EnvZ sensory histidine kinase
0x PSA	PIHOHKNE_02266	CDS	555	kptA			enzyme with tRNA 2'-phosphotransferase activity
0x PSA	PIHOHKNE_01443	CDS	1140	queG			epoxyqueuosine reductase
0x PSA	PIHOHKNE_01008	CDS	1137	pdxB	1.1.1.290		erythronate-4-phosphate dehydrogenase
0x PSA	PIHOHKNE_02130	CDS	1020	epd	1.2.1.72		erythrose 4-phosphate dehydrogenase
0x PSA	PIHOHKNE_02340	CDS	1263	ftsA			essential cell division protein FtsA
0x PSA	PIHOHKNE_04439	CDS	312	ftsB			essential cell division protein FtsB
0x PSA	PIHOHKNE_02350	CDS	1767	ftsI	2.4.1.129		essential cell division protein FtsI; penicillin-binding protein 3
0x PSA	PIHOHKNE_03739	CDS	1518	ftsK_1			essential cell division protein FtsK
0x PSA	PIHOHKNE_03740	CDS	2496	ftsK_2			essential cell division protein FtsK
0x PSA	PIHOHKNE_02351	CDS	366	ftsL			essential cell division protein FtsL
0x PSA	PIHOHKNE_03125	CDS	855	ftsN			essential cell division protein FtsN
0x PSA	PIHOHKNE_02341	CDS	831	ftsQ			essential cell division protein FtsQ
0x PSA	PIHOHKNE_02345	CDS	1245	ftsW			essential cell division protein FtsW; lipid II flippase
0x PSA	PIHOHKNE_02339	CDS	1152	ftsZ			essential cell division protein FtsZ
0x PSA	PIHOHKNE_00929	CDS	999	zipA			essential cell division protein ZipA
0x PSA	PIHOHKNE_02852	CDS	345	erpA			essential respiratory protein A
0x PSA	PIHOHKNE_00271	CDS	765	ybfF			esterase
0x PSA	PIHOHKNE_00544	CDS	582	yqiA			esterase
0x PSA	PIHOHKNE_00879	CDS	699	ypfH			esterase
0x PSA	PIHOHKNE_01419	CDS	750	yjfP			esterase
0x PSA	PIHOHKNE_04227	CDS	411	ydiI			esterase
0x PSA	PIHOHKNE_00308	CDS	405	ybgC			esterase/thioesterase
0x PSA	PIHOHKNE_04600	CDS	1011	adhP	1.1.1.1		ethanol dehydrogenase / alcohol dehydrogenase
0x PSA	PIHOHKNE_00903	CDS	1362	eutB	4.3.1.7		ethanolamine ammonia-lyase, alpha subunit
0x PSA	PIHOHKNE_00904	CDS	888	eutC	4.3.1.7		ethanolamine ammonia-lyase, beta subunit
0x PSA	PIHOHKNE_00592	CDS	3093	ebgA	3.2.1.23		evolved beta-D-galactosidase, alpha subunit; cryptic gene
0x PSA	PIHOHKNE_00593	CDS	450	ebgC			evolved beta-D-galactosidase, beta subunit; cryptic gene
0x PSA	PIHOHKNE_04008	CDS	1833	uvrC			excinuclease ABC, subunit C; repair of UV damage to DNA
0x PSA	PIHOHKNE_02489	CDS	2823	uvrA			excision nuclease subunit A
0x PSA	PIHOHKNE_01327	CDS	1428	sbcB	3.1.11.1		exonuclease I, 3' --> 5' specific; deoxyribophosphodiesterase
0x PSA	PIHOHKNE_04165	CDS	807	xthA	3.1.11.2		exonuclease III
0x PSA	PIHOHKNE_00853	CDS	1377	xseA	3.1.11.6		exonuclease VII, large subunit
0x PSA	PIHOHKNE_00048	CDS	243	xseB	3.1.11.6		exonuclease VII, small subunit
0x PSA	PIHOHKNE_04075	CDS	663	exoX			exonuclease X
0x PSA	PIHOHKNE_00861	CDS	1542	ppx	3.6.1.11		exopolyphosphatase monomer
0x PSA	PIHOHKNE_00609	CDS	777	exuR			ExuR DNA-binding transcriptional repressor
0x PSA	PIHOHKNE_00212	CDS	384	crcB			F- efflux transporter / involved in resistance to camphor-induced chromosome decondensation
0x PSA	PIHOHKNE_03087	CDS	705	fabR			FabR DNA-binding transcriptional repressor
0x PSA	PIHOHKNE_00987	CDS	1311	fadI	2.3.1.16		FadI monomer
0x PSA	PIHOHKNE_00988	CDS	2145	fadJ	5.1.2.3		FadJ monomer
0x PSA	PIHOHKNE_03376	CDS	720	fadR			FadR DNA-binding transcriptional dual regulator
0x PSA	PIHOHKNE_03506	CDS	1041	plsX	2002-03-01		fatty acid/phospholipid synthesis protein
0x PSA	PIHOHKNE_00479	CDS	1689	fadD_1	6.2.1.3		fatty acyl-CoA synthetase
0x PSA	PIHOHKNE_04113	CDS	1752	fadD_2	6.2.1.3		fatty acyl-CoA synthetase
0x PSA	PIHOHKNE_01973	CDS	2322	feoB			Fe(2+) transporter FeoB
0x PSA	PIHOHKNE_04540	CDS	1245	frsA			fermentation/respiration switch protein
0x PSA	PIHOHKNE_01118	CDS	495	napF			ferredoxin-type protein
0x PSA	PIHOHKNE_01121	CDS	696	napG			ferredoxin-type protein
0x PSA	PIHOHKNE_01122	CDS	864	napH			ferredoxin-type protein
0x PSA	PIHOHKNE_02576	CDS	2199	iutA			Ferric aerobactin receptor
0x PSA	PIHOHKNE_03056	CDS	2325	fecA			ferric citrate outer membrane porin FecA
0x PSA	PIHOHKNE_03518	CDS	2190	fhuE			ferric coprogen outer membrane porin FhuE
0x PSA	PIHOHKNE_03060	CDS	768	fecE_1			ferric dicitrate ABC transporter - ATP binding subunit
0x PSA	PIHOHKNE_03364	CDS	759	fecE_2			ferric dicitrate ABC transporter - ATP binding subunit
0x PSA	PIHOHKNE_00539	CDS	1050	fecD_1			ferric dicitrate ABC transporter - membrane subunit
0x PSA	PIHOHKNE_00540	CDS	984	fecD_2			ferric dicitrate ABC transporter - membrane subunit
0x PSA	PIHOHKNE_01845	CDS	1059	fecD_3			ferric dicitrate ABC transporter - membrane subunit
0x PSA	PIHOHKNE_01861	CDS	957	fecD_4			ferric dicitrate ABC transporter - membrane subunit
0x PSA	PIHOHKNE_03058	CDS	999	fecC			ferric dicitrate ABC transporter - membrane subunit
0x PSA	PIHOHKNE_03059	CDS	957	fecD_5			ferric dicitrate ABC transporter - membrane subunit
0x PSA	PIHOHKNE_03363	CDS	981	fecD_6			ferric dicitrate ABC transporter - membrane subunit
0x PSA	PIHOHKNE_03057	CDS	903	fecB			ferric dicitrate ABC transporter - periplasmic binding protein
0x PSA	PIHOHKNE_00176	CDS	1134	fepE			ferric enterobactin (enterochelin) transport
0x PSA	PIHOHKNE_00172	CDS	2241	fepA_1			ferric enterobactin / colicin B / colicin D outer membrane porin FepA
0x PSA	PIHOHKNE_03012	CDS	2178	fepA_2			ferric enterobactin / colicin B / colicin D outer membrane porin FepA
0x PSA	PIHOHKNE_00177	CDS	816	fepC_1			ferric enterobactin ABC transporter - ATP binding subunit
0x PSA	PIHOHKNE_00541	CDS	810	fepC_2			ferric enterobactin ABC transporter - ATP binding subunit
0x PSA	PIHOHKNE_01844	CDS	768	fepC_3			ferric enterobactin ABC transporter - ATP binding subunit
0x PSA	PIHOHKNE_00178	CDS	993	fepG			ferric enterobactin ABC transporter - membrane subunit
0x PSA	PIHOHKNE_00179	CDS	1005	fepD			ferric enterobactin ABC transporter - membrane subunit
0x PSA	PIHOHKNE_00181	CDS	957	fepB			ferric enterobactin ABC transporter - periplasmic binding protein
0x PSA	PIHOHKNE_00586	CDS	765	yqjH	1.16.1.9		ferric reductase, NADPH-dependent
0x PSA	PIHOHKNE_00542	CDS	2142	fhuA_1			ferrichrome / phage / antibiotic outer membrane porin FhuA
0x PSA	PIHOHKNE_01847	CDS	2166	fhuA_2			ferrichrome / phage / antibiotic outer membrane porin FhuA
0x PSA	PIHOHKNE_02858	CDS	2259	fhuA_3			ferrichrome / phage / antibiotic outer membrane porin FhuA
0x PSA	PIHOHKNE_04016	CDS	498	ftnA	1.16.3.1		ferritin iron storage protein
0x PSA	PIHOHKNE_00101	CDS	963	hemH	4.99.1.1		ferrochelatase
0x PSA	PIHOHKNE_03631	CDS	831	efeU		COG0672	Ferrous iron permease EfeU
0x PSA	PIHOHKNE_01974	CDS	228	feoA			ferrous iron transport protein A
0x PSA	PIHOHKNE_04229	CDS	369	sufA			Fe-S cluster assembly, scaffold protein
0x PSA	PIHOHKNE_04419	CDS	2079	fhlA			FhlA transcriptional activator
0x PSA	PIHOHKNE_02606	CDS	1011	papG			Fimbrial adhesin PapG
0x PSA	PIHOHKNE_02279	CDS	504	fimG_1			fimbrial morphology
0x PSA	PIHOHKNE_02280	CDS	531	fimF_1			fimbrial morphology
0x PSA	PIHOHKNE_03006	CDS	528	fimF_2			fimbrial morphology
0x PSA	PIHOHKNE_03007	CDS	504	fimG_2			fimbrial morphology
0x PSA	PIHOHKNE_02283	CDS	498	fimI_1			fimbrial protein
0x PSA	PIHOHKNE_03003	CDS	447	fimI_2			fimbrial protein
0x PSA	PIHOHKNE_02604	CDS	528	papE			Fimbrial protein PapE
0x PSA	PIHOHKNE_00971	CDS	615	fimZ_1			FimZ transcriptional regulator
0x PSA	PIHOHKNE_01108	CDS	651	fimZ_2			FimZ transcriptional regulator
0x PSA	PIHOHKNE_01133	CDS	648	fimZ_3			FimZ transcriptional regulator
0x PSA	PIHOHKNE_01673	CDS	591	fimZ_4			FimZ transcriptional regulator
0x PSA	PIHOHKNE_03337	CDS	651	fimZ_5			FimZ transcriptional regulator
0x PSA	PIHOHKNE_04007	CDS	657	fimZ_6			FimZ transcriptional regulator
0x PSA	PIHOHKNE_00764	CDS	297	fis			Fis DNA-binding transcriptional dual regulator
0x PSA	PIHOHKNE_02030	CDS	591	slyD	5.2.1.8		FKBP-type peptidyl prolyl cis-trans isomerase
0x PSA	PIHOHKNE_01394	CDS	621	fklB	5.2.1.8		FKBP-type peptidyl-prolyl cis-trans isomerase (rotamase)
0x PSA	PIHOHKNE_03985	CDS	315	fliE			flagellar basal-body protein FliE
0x PSA	PIHOHKNE_03490	CDS	417	flgB			flagellar basal-body rod protein FlgB
0x PSA	PIHOHKNE_03491	CDS	405	flgC			flagellar basal-body rod protein FlgC
0x PSA	PIHOHKNE_03494	CDS	756	flgF			flagellar basal-body rod protein FlgF
0x PSA	PIHOHKNE_03495	CDS	783	flgG			flagellar basal-body rod protein FlgG
0x PSA	PIHOHKNE_03978	CDS	465	fliL			flagellar biosynthesis
0x PSA	PIHOHKNE_03487	CDS	417	flgN			flagellar biosynthesis protein FlgN
0x PSA	PIHOHKNE_04039	CDS	2079	flhA_1			flagellar biosynthesis protein FlhA
0x PSA	PIHOHKNE_04532	CDS	1740	flhA_2			flagellar biosynthesis protein FlhA
0x PSA	PIHOHKNE_04038	CDS	1149	flhB			flagellar biosynthesis protein FlhB
0x PSA	PIHOHKNE_03982	CDS	687	fliH			flagellar biosynthesis protein FliH
0x PSA	PIHOHKNE_03980	CDS	444	fliJ			flagellar biosynthesis protein FliJ
0x PSA	PIHOHKNE_03975	CDS	366	fliO			flagellar biosynthesis protein FliO
0x PSA	PIHOHKNE_03974	CDS	738	fliP			flagellar biosynthesis protein FliP
0x PSA	PIHOHKNE_03973	CDS	270	fliQ			flagellar biosynthesis protein FliQ
0x PSA	PIHOHKNE_03972	CDS	786	fliR			flagellar biosynthesis protein FliR
0x PSA	PIHOHKNE_03996	CDS	411	fliS			flagellar biosynthesis protein FliS
0x PSA	PIHOHKNE_03995	CDS	366	fliT			flagellar biosynthesis protein FliT
0x PSA	PIHOHKNE_03499	CDS	1644	flgK			flagellar biosynthesis, hook-filament junction protein 1
0x PSA	PIHOHKNE_03492	CDS	696	flgD			flagellar biosynthesis, initiation of hook assembly
0x PSA	PIHOHKNE_03489	CDS	660	flgA			flagellar biosynthesis; assembly of basal-body periplasmic P ring
0x PSA	PIHOHKNE_03500	CDS	954	flgL			flagellar biosynthesis; hook-filament junction protein
0x PSA	PIHOHKNE_03997	CDS	1407	fliD			flagellar cap protein FliD; filament capping protein; enables filament assembly
0x PSA	PIHOHKNE_03493	CDS	1206	flgE			flagellar hook protein FlgE
0x PSA	PIHOHKNE_03979	CDS	1128	fliK			flagellar hook-length control protein FliK
0x PSA	PIHOHKNE_03496	CDS	699	flgH			flagellar L-ring protein FlgH; basal-body outer-membrane L (lipopolysaccharide layer) ring protein
0x PSA	PIHOHKNE_03983	CDS	996	fliG			flagellar motor switch protein FliG
0x PSA	PIHOHKNE_03977	CDS	1005	fliM			flagellar motor switch protein FliM
0x PSA	PIHOHKNE_03976	CDS	414	fliN			flagellar motor switch protein FliN
0x PSA	PIHOHKNE_03984	CDS	1659	fliF			flagellar M-ring protein FliF; basal-body MS(membrane and supramembrane)-ring and collar protein
0x PSA	PIHOHKNE_03497	CDS	1098	flgI			flagellar P-ring protein FlgI
0x PSA	PIHOHKNE_04040	CDS	393	flhE			flagellar protein
0x PSA	PIHOHKNE_03981	CDS	1374	fliI			flagellum-specific ATP synthase FliI
0x PSA	PIHOHKNE_03641	CDS	495	rutF			flavin reductase
0x PSA	PIHOHKNE_00269	CDS	531	fldA		COG0716	Flavodoxin 1
0x PSA	PIHOHKNE_02157	CDS	522	fldB		COG0716	Flavodoxin 2
0x PSA	PIHOHKNE_02680	CDS	411	nrdI			flavodoxin involved in dimanganese-tyrosyl radical cofactor maintenance for ribonucleotide reductase
0x PSA	PIHOHKNE_03134	CDS	747	fpr	1.18.1.2		flavodoxin NADP+ reductase
0x PSA	PIHOHKNE_02392	CDS	1287	fixC			flavoprotein (electron transport), possibly involved in anaerobic carnitine metabolism
0x PSA	PIHOHKNE_01607	CDS	444	mioC			flavoprotein involved in biotin synthesis
0x PSA	PIHOHKNE_04397	CDS	1440	norV			flavorubredoxin
0x PSA	PIHOHKNE_04398	CDS	1134	norW			flavorubredoxin reductase
0x PSA	PIHOHKNE_03498	CDS	942	flgJ			FlgJ
0x PSA	PIHOHKNE_04026	CDS	351	flhD			FlhDC DNA-binding transcriptional dual regulator
0x PSA	PIHOHKNE_04027	CDS	579	flhC			FlhDC DNA-binding transcriptional dual regulator
0x PSA	PIHOHKNE_04000	CDS	552	fliZ			FliZ DNA-binding transcriptional regulator
0x PSA	PIHOHKNE_00416	CDS	816	ybjI			FMN phosphatase
0x PSA	PIHOHKNE_03251	CDS	717	yigB			FMN phosphatase
0x PSA	PIHOHKNE_02795	CDS	753	fnr			FNR DNA-binding transcriptional dual regulator
0x PSA	PIHOHKNE_02154	CDS	981	ygfZ			folate-binding protein
0x PSA	PIHOHKNE_04755	CDS	1110	frmA	1.1.1.284		formaldehyde dehydrogenase, glutathione-dependent
0x PSA	PIHOHKNE_01735	CDS	810	mutM	3.2.2.23		formamidopyrimidine DNA glycosylase
0x PSA	PIHOHKNE_03103	CDS	2298	pflD	2.3.1.54		formate acetyltransferase 2
0x PSA	PIHOHKNE_03164	CDS	930	fdhE			formate dehydrogenase formation protein
0x PSA	PIHOHKNE_01532	CDS	420	fdhF_1	1.2.1.2		formate dehydrogenase H
0x PSA	PIHOHKNE_01533	CDS	1680	fdhF_2	1.2.1.2		formate dehydrogenase H
0x PSA	PIHOHKNE_04606	CDS	2412	fdnG_1	1.2.1.2		formate dehydrogenase N, alpha subunit
0x PSA	PIHOHKNE_04607	CDS	588	fdnG_2	1.2.1.2		formate dehydrogenase N, alpha subunit
0x PSA	PIHOHKNE_04605	CDS	885	fdnH			formate dehydrogenase N, beta subunit
0x PSA	PIHOHKNE_04604	CDS	654	fdnI			formate dehydrogenase N, gamma subunit
0x PSA	PIHOHKNE_03160	CDS	588	fdoG_1	1.2.1.2		formate dehydrogenase-O, alpha subunit
0x PSA	PIHOHKNE_03161	CDS	2415	fdoG_2	1.2.1.2		formate dehydrogenase-O, alpha subunit
0x PSA	PIHOHKNE_03162	CDS	903	fdoH			formate dehydrogenase-O, beta subunit
0x PSA	PIHOHKNE_03163	CDS	636	fdoI			formate dehydrogenase-O, gamma subunit
0x PSA	PIHOHKNE_02472	CDS	957	nrfD			formate dependent nitrate reductase - NrfD subunit
0x PSA	PIHOHKNE_02475	CDS	1437	nrfA	1.7.2.2		formate dependent nitrite reductase - NrfA subunit
0x PSA	PIHOHKNE_04408	CDS	543	hycF			formate hydrogenlyase complex iron-sulfur protein
0x PSA	PIHOHKNE_02474	CDS	567	nrfB			formate-dependent nitrite reductase - penta-heme cytochrome c
0x PSA	PIHOHKNE_02473	CDS	672	nrfC			formate-dependent nitrite reductase, 4Fe-4S subunit
0x PSA	PIHOHKNE_02471	CDS	1623	nrfE			formate-dependent nitrite reductase; possible assembly function
0x PSA	PIHOHKNE_00966	CDS	1251	frc	2.8.3.16		formyl-CoA transferase monomer
0x PSA	PIHOHKNE_04819	CDS	843	purU	3.5.1.10		formyltetrahydrofolate deformylase
0x PSA	PIHOHKNE_00105	CDS	1221	fsr			fosmidomycin efflux transporter
0x PSA	PIHOHKNE_03244	CDS	321	cyaY			frataxin, iron-binding and oxidizing protein
0x PSA	PIHOHKNE_04087	CDS	552	msrC	1.8.4.14		free methionine-(R)-sulfoxide reductase
0x PSA	PIHOHKNE_03133	CDS	1011	glpX	3.1.3.11		fructose 1,6-bisphosphatase II
0x PSA	PIHOHKNE_03107	CDS	663	fsaB			fructose 6-phosphate aldolase 2
0x PSA	PIHOHKNE_01248	CDS	1053	fbaB	4.1.2.13		fructose bisphosphate aldolase monomer
0x PSA	PIHOHKNE_02132	CDS	1080	fbaA	4.1.2.13		fructose bisphosphate aldolase monomer
0x PSA	PIHOHKNE_01178	CDS	1692	fruA_1	2.7.1.69		fructose PTS permease - FruA subunit
0x PSA	PIHOHKNE_01710	CDS	1092	fruA_2	2.7.1.69		fructose PTS permease - FruA subunit
0x PSA	PIHOHKNE_00926	CDS	258	fruB_1			fructose PTS permease - FruB subunit
0x PSA	PIHOHKNE_01176	CDS	1131	fruB_2			fructose PTS permease - FruB subunit
0x PSA	PIHOHKNE_02122	CDS	189	yggF	3.1.3.11		fructose-1,6-bisphosphatase
0x PSA	PIHOHKNE_01373	CDS	999	fbp	3.1.3.11		fructose-1,6-bisphosphatase monomer
0x PSA	PIHOHKNE_02698	CDS	567	yqaB			fructose-1-phosphatase
0x PSA	PIHOHKNE_00397	CDS	663	fsaA			Fsa
0x PSA	PIHOHKNE_03049	CDS	1317	fucP_1			fucose:H+ symporter
0x PSA	PIHOHKNE_04485	CDS	1317	fucP_2			fucose:H+ symporter
0x PSA	PIHOHKNE_04489	CDS	732	fucR			FucR transcriptional activator
0x PSA	PIHOHKNE_04301	CDS	1647	fumA	4.2.1.2		fumarase A monomer
0x PSA	PIHOHKNE_01488	CDS	1647	fumB	4.2.1.2		fumarase B monomer
0x PSA	PIHOHKNE_04302	CDS	1404	fumC	4.2.1.2		fumarase C monomer
0x PSA	PIHOHKNE_01453	CDS	1809	frdA	1.3.99.1		fumarate reductase flavoprotein
0x PSA	PIHOHKNE_01454	CDS	735	frdB	1.3.99.1		fumarate reductase iron-sulfur protein
0x PSA	PIHOHKNE_01455	CDS	396	frdC	1.3.99.1		fumarate reductase membrane protein
0x PSA	PIHOHKNE_01456	CDS	360	frdD	1.3.99.1		fumarate reductase membrane protein
0x PSA	PIHOHKNE_00268	CDS	447	fur			Fur-Fe2+ DNA-binding transcriptional dual regulator
0x PSA	PIHOHKNE_03691	CDS	2109	rlmL	2.1.1.173		fused 23S rRNA methyltransferase and 23S rRNA m7G2069 methyltransferase
0x PSA	PIHOHKNE_01731	CDS	1221	dfp	6.3.2.5		fused 4'-phosphopantothenoylcysteine decarboxylase and phosphopantothenoylcysteine synthetase
0x PSA	PIHOHKNE_01004	CDS	2007	mnmC	2.1.1.61		fused 5-methylaminomethyl-2-thiouridine-forming methyltransferase and FAD-dependent demodification enzyme
0x PSA	PIHOHKNE_00040	CDS	1104	ribD	1.1.1.193		fused diaminohydroxyphosphoribosylaminopyrimidine deaminase / 5-amino-6-(5-phosphoribosylamino)uracil reductase
0x PSA	PIHOHKNE_00492	CDS	1860	gss	6.3.1.8		fused glutathionylspermidine amidase / glutathionylspermidine synthetase
0x PSA	PIHOHKNE_00463	CDS	396	rfaE_1			fused heptose 7-phosphate kinase/heptose 1-phosphate adenyltransferase
0x PSA	PIHOHKNE_00566	CDS	1434	rfaE_2			fused heptose 7-phosphate kinase/heptose 1-phosphate adenyltransferase
0x PSA	PIHOHKNE_01619	CDS	1371	glmU_1	2.7.7.23		fused N-acetylglucosamine-1-phosphate uridyltransferase and glucosamine-1-phosphate acetyltransferase
0x PSA	PIHOHKNE_01400	CDS	1542	ydiF_1	2.8.3.8		fused predicted acetyl-CoA:acetoacetyl-CoA transferase: alpha subunit/beta subunit
0x PSA	PIHOHKNE_02509	CDS	1572	ydiF_2	2.8.3.8		fused predicted acetyl-CoA:acetoacetyl-CoA transferase: alpha subunit/beta subunit
0x PSA	PIHOHKNE_04219	CDS	1596	ydiF_3	2.8.3.8		fused predicted acetyl-CoA:acetoacetyl-CoA transferase: alpha subunit/beta subunit
0x PSA	PIHOHKNE_02677	CDS	1335	ydcR_1			fused predicted DNA-binding transcriptional regulator and predicted amino transferase
0x PSA	PIHOHKNE_04644	CDS	1407	ydcR_2			fused predicted DNA-binding transcriptional regulator and predicted amino transferase
0x PSA	PIHOHKNE_01114	CDS	1644	yojI			fused predicted multidrug transport subunits of ABC superfamily: membrane component / ATP-binding component
0x PSA	PIHOHKNE_02166	CDS	1920	ygfT			fused predicted oxidoreductase, Fe-S subunit and nucleotide-binding subunit
0x PSA	PIHOHKNE_03106	CDS	2502	ptsA	2.7.3.9		fused predicted PTS enzymes: HPr component / enzyme I component / enzyme IIA component
0x PSA	PIHOHKNE_00957	CDS	2496	fryA	2.7.3.9		fused predicted PTS system enzymes: Hpr component, enzyme I component, enzyme IIA component
0x PSA	PIHOHKNE_02026	CDS	1914	yheS			fused predicted transporter subunits of ABC superfamily: ATP-binding components
0x PSA	PIHOHKNE_02171	CDS	2871	xdhD			fused predicted xanthine/hypoxanthine oxidase: molybdopterin-binding subunit and Fe-S binding subunit
0x PSA	PIHOHKNE_03634	CDS	3963	putA	1.5.99.8		fused PutA transcriptional repressor / proline dehydrogenase / 1-pyrroline-5-carboxylate dehydrogenase
0x PSA	PIHOHKNE_00572	CDS	1239	cca	2.7.7.72		fused tRNA nucleotidyltransferase / 2',3'-cyclic phosphodiesterase / 2' nucleotidase and phosphatase
0x PSA	PIHOHKNE_01072	CDS	1983	arnA			fused UDP-L-Ara4N formyltransferase and UDP-GlcA C-4''-decarboxylase
0x PSA	PIHOHKNE_01855	CDS	528	gadE			GadE DNA-binding transcriptional activator
0x PSA	PIHOHKNE_01850	CDS	729	gadW			GadW DNA-binding transcriptional dual regulator
0x PSA	PIHOHKNE_01849	CDS	825	gadX			GadX DNA-binding transcriptional dual regulator
0x PSA	PIHOHKNE_00634	CDS	1335	garP			galactarate / glucarate / glycerate:H+ symporter GarP
0x PSA	PIHOHKNE_04473	CDS	1353	gudP			galactarate / glucarate / glycerate:H+ symporter GudP
0x PSA	PIHOHKNE_00635	CDS	1572	garD_1	4.2.1.42		galactarate dehydratase
0x PSA	PIHOHKNE_03607	CDS	342	garD_2	4.2.1.42		galactarate dehydratase
0x PSA	PIHOHKNE_03608	CDS	198	garD_3	4.2.1.42		galactarate dehydratase
0x PSA	PIHOHKNE_03609	CDS	501	garD_4	4.2.1.42		galactarate dehydratase
0x PSA	PIHOHKNE_01251	CDS	453	gatA			galactitol PTS permease - GatA subunit
0x PSA	PIHOHKNE_01252	CDS	285	gatB_1	2.7.1.69		galactitol PTS permease - GatB subunit
0x PSA	PIHOHKNE_01890	CDS	282	gatB_2	2.7.1.69		galactitol PTS permease - GatB subunit
0x PSA	PIHOHKNE_01253	CDS	1356	gatC_1			galactitol PTS permease - GatC subunit
0x PSA	PIHOHKNE_01889	CDS	1359	gatC_2			galactitol PTS permease - GatC subunit
0x PSA	PIHOHKNE_01254	CDS	1041	gatD	1.1.1.251		galactitol-1-phosphate dehydrogenase
0x PSA	PIHOHKNE_01377	CDS	957	ytfQ			galactofuranose / galactopyranose ABC transporter - periplasmic binding protein
0x PSA	PIHOHKNE_01376	CDS	1503	ytfR			galactofuranose / galactopyranose ABC transporter - putative ATP binding subunit
0x PSA	PIHOHKNE_01375	CDS	1023	ytfT			galactofuranose / galactopyranose ABC transporter - putative membrane subunit
0x PSA	PIHOHKNE_01374	CDS	996	yjfF			galactofuranose / galactospyranose ABC transporter - putative membrane subunit
0x PSA	PIHOHKNE_00329	CDS	1149	galK	2.7.1.6		galactokinase
0x PSA	PIHOHKNE_01656	CDS	1293	dgoT			galactonate transporter
0x PSA	PIHOHKNE_02244	CDS	1362	yjjL_1			galactonate:H+ symporter
0x PSA	PIHOHKNE_03092	CDS	1284	yjjL_2			galactonate:H+ symporter
0x PSA	PIHOHKNE_00642	CDS	879	agaD_1			galactosamine PTS permease - cryptic
0x PSA	PIHOHKNE_00647	CDS	477	agaB	2.7.1.69		galactosamine PTS permease - cryptic
0x PSA	PIHOHKNE_00648	CDS	804	agaC_2			galactosamine PTS permease - cryptic
0x PSA	PIHOHKNE_00649	CDS	792	agaD_2			galactosamine PTS permease - cryptic
0x PSA	PIHOHKNE_01195	CDS	1521	mglA	3.6.3.17		galactose ABC transporter - ATP binding subunit
0x PSA	PIHOHKNE_01196	CDS	1011	mglC			galactose ABC transporter - membrane subunit
0x PSA	PIHOHKNE_01194	CDS	999	mglB			galactose ABC transporter - periplasmic binding protein
0x PSA	PIHOHKNE_02110	CDS	1395	galP			galactose:H+ symporter
0x PSA	PIHOHKNE_00328	CDS	1041	galM	5.1.3.3		galactose-1-epimerase
0x PSA	PIHOHKNE_00330	CDS	1047	galT	2.7.7.12		galactose-1-phosphate uridylyltransferase
0x PSA	PIHOHKNE_04749	CDS	621	lacA	2.3.1.18		galactoside O-acetyltransferase monomer
0x PSA	PIHOHKNE_02197	CDS	1032	galR			GalR DNA-binding transcriptional dual regulator
0x PSA	PIHOHKNE_01193	CDS	1041	galS			GalS DNA-binding transcriptional dual regulator
0x PSA	PIHOHKNE_04638	CDS	390	ydcW_1	1.2.1.19		gamma-aminobutyraldehyde dehydrogenase
0x PSA	PIHOHKNE_04639	CDS	1038	ydcW_2	1.2.1.19		gamma-aminobutyraldehyde dehydrogenase
0x PSA	PIHOHKNE_02696	CDS	1557	gshA	6.3.2.2		gamma-glutamate-cysteine ligase
0x PSA	PIHOHKNE_04543	CDS	1104	proB	2.7.2.11		gamma-glutamyl kinase-GP-reductase multienzyme complex
[truncated: 22,968 more rows]

## Sheet: Mutation
Sample	CHROM	POS	TYPE	REF	ALT	EVIDENCE	FTYPE	STRAND	NT_POS	AA_POS	EFFECT	LOCUS_TAG	GENE	PRODUCT
[truncated: 9,277 more rows]

[truncated: 1 more sheets: Virulence factors]
